# Supplementary material for: Structural basis of neuropeptide Y signaling through Y1 receptor
Source: Nat Commun. 2022 Feb 14;13:853. doi: 10.1038/s41467-022-28510-6 (PMC8844075; doi:10.1038/s41467-022-28510-6)
Supplement: Supplementary file 4 — Supplementary Data 1 [file 41467_2022_28510_MOESM4_ESM.zip]

Archive with 7 entries (5 files):
- GPCR_binding_cavity_volume/
- GPCR_binding_cavity_volume/demo_input/
- GPCR_binding_cavity_volume/demo_input/demo_5zbh_trim.pdb
- GPCR_binding_cavity_volume/demo_input/demo_5zbq_trim.pdb
- GPCR_binding_cavity_volume/demo_input/demo_7vgx.pdb
- GPCR_binding_cavity_volume/README.txt
- GPCR_binding_cavity_volume/run.py
