# Supplementary material for: Structural basis of neuropeptide Y signaling through Y1 receptor
Source: Nat Commun. 2022 Feb 14;13:853. doi: 10.1038/s41467-022-28510-6 (PMC8844075; doi:10.1038/s41467-022-28510-6)
Supplement: Supplementary file 4 — Supplementary Data 1 [file 41467_2022_28510_MOESM4_ESM.zip › GPCR_binding_cavity_volume/demo_input/demo_5zbh_trim.pdb]

ATOM     22  N   LEU A  35     -15.941   6.190 -22.595
ATOM     23  CA  LEU A  35     -16.034   6.202 -21.128
ATOM     24  C   LEU A  35     -16.933   7.385 -20.701
ATOM     25  O   LEU A  35     -16.726   8.500 -21.195
ATOM     26  CB  LEU A  35     -14.642   6.287 -20.473
ATOM     27  CG  LEU A  35     -14.563   5.984 -18.967
ATOM     28  CD1 LEU A  35     -14.737   4.492 -18.679
ATOM     29  CD2 LEU A  35     -13.244   6.444 -18.400
ATOM      0  H   LEU A  35     -15.269   6.838 -22.952
ATOM      0  HA  LEU A  35     -16.480   5.257 -20.783
ATOM      0  HB2 LEU A  35     -13.972   5.590 -20.998
ATOM      0  HB3 LEU A  35     -14.246   7.300 -20.640
ATOM      0  HG  LEU A  35     -15.386   6.534 -18.486
ATOM      0 HD11 LEU A  35     -14.674   4.319 -17.595
ATOM      0 HD12 LEU A  35     -15.718   4.160 -19.047
ATOM      0 HD13 LEU A  35     -13.944   3.925 -19.188
ATOM      0 HD21 LEU A  35     -13.209   6.219 -17.324
ATOM      0 HD22 LEU A  35     -12.422   5.921 -18.912
ATOM      0 HD23 LEU A  35     -13.138   7.528 -18.550
ATOM     30  N   PRO A  36     -17.964   7.168 -19.844
ATOM     31  CA  PRO A  36     -18.878   8.277 -19.505
ATOM     32  C   PRO A  36     -18.349   9.274 -18.485
ATOM     33  O   PRO A  36     -17.599   8.885 -17.587
ATOM     34  CB  PRO A  36     -20.142   7.569 -18.991
ATOM     35  CG  PRO A  36     -19.855   6.085 -19.059
ATOM     36  CD  PRO A  36     -18.382   5.915 -19.187
ATOM      0  HA  PRO A  36     -19.043   8.911 -20.389
ATOM      0  HB2 PRO A  36     -20.372   7.878 -17.960
ATOM      0  HB3 PRO A  36     -21.015   7.828 -19.607
ATOM      0  HG2 PRO A  36     -20.225   5.579 -18.155
ATOM      0  HG3 PRO A  36     -20.373   5.630 -19.917
ATOM      0  HD2 PRO A  36     -17.898   5.787 -18.207
ATOM      0  HD3 PRO A  36     -18.124   5.032 -19.791
ATOM     37  N   LEU A  37     -18.779  10.552 -18.591
ATOM     38  CA  LEU A  37     -18.390  11.608 -17.651
ATOM     39  C   LEU A  37     -19.134  11.463 -16.309
ATOM     40  O   LEU A  37     -18.754  12.093 -15.317
ATOM     41  CB  LEU A  37     -18.587  13.004 -18.265
ATOM     42  CG  LEU A  37     -17.628  14.093 -17.777
ATOM     43  CD1 LEU A  37     -16.254  13.953 -18.412
ATOM     44  CD2 LEU A  37     -18.176  15.469 -18.076
ATOM      0  H   LEU A  37     -19.391  10.865 -19.318
ATOM      0  HA  LEU A  37     -17.316  11.494 -17.443
ATOM      0  HB2 LEU A  37     -18.489  12.919 -19.357
ATOM      0  HB3 LEU A  37     -19.617  13.331 -18.059
ATOM      0  HG  LEU A  37     -17.528  13.969 -16.689
ATOM      0 HD11 LEU A  37     -15.594  14.750 -18.039
ATOM      0 HD12 LEU A  37     -15.828  12.973 -18.152
ATOM      0 HD13 LEU A  37     -16.344  14.033 -19.505
ATOM      0 HD21 LEU A  37     -17.469  16.232 -17.716
ATOM      0 HD22 LEU A  37     -18.314  15.580 -19.162
ATOM      0 HD23 LEU A  37     -19.143  15.597 -17.569
ATOM     45  N   ALA A  38     -20.171  10.591 -16.281
ATOM     46  CA  ALA A  38     -20.966  10.232 -15.104
ATOM     47  C   ALA A  38     -20.133   9.343 -14.170
ATOM     48  O   ALA A  38     -20.407   9.295 -12.971
ATOM     49  CB  ALA A  38     -22.224   9.491 -15.534
ATOM      0  H   ALA A  38     -20.474  10.110 -17.104
ATOM      0  HA  ALA A  38     -21.256  11.149 -14.572
ATOM      0  HB1 ALA A  38     -22.816   9.226 -14.645
ATOM      0  HB2 ALA A  38     -22.823  10.136 -16.193
ATOM      0  HB3 ALA A  38     -21.945   8.575 -16.074
ATOM     50  N   MET A  39     -19.128   8.635 -14.730
ATOM     51  CA  MET A  39     -18.209   7.753 -14.003
ATOM     52  C   MET A  39     -16.955   8.540 -13.633
ATOM     53  O   MET A  39     -16.509   8.463 -12.491
ATOM     54  CB  MET A  39     -17.809   6.533 -14.858
ATOM     55  CG  MET A  39     -18.978   5.728 -15.407
ATOM     56  SD  MET A  39     -19.329   4.210 -14.483
ATOM     57  CE  MET A  39     -20.388   3.355 -15.672
ATOM      0  H   MET A  39     -18.938   8.665 -15.711
ATOM      0  HA  MET A  39     -18.717   7.388 -13.098
ATOM      0  HB2 MET A  39     -17.193   6.879 -15.701
ATOM      0  HB3 MET A  39     -17.178   5.868 -14.251
ATOM      0  HG2 MET A  39     -19.877   6.361 -15.407
ATOM      0  HG3 MET A  39     -18.769   5.467 -16.455
ATOM      0  HE1 MET A  39     -20.700   2.386 -15.256
ATOM      0  HE2 MET A  39     -21.278   3.968 -15.879
ATOM      0  HE3 MET A  39     -19.833   3.191 -16.608
ATOM     58  N   ILE A  40     -16.402   9.300 -14.610
ATOM     59  CA  ILE A  40     -15.193  10.131 -14.517
ATOM     60  C   ILE A  40     -15.268  11.130 -13.360
ATOM     61  O   ILE A  40     -14.336  11.174 -12.555
ATOM     62  CB  ILE A  40     -14.865  10.808 -15.887
ATOM     63  CG1 ILE A  40     -14.327   9.765 -16.892
ATOM     64  CG2 ILE A  40     -13.882  11.988 -15.741
ATOM     65  CD1 ILE A  40     -14.555  10.081 -18.366
ATOM      0  H   ILE A  40     -16.812   9.347 -15.521
ATOM      0  HA  ILE A  40     -14.348   9.466 -14.281
ATOM      0  HB  ILE A  40     -15.806  11.224 -16.275
ATOM      0 HG12 ILE A  40     -13.246   9.647 -16.725
ATOM      0 HG13 ILE A  40     -14.794   8.794 -16.669
ATOM      0 HG21 ILE A  40     -13.686  12.427 -16.731
ATOM      0 HG22 ILE A  40     -14.320  12.753 -15.082
ATOM      0 HG23 ILE A  40     -12.938  11.629 -15.307
ATOM      0 HD11 ILE A  40     -14.133   9.275 -18.984
ATOM      0 HD12 ILE A  40     -15.634  10.165 -18.561
ATOM      0 HD13 ILE A  40     -14.062  11.031 -18.618
ATOM     66  N   PHE A  41     -16.364  11.914 -13.269
ATOM     67  CA  PHE A  41     -16.527  12.892 -12.193
ATOM     68  C   PHE A  41     -16.725  12.233 -10.827
ATOM     69  O   PHE A  41     -16.143  12.703  -9.851
ATOM     70  CB  PHE A  41     -17.633  13.906 -12.494
ATOM     71  CG  PHE A  41     -17.355  15.260 -11.882
ATOM     72  CD1 PHE A  41     -17.661  15.517 -10.546
ATOM     73  CD2 PHE A  41     -16.781  16.279 -12.637
ATOM     74  CE1 PHE A  41     -17.384  16.763  -9.973
ATOM     75  CE2 PHE A  41     -16.518  17.531 -12.067
ATOM     76  CZ  PHE A  41     -16.822  17.763 -10.739
ATOM      0  H   PHE A  41     -17.125  11.882 -13.916
ATOM      0  HA  PHE A  41     -15.581  13.450 -12.143
ATOM      0  HB2 PHE A  41     -17.741  14.015 -13.583
ATOM      0  HB3 PHE A  41     -18.592  13.524 -12.113
ATOM      0  HD1 PHE A  41     -18.127  14.730  -9.935
ATOM      0  HD2 PHE A  41     -16.529  16.098 -13.693
ATOM      0  HE1 PHE A  41     -17.615  16.945  -8.913
ATOM      0  HE2 PHE A  41     -16.071  18.329 -12.677
ATOM      0  HZ  PHE A  41     -16.614  18.747 -10.292
ATOM     77  N   THR A  42     -17.513  11.130 -10.771
ATOM     78  CA  THR A  42     -17.781  10.326  -9.567
ATOM     79  C   THR A  42     -16.464   9.752  -9.023
ATOM     80  O   THR A  42     -16.271   9.710  -7.807
ATOM     81  CB  THR A  42     -18.810   9.226  -9.892
ATOM     82  OG1 THR A  42     -20.006   9.836 -10.375
ATOM     83  CG2 THR A  42     -19.132   8.335  -8.694
ATOM      0  H   THR A  42     -17.983  10.776 -11.580
ATOM      0  HA  THR A  42     -18.217  10.959  -8.778
ATOM      0  HB  THR A  42     -18.365   8.574 -10.658
ATOM      0  HG1 THR A  42     -20.124   9.617 -11.343
ATOM      0 HG21 THR A  42     -19.869   7.573  -8.990
ATOM      0 HG22 THR A  42     -18.213   7.840  -8.347
ATOM      0 HG23 THR A  42     -19.546   8.948  -7.881
ATOM     84  N   LEU A  43     -15.559   9.332  -9.930
ATOM     85  CA  LEU A  43     -14.240   8.808  -9.582
ATOM     86  C   LEU A  43     -13.324   9.940  -9.123
ATOM     87  O   LEU A  43     -12.588   9.749  -8.163
ATOM     88  CB  LEU A  43     -13.606   8.039 -10.757
ATOM     89  CG  LEU A  43     -14.080   6.601 -10.959
ATOM     90  CD1 LEU A  43     -14.004   6.204 -12.414
ATOM     91  CD2 LEU A  43     -13.268   5.631 -10.128
ATOM      0  H   LEU A  43     -15.730   9.351 -10.915
ATOM      0  HA  LEU A  43     -14.369   8.097  -8.753
ATOM      0  HB2 LEU A  43     -13.802   8.600 -11.683
ATOM      0  HB3 LEU A  43     -12.516   8.027 -10.614
ATOM      0  HG  LEU A  43     -15.128   6.556 -10.629
ATOM      0 HD11 LEU A  43     -14.351   5.166 -12.530
ATOM      0 HD12 LEU A  43     -14.643   6.872 -13.010
ATOM      0 HD13 LEU A  43     -12.964   6.285 -12.763
ATOM      0 HD21 LEU A  43     -13.634   4.608 -10.297
ATOM      0 HD22 LEU A  43     -12.210   5.695 -10.420
ATOM      0 HD23 LEU A  43     -13.370   5.886  -9.063
ATOM     92  N   ALA A  44     -13.385  11.120  -9.786
ATOM     93  CA  ALA A  44     -12.578  12.293  -9.429
ATOM     94  C   ALA A  44     -12.928  12.794  -8.024
ATOM     95  O   ALA A  44     -12.036  13.235  -7.295
ATOM     96  CB  ALA A  44     -12.776  13.398 -10.448
ATOM      0  H   ALA A  44     -13.989  11.275 -10.568
ATOM      0  HA  ALA A  44     -11.519  11.993  -9.431
ATOM      0  HB1 ALA A  44     -12.165  14.269 -10.167
ATOM      0  HB2 ALA A  44     -12.469  13.040 -11.442
ATOM      0  HB3 ALA A  44     -13.836  13.687 -10.474
ATOM     97  N   LEU A  45     -14.224  12.688  -7.644
ATOM     98  CA  LEU A  45     -14.748  13.038  -6.322
ATOM     99  C   LEU A  45     -14.213  12.015  -5.312
ATOM    100  O   LEU A  45     -13.664  12.408  -4.280
ATOM    101  CB  LEU A  45     -16.297  13.030  -6.312
ATOM    102  CG  LEU A  45     -17.033  14.172  -7.043
ATOM    103  CD1 LEU A  45     -18.431  13.742  -7.446
ATOM    104  CD2 LEU A  45     -17.122  15.419  -6.188
ATOM      0  H   LEU A  45     -14.935  12.352  -8.263
ATOM      0  HA  LEU A  45     -14.419  14.054  -6.056
ATOM      0  HB2 LEU A  45     -16.631  12.079  -6.751
ATOM      0  HB3 LEU A  45     -16.626  13.035  -5.263
ATOM      0  HG  LEU A  45     -16.447  14.405  -7.944
ATOM      0 HD11 LEU A  45     -18.935  14.571  -7.964
ATOM      0 HD12 LEU A  45     -18.369  12.873  -8.119
ATOM      0 HD13 LEU A  45     -19.005  13.470  -6.548
ATOM      0 HD21 LEU A  45     -17.652  16.208  -6.742
ATOM      0 HD22 LEU A  45     -17.670  15.191  -5.262
ATOM      0 HD23 LEU A  45     -16.108  15.766  -5.938
ATOM    105  N   ALA A  46     -14.335  10.706  -5.640
ATOM    106  CA  ALA A  46     -13.867   9.587  -4.816
ATOM    107  C   ALA A  46     -12.351   9.607  -4.579
ATOM    108  O   ALA A  46     -11.931   9.356  -3.457
ATOM    109  CB  ALA A  46     -14.302   8.264  -5.424
ATOM      0  H   ALA A  46     -14.764  10.408  -6.492
ATOM      0  HA  ALA A  46     -14.337   9.703  -3.828
ATOM      0  HB1 ALA A  46     -13.944   7.436  -4.794
ATOM      0  HB2 ALA A  46     -15.400   8.230  -5.483
ATOM      0  HB3 ALA A  46     -13.878   8.166  -6.434
ATOM    110  N   TYR A  47     -11.536   9.934  -5.609
ATOM    111  CA  TYR A  47     -10.074  10.025  -5.490
ATOM    112  C   TYR A  47      -9.667  11.242  -4.664
ATOM    113  O   TYR A  47      -8.815  11.120  -3.786
ATOM    114  CB  TYR A  47      -9.389  10.033  -6.861
ATOM    115  CG  TYR A  47      -9.126   8.649  -7.416
ATOM    116  CD1 TYR A  47     -10.022   8.047  -8.294
ATOM    117  CD2 TYR A  47      -7.966   7.952  -7.087
ATOM    118  CE1 TYR A  47      -9.781   6.776  -8.816
ATOM    119  CE2 TYR A  47      -7.708   6.687  -7.613
ATOM    120  CZ  TYR A  47      -8.620   6.103  -8.477
ATOM    121  OH  TYR A  47      -8.387   4.855  -8.996
ATOM      0  H   TYR A  47     -11.875  10.139  -6.528
ATOM      0  HA  TYR A  47      -9.731   9.123  -4.961
ATOM      0  HB2 TYR A  47     -10.017  10.590  -7.572
ATOM      0  HB3 TYR A  47      -8.435  10.573  -6.782
ATOM      0  HD1 TYR A  47     -10.939   8.583  -8.583
ATOM      0  HD2 TYR A  47      -7.239   8.409  -6.400
ATOM      0  HE1 TYR A  47     -10.511   6.311  -9.494
ATOM      0  HE2 TYR A  47      -6.785   6.154  -7.343
ATOM      0  HH  TYR A  47      -9.256   4.374  -9.112
ATOM    122  N   GLY A  48     -10.328  12.377  -4.912
ATOM    123  CA  GLY A  48     -10.129  13.625  -4.177
ATOM    124  C   GLY A  48     -10.477  13.501  -2.703
ATOM    125  O   GLY A  48      -9.843  14.142  -1.859
ATOM      0  H   GLY A  48     -11.018  12.452  -5.633
ATOM      0  HA2 GLY A  48      -9.081  13.940  -4.277
ATOM      0  HA3 GLY A  48     -10.747  14.415  -4.630
ATOM    126  N   ALA A  49     -11.480  12.660  -2.384
ATOM    127  CA  ALA A  49     -11.904  12.379  -1.013
ATOM    128  C   ALA A  49     -10.836  11.544  -0.293
ATOM    129  O   ALA A  49     -10.540  11.807   0.870
ATOM    130  CB  ALA A  49     -13.231  11.636  -1.018
ATOM      0  H   ALA A  49     -12.009  12.164  -3.072
ATOM      0  HA  ALA A  49     -12.034  13.331  -0.477
ATOM      0  HB1 ALA A  49     -13.540  11.429   0.017
ATOM      0  HB2 ALA A  49     -13.995  12.252  -1.514
ATOM      0  HB3 ALA A  49     -13.117  10.687  -1.562
ATOM    131  N   VAL A  50     -10.237  10.565  -1.008
ATOM    132  CA  VAL A  50      -9.184   9.674  -0.513
ATOM    133  C   VAL A  50      -7.847  10.450  -0.372
ATOM    134  O   VAL A  50      -6.971  10.020   0.378
ATOM    135  CB  VAL A  50      -9.102   8.374  -1.364
ATOM    136  CG1 VAL A  50      -7.941   7.478  -0.944
ATOM    137  CG2 VAL A  50     -10.411   7.589  -1.288
ATOM      0  H   VAL A  50     -10.484  10.378  -1.960
ATOM      0  HA  VAL A  50      -9.434   9.326   0.500
ATOM      0  HB  VAL A  50      -8.925   8.689  -2.403
ATOM      0 HG11 VAL A  50      -7.926   6.576  -1.573
ATOM      0 HG12 VAL A  50      -6.994   8.024  -1.065
ATOM      0 HG13 VAL A  50      -8.064   7.187   0.110
ATOM      0 HG21 VAL A  50     -10.329   6.677  -1.896
ATOM      0 HG22 VAL A  50     -10.614   7.316  -0.241
ATOM      0 HG23 VAL A  50     -11.235   8.211  -1.670
ATOM    138  N   ILE A  51      -7.720  11.621  -1.038
ATOM    139  CA  ILE A  51      -6.542  12.483  -0.906
ATOM    140  C   ILE A  51      -6.705  13.298   0.376
ATOM    141  O   ILE A  51      -5.846  13.226   1.248
ATOM    142  CB  ILE A  51      -6.297  13.396  -2.146
ATOM    143  CG1 ILE A  51      -5.922  12.576  -3.388
ATOM    144  CG2 ILE A  51      -5.217  14.457  -1.860
ATOM    145  CD1 ILE A  51      -6.350  13.225  -4.701
ATOM      0  H   ILE A  51      -8.416  11.977  -1.662
ATOM      0  HA  ILE A  51      -5.645  11.850  -0.852
ATOM      0  HB  ILE A  51      -7.244  13.914  -2.352
ATOM      0 HG12 ILE A  51      -4.833  12.424  -3.402
ATOM      0 HG13 ILE A  51      -6.385  11.581  -3.313
ATOM      0 HG21 ILE A  51      -5.071  15.082  -2.754
ATOM      0 HG22 ILE A  51      -5.538  15.091  -1.020
ATOM      0 HG23 ILE A  51      -4.271  13.959  -1.602
ATOM      0 HD11 ILE A  51      -6.050  12.583  -5.543
ATOM      0 HD12 ILE A  51      -7.443  13.352  -4.709
ATOM      0 HD13 ILE A  51      -5.867  14.208  -4.799
ATOM    146  N   ILE A  52      -7.817  14.052   0.499
ATOM    147  CA  ILE A  52      -8.091  14.921   1.652
ATOM    148  C   ILE A  52      -8.283  14.117   2.951
ATOM    149  O   ILE A  52      -8.014  14.657   4.016
ATOM    150  CB  ILE A  52      -9.240  15.957   1.408
ATOM    151  CG1 ILE A  52     -10.647  15.304   1.359
ATOM    152  CG2 ILE A  52      -8.969  16.818   0.153
ATOM    153  CD1 ILE A  52     -11.829  16.283   1.672
ATOM      0  H   ILE A  52      -8.538  14.073  -0.193
ATOM      0  HA  ILE A  52      -7.185  15.531   1.783
ATOM      0  HB  ILE A  52      -9.243  16.624   2.282
ATOM      0 HG12 ILE A  52     -10.802  14.871   0.360
ATOM      0 HG13 ILE A  52     -10.676  14.472   2.078
ATOM      0 HG21 ILE A  52      -9.794  17.532   0.012
ATOM      0 HG22 ILE A  52      -8.025  17.369   0.282
ATOM      0 HG23 ILE A  52      -8.895  16.167  -0.731
ATOM      0 HD11 ILE A  52     -12.783  15.737   1.615
ATOM      0 HD12 ILE A  52     -11.705  16.698   2.684
ATOM      0 HD13 ILE A  52     -11.832  17.103   0.938
ATOM    154  N   LEU A  53      -8.716  12.843   2.867
ATOM    155  CA  LEU A  53      -8.876  11.979   4.042
ATOM    156  C   LEU A  53      -7.547  11.283   4.371
ATOM    157  O   LEU A  53      -7.221  11.096   5.544
ATOM    158  CB  LEU A  53      -9.978  10.933   3.811
ATOM    159  CG  LEU A  53     -10.749  10.497   5.050
ATOM    160  CD1 LEU A  53     -12.216  10.319   4.739
ATOM    161  CD2 LEU A  53     -10.174   9.232   5.650
ATOM      0  H   LEU A  53      -8.956  12.401   2.003
ATOM      0  HA  LEU A  53      -9.174  12.609   4.893
ATOM      0  HB2 LEU A  53     -10.694  11.338   3.081
ATOM      0  HB3 LEU A  53      -9.522  10.042   3.354
ATOM      0  HG  LEU A  53     -10.647  11.298   5.797
ATOM      0 HD11 LEU A  53     -12.749  10.005   5.649
ATOM      0 HD12 LEU A  53     -12.634  11.272   4.381
ATOM      0 HD13 LEU A  53     -12.336   9.551   3.961
ATOM      0 HD21 LEU A  53     -10.757   8.951   6.541
ATOM      0 HD22 LEU A  53     -10.222   8.420   4.910
ATOM      0 HD23 LEU A  53      -9.127   9.406   5.938
ATOM    162  N   GLY A  54      -6.817  10.902   3.326
ATOM    163  CA  GLY A  54      -5.534  10.224   3.424
ATOM    164  C   GLY A  54      -4.411  11.146   3.830
ATOM    165  O   GLY A  54      -3.958  11.078   4.972
ATOM      0  H   GLY A  54      -7.106  11.059   2.381
ATOM      0  HA2 GLY A  54      -5.612   9.407   4.156
ATOM      0  HA3 GLY A  54      -5.292   9.766   2.454
ATOM    166  N   VAL A  55      -3.967  12.021   2.901
ATOM    167  CA  VAL A  55      -2.867  12.984   3.074
ATOM    168  C   VAL A  55      -2.955  13.721   4.415
ATOM    169  O   VAL A  55      -1.951  13.776   5.128
ATOM    170  CB  VAL A  55      -2.717  13.964   1.875
ATOM    171  CG1 VAL A  55      -1.572  14.952   2.094
ATOM    172  CG2 VAL A  55      -2.520  13.208   0.562
ATOM      0  H   VAL A  55      -4.378  12.074   1.990
ATOM      0  HA  VAL A  55      -1.942  12.388   3.092
ATOM      0  HB  VAL A  55      -3.655  14.536   1.810
ATOM      0 HG11 VAL A  55      -1.499  15.626   1.227
ATOM      0 HG12 VAL A  55      -1.765  15.543   3.002
ATOM      0 HG13 VAL A  55      -0.628  14.401   2.210
ATOM      0 HG21 VAL A  55      -2.418  13.927  -0.264
ATOM      0 HG22 VAL A  55      -1.611  12.591   0.626
ATOM      0 HG23 VAL A  55      -3.390  12.559   0.377
ATOM    173  N   SER A  56      -4.152  14.241   4.775
ATOM    174  CA  SER A  56      -4.358  14.961   6.037
ATOM    175  C   SER A  56      -4.324  14.034   7.257
ATOM    176  O   SER A  56      -3.661  14.366   8.236
ATOM    177  CB  SER A  56      -5.644  15.783   6.003
ATOM    178  OG  SER A  56      -6.779  15.003   6.338
ATOM      0  H   SER A  56      -4.974  14.171   4.210
ATOM      0  HA  SER A  56      -3.512  15.654   6.144
ATOM      0  HB2 SER A  56      -5.558  16.625   6.705
ATOM      0  HB3 SER A  56      -5.777  16.213   4.999
ATOM      0  HG  SER A  56      -7.186  14.630   5.504
ATOM    179  N   GLY A  57      -5.023  12.897   7.176
ATOM    180  CA  GLY A  57      -5.105  11.891   8.234
ATOM    181  C   GLY A  57      -3.772  11.260   8.592
ATOM    182  O   GLY A  57      -3.453  11.113   9.775
ATOM      0  H   GLY A  57      -5.553  12.652   6.364
ATOM      0  HA2 GLY A  57      -5.531  12.356   9.135
ATOM      0  HA3 GLY A  57      -5.801  11.099   7.920
ATOM    183  N   ASN A  58      -2.988  10.879   7.568
ATOM    184  CA  ASN A  58      -1.656  10.286   7.721
ATOM    185  C   ASN A  58      -0.660  11.324   8.250
ATOM    186  O   ASN A  58       0.226  10.966   9.025
ATOM    187  CB  ASN A  58      -1.158   9.694   6.398
ATOM    188  CG  ASN A  58      -1.787   8.386   5.991
ATOM    189  OD1 ASN A  58      -2.083   7.512   6.816
ATOM    190  ND2 ASN A  58      -1.933   8.194   4.688
ATOM      0  H   ASN A  58      -3.266  10.978   6.612
ATOM      0  HA  ASN A  58      -1.735   9.468   8.452
ATOM      0  HB2 ASN A  58      -1.334  10.429   5.599
ATOM      0  HB3 ASN A  58      -0.070   9.551   6.469
ATOM      0 HD21 ASN A  58      -2.290   7.325   4.347
ATOM      0 HD22 ASN A  58      -1.685   8.919   4.045
ATOM    191  N   LEU A  59      -0.808  12.600   7.842
ATOM    192  CA  LEU A  59       0.056  13.678   8.308
ATOM    193  C   LEU A  59      -0.330  14.080   9.736
ATOM    194  O   LEU A  59       0.535  14.512  10.498
ATOM    195  CB  LEU A  59      -0.002  14.878   7.351
ATOM    196  CG  LEU A  59       1.218  15.804   7.301
ATOM    197  CD1 LEU A  59       2.458  15.078   6.813
ATOM    198  CD2 LEU A  59       0.962  16.976   6.383
ATOM      0  H   LEU A  59      -1.515  12.895   7.198
ATOM      0  HA  LEU A  59       1.096  13.321   8.321
ATOM      0  HB2 LEU A  59      -0.177  14.494   6.335
ATOM      0  HB3 LEU A  59      -0.878  15.485   7.620
ATOM      0  HG  LEU A  59       1.388  16.156   8.329
ATOM      0 HD11 LEU A  59       3.308  15.775   6.792
ATOM      0 HD12 LEU A  59       2.685  14.243   7.492
ATOM      0 HD13 LEU A  59       2.280  14.687   5.800
ATOM      0 HD21 LEU A  59       1.849  17.626   6.362
ATOM      0 HD22 LEU A  59       0.753  16.609   5.368
ATOM      0 HD23 LEU A  59       0.097  17.548   6.751
ATOM    199  N   ALA A  60      -1.618  13.894  10.113
ATOM    200  CA  ALA A  60      -2.121  14.190  11.459
ATOM    201  C   ALA A  60      -1.626  13.139  12.450
ATOM    202  O   ALA A  60      -1.235  13.491  13.560
ATOM    203  CB  ALA A  60      -3.642  14.233  11.464
ATOM      0  H   ALA A  60      -2.320  13.539   9.494
ATOM      0  HA  ALA A  60      -1.740  15.176  11.764
ATOM      0  HB1 ALA A  60      -4.000  14.456  12.480
ATOM      0  HB2 ALA A  60      -3.988  15.016  10.773
ATOM      0  HB3 ALA A  60      -4.038  13.259  11.142
ATOM    204  N   LEU A  61      -1.630  11.856  12.034
ATOM    205  CA  LEU A  61      -1.173  10.697  12.806
ATOM    206  C   LEU A  61       0.310  10.869  13.172
ATOM    207  O   LEU A  61       0.672  10.680  14.331
ATOM    208  CB  LEU A  61      -1.391   9.426  11.960
ATOM    209  CG  LEU A  61      -1.708   8.113  12.676
ATOM    210  CD1 LEU A  61      -3.142   8.072  13.141
ATOM    211  CD2 LEU A  61      -1.531   6.953  11.730
ATOM      0  H   LEU A  61      -1.962  11.600  11.126
ATOM      0  HA  LEU A  61      -1.745  10.610  13.741
ATOM      0  HB2 LEU A  61      -2.213   9.630  11.257
ATOM      0  HB3 LEU A  61      -0.484   9.267  11.358
ATOM      0  HG  LEU A  61      -1.025   8.046  13.536
ATOM      0 HD11 LEU A  61      -3.335   7.117  13.650
ATOM      0 HD12 LEU A  61      -3.326   8.903  13.838
ATOM      0 HD13 LEU A  61      -3.811   8.167  12.273
ATOM      0 HD21 LEU A  61      -1.761   6.013  12.254
ATOM      0 HD22 LEU A  61      -2.210   7.070  10.873
ATOM      0 HD23 LEU A  61      -0.491   6.926  11.372
ATOM    212  N   ILE A  62       1.144  11.291  12.185
ATOM    213  CA  ILE A  62       2.584  11.553  12.332
ATOM    214  C   ILE A  62       2.804  12.678  13.358
ATOM    215  O   ILE A  62       3.419  12.434  14.397
ATOM    216  CB  ILE A  62       3.269  11.845  10.946
ATOM    217  CG1 ILE A  62       3.372  10.569  10.083
ATOM    218  CG2 ILE A  62       4.654  12.487  11.110
ATOM    219  CD1 ILE A  62       3.599  10.786   8.550
ATOM      0  H   ILE A  62       0.819  11.457  11.255
ATOM      0  HA  ILE A  62       3.076  10.647  12.717
ATOM      0  HB  ILE A  62       2.621  12.565  10.425
ATOM      0 HG12 ILE A  62       4.199   9.956  10.471
ATOM      0 HG13 ILE A  62       2.449   9.985  10.216
ATOM      0 HG21 ILE A  62       5.093  12.673  10.118
ATOM      0 HG22 ILE A  62       4.555  13.440  11.651
ATOM      0 HG23 ILE A  62       5.308  11.810  11.679
ATOM      0 HD11 ILE A  62       3.656   9.811   8.044
ATOM      0 HD12 ILE A  62       2.762  11.366   8.134
ATOM      0 HD13 ILE A  62       4.539  11.336   8.391
ATOM    220  N   ILE A  63       2.258  13.887  13.071
ATOM    221  CA  ILE A  63       2.365  15.109  13.878
ATOM    222  C   ILE A  63       1.965  14.872  15.342
ATOM    223  O   ILE A  63       2.695  15.305  16.236
ATOM    224  CB  ILE A  63       1.590  16.282  13.202
ATOM    225  CG1 ILE A  63       2.422  16.858  12.030
ATOM    226  CG2 ILE A  63       1.197  17.390  14.200
ATOM    227  CD1 ILE A  63       1.634  17.620  10.935
ATOM      0  H   ILE A  63       1.717  14.029  12.243
ATOM      0  HA  ILE A  63       3.423  15.409  13.916
ATOM      0  HB  ILE A  63       0.648  15.871  12.810
ATOM      0 HG12 ILE A  63       3.179  17.538  12.446
ATOM      0 HG13 ILE A  63       2.964  16.029  11.550
ATOM      0 HG21 ILE A  63       0.656  18.188  13.669
ATOM      0 HG22 ILE A  63       0.551  16.967  14.983
ATOM      0 HG23 ILE A  63       2.105  17.808  14.661
ATOM      0 HD11 ILE A  63       2.332  17.978  10.162
ATOM      0 HD12 ILE A  63       0.896  16.946  10.477
ATOM      0 HD13 ILE A  63       1.115  18.479  11.386
ATOM    228  N   ILE A  64       0.844  14.156  15.579
ATOM    229  CA  ILE A  64       0.344  13.849  16.922
ATOM    230  C   ILE A  64       1.357  12.982  17.690
ATOM    231  O   ILE A  64       1.860  13.447  18.708
ATOM    232  CB  ILE A  64      -1.109  13.279  16.898
ATOM    233  CG1 ILE A  64      -2.109  14.444  16.675
ATOM    234  CG2 ILE A  64      -1.450  12.500  18.187
ATOM    235  CD1 ILE A  64      -3.450  14.121  16.041
ATOM      0  H   ILE A  64       0.272  13.784  14.847
ATOM      0  HA  ILE A  64       0.256  14.789  17.488
ATOM      0  HB  ILE A  64      -1.186  12.560  16.069
ATOM      0 HG12 ILE A  64      -2.302  14.914  17.651
ATOM      0 HG13 ILE A  64      -1.612  15.198  16.047
ATOM      0 HG21 ILE A  64      -2.480  12.118  18.124
ATOM      0 HG22 ILE A  64      -0.754  11.656  18.301
ATOM      0 HG23 ILE A  64      -1.360  13.169  19.055
ATOM      0 HD11 ILE A  64      -4.043  15.043  15.949
ATOM      0 HD12 ILE A  64      -3.289  13.688  15.042
ATOM      0 HD13 ILE A  64      -3.990  13.399  16.671
ATOM    236  N   ILE A  65       1.709  11.786  17.168
ATOM    237  CA  ILE A  65       2.655  10.846  17.790
ATOM    238  C   ILE A  65       4.054  11.476  17.996
ATOM    239  O   ILE A  65       4.637  11.305  19.071
ATOM    240  CB  ILE A  65       2.705   9.489  17.020
ATOM    241  CG1 ILE A  65       1.338   8.759  17.099
ATOM    242  CG2 ILE A  65       3.834   8.581  17.534
ATOM    243  CD1 ILE A  65       1.039   7.736  15.981
ATOM      0  H   ILE A  65       1.339  11.450  16.301
ATOM      0  HA  ILE A  65       2.279  10.620  18.799
ATOM      0  HB  ILE A  65       2.919   9.719  15.966
ATOM      0 HG12 ILE A  65       1.280   8.239  18.067
ATOM      0 HG13 ILE A  65       0.542   9.518  17.094
ATOM      0 HG21 ILE A  65       3.834   7.638  16.966
ATOM      0 HG22 ILE A  65       4.801   9.087  17.402
ATOM      0 HG23 ILE A  65       3.675   8.366  18.600
ATOM      0 HD11 ILE A  65       0.048   7.290  16.148
ATOM      0 HD12 ILE A  65       1.053   8.245  15.005
ATOM      0 HD13 ILE A  65       1.804   6.945  15.994
ATOM    244  N   LEU A  66       4.567  12.221  16.991
ATOM    245  CA  LEU A  66       5.887  12.853  17.063
ATOM    246  C   LEU A  66       6.030  13.905  18.170
ATOM    247  O   LEU A  66       6.891  13.735  19.037
ATOM    248  CB  LEU A  66       6.321  13.440  15.711
ATOM    249  CG  LEU A  66       6.779  12.469  14.622
ATOM    250  CD1 LEU A  66       7.393  13.231  13.473
ATOM    251  CD2 LEU A  66       7.800  11.463  15.147
ATOM      0  H   LEU A  66       4.084  12.391  16.133
ATOM      0  HA  LEU A  66       6.566  12.031  17.330
ATOM      0  HB2 LEU A  66       5.478  14.022  15.310
ATOM      0  HB3 LEU A  66       7.141  14.149  15.898
ATOM      0  HG  LEU A  66       5.888  11.919  14.285
ATOM      0 HD11 LEU A  66       7.719  12.523  12.697
ATOM      0 HD12 LEU A  66       6.649  13.922  13.051
ATOM      0 HD13 LEU A  66       8.261  13.803  13.834
ATOM      0 HD21 LEU A  66       8.100  10.787  14.333
ATOM      0 HD22 LEU A  66       8.683  11.999  15.523
ATOM      0 HD23 LEU A  66       7.352  10.878  15.963
ATOM    252  N   LYS A  67       5.204  14.979  18.147
ATOM    253  CA  LYS A  67       5.268  16.059  19.148
ATOM    254  C   LYS A  67       4.780  15.619  20.532
ATOM    255  O   LYS A  67       5.257  16.148  21.541
ATOM    256  CB  LYS A  67       4.555  17.344  18.674
ATOM    257  CG  LYS A  67       5.199  18.041  17.454
ATOM    258  CD  LYS A  67       6.675  18.465  17.632
ATOM    259  CE  LYS A  67       6.865  19.763  18.381
ATOM    260  NZ  LYS A  67       8.304  20.106  18.509
ATOM      0  H   LYS A  67       4.498  15.113  17.452
ATOM      0  HA  LYS A  67       6.335  16.303  19.255
ATOM      0  HB2 LYS A  67       3.512  17.095  18.425
ATOM      0  HB3 LYS A  67       4.524  18.057  19.511
ATOM      0  HG2 LYS A  67       5.132  17.365  16.590
ATOM      0  HG3 LYS A  67       4.607  18.935  17.210
ATOM      0  HD2 LYS A  67       7.212  17.667  18.165
ATOM      0  HD3 LYS A  67       7.139  18.558  16.639
ATOM      0  HE2 LYS A  67       6.338  20.573  17.855
ATOM      0  HE3 LYS A  67       6.415  19.681  19.380
ATOM      0  HZ1 LYS A  67       8.398  20.967  19.007
ATOM      0  HZ2 LYS A  67       8.777  19.379  19.007
ATOM      0  HZ3 LYS A  67       8.706  20.202  17.599
ATOM    261  N   GLN A  68       3.858  14.637  20.578
ATOM    262  CA  GLN A  68       3.340  14.061  21.818
ATOM    263  C   GLN A  68       4.318  12.953  22.246
ATOM    264  O   GLN A  68       4.136  11.779  21.914
ATOM    265  CB  GLN A  68       1.901  13.543  21.612
ATOM    266  CG  GLN A  68       1.153  13.098  22.863
ATOM    267  CD  GLN A  68      -0.187  12.478  22.520
ATOM    268  OE1 GLN A  68      -0.307  11.613  21.638
ATOM    269  NE2 GLN A  68      -1.226  12.891  23.228
ATOM      0  H   GLN A  68       3.460  14.230  19.756
ATOM      0  HA  GLN A  68       3.275  14.814  22.617
ATOM      0  HB2 GLN A  68       1.316  14.337  21.126
ATOM      0  HB3 GLN A  68       1.937  12.695  20.913
ATOM      0  HG2 GLN A  68       1.764  12.370  23.417
ATOM      0  HG3 GLN A  68       1.000  13.961  23.527
ATOM      0 HE21 GLN A  68      -2.132  12.506  23.057
ATOM      0 HE22 GLN A  68      -1.104  13.589  23.934
ATOM    270  N   LYS A  69       5.398  13.361  22.935
ATOM    271  CA  LYS A  69       6.444  12.475  23.454
ATOM    272  C   LYS A  69       5.856  11.591  24.558
ATOM    273  O   LYS A  69       4.963  12.033  25.291
ATOM    274  CB  LYS A  69       7.639  13.282  23.993
ATOM    275  CG  LYS A  69       8.241  14.278  23.000
ATOM    276  CD  LYS A  69       9.169  15.271  23.704
ATOM    277  CE  LYS A  69       9.109  16.663  23.118
ATOM    278  NZ  LYS A  69       7.903  17.410  23.568
ATOM      0  H   LYS A  69       5.565  14.324  23.145
ATOM      0  HA  LYS A  69       6.812  11.843  22.632
ATOM      0  HB2 LYS A  69       7.317  13.831  24.891
ATOM      0  HB3 LYS A  69       8.425  12.581  24.309
ATOM      0  HG2 LYS A  69       8.802  13.734  22.225
ATOM      0  HG3 LYS A  69       7.434  14.825  22.490
ATOM      0  HD2 LYS A  69       8.902  15.318  24.771
ATOM      0  HD3 LYS A  69      10.203  14.900  23.647
ATOM      0  HE2 LYS A  69      10.013  17.220  23.406
ATOM      0  HE3 LYS A  69       9.108  16.597  22.020
ATOM      0  HZ1 LYS A  69       7.904  18.323  23.158
ATOM      0  HZ2 LYS A  69       7.080  16.918  23.285
ATOM      0  HZ3 LYS A  69       7.915  17.493  24.565
ATOM    279  N   GLU A  70       6.354  10.339  24.661
ATOM    280  CA  GLU A  70       5.934   9.263  25.587
ATOM    281  C   GLU A  70       4.724   8.482  25.030
ATOM    282  O   GLU A  70       4.391   7.405  25.536
ATOM    283  CB  GLU A  70       5.731   9.724  27.052
ATOM    284  CG  GLU A  70       6.976  10.311  27.713
ATOM    285  CD  GLU A  70       8.304   9.624  27.434
ATOM    286  OE1 GLU A  70       8.452   8.434  27.795
ATOM    287  OE2 GLU A  70       9.197  10.282  26.852
ATOM      0  H   GLU A  70       7.100  10.037  24.068
ATOM      0  HA  GLU A  70       6.784   8.566  25.643
ATOM      0  HB2 GLU A  70       4.929  10.477  27.078
ATOM      0  HB3 GLU A  70       5.386   8.865  27.647
ATOM      0  HG2 GLU A  70       7.065  11.362  27.400
ATOM      0  HG3 GLU A  70       6.816  10.312  28.800
ATOM    288  N   MET A  71       4.111   9.012  23.949
ATOM    289  CA  MET A  71       3.046   8.387  23.164
ATOM    290  C   MET A  71       3.745   7.809  21.930
ATOM    291  O   MET A  71       3.137   7.084  21.144
ATOM    292  CB  MET A  71       1.983   9.412  22.745
ATOM      0  H   MET A  71       4.360   9.915  23.597
ATOM      0  HA  MET A  71       2.519   7.616  23.746
ATOM    293  N   ARG A  72       5.045   8.143  21.787
ATOM    294  CA  ARG A  72       5.948   7.689  20.733
ATOM    295  C   ARG A  72       6.697   6.410  21.179
ATOM    296  O   ARG A  72       7.903   6.436  21.452
ATOM    297  CB  ARG A  72       6.904   8.820  20.262
ATOM    298  CG  ARG A  72       7.551   9.642  21.383
ATOM    299  CD  ARG A  72       8.854  10.307  20.969
ATOM    300  NE  ARG A  72       9.993   9.383  21.006
ATOM    301  CZ  ARG A  72      10.746   9.145  22.078
ATOM    302  NH1 ARG A  72      10.484   9.752  23.231
ATOM    303  NH2 ARG A  72      11.758   8.292  22.009
ATOM      0  H   ARG A  72       5.500   8.758  22.431
ATOM      0  HA  ARG A  72       5.348   7.424  19.850
ATOM      0  HB2 ARG A  72       7.702   8.373  19.651
ATOM      0  HB3 ARG A  72       6.342   9.503  19.607
ATOM      0  HG2 ARG A  72       6.843  10.415  21.716
ATOM      0  HG3 ARG A  72       7.740   8.987  22.246
ATOM      0  HD2 ARG A  72       8.748  10.713  19.951
ATOM      0  HD3 ARG A  72       9.056  11.159  21.635
ATOM      0  HE  ARG A  72      10.220   8.894  20.163
ATOM      0 HH11 ARG A  72       9.718  10.392  23.296
ATOM      0 HH12 ARG A  72      11.052   9.570  24.033
ATOM      0 HH21 ARG A  72      11.959   7.823  21.149
ATOM      0 HH22 ARG A  72      12.321   8.118  22.818
ATOM    304  N   ASN A  73       5.953   5.293  21.285
ATOM    305  CA  ASN A  73       6.510   3.987  21.645
ATOM    306  C   ASN A  73       6.854   3.190  20.367
ATOM    307  O   ASN A  73       6.509   3.631  19.267
ATOM    308  CB  ASN A  73       5.571   3.220  22.576
ATOM    309  CG  ASN A  73       4.223   2.926  21.983
ATOM    310  OD1 ASN A  73       4.019   1.906  21.323
ATOM    311  ND2 ASN A  73       3.271   3.808  22.218
ATOM      0  H   ASN A  73       4.966   5.277  21.126
ATOM      0  HA  ASN A  73       7.444   4.139  22.205
ATOM      0  HB2 ASN A  73       6.049   2.272  22.862
ATOM      0  HB3 ASN A  73       5.434   3.802  23.500
ATOM      0 HD21 ASN A  73       2.350   3.658  21.856
ATOM      0 HD22 ASN A  73       3.469   4.626  22.757
ATOM    312  N   VAL A  74       7.544   2.034  20.513
ATOM    313  CA  VAL A  74       8.003   1.166  19.413
ATOM    314  C   VAL A  74       6.898   0.915  18.375
ATOM    315  O   VAL A  74       7.163   1.041  17.179
ATOM    316  CB  VAL A  74       8.654  -0.157  19.910
ATOM    317  CG1 VAL A  74       9.309  -0.915  18.758
ATOM    318  CG2 VAL A  74       9.678   0.102  21.016
ATOM      0  H   VAL A  74       7.798   1.679  21.413
ATOM      0  HA  VAL A  74       8.804   1.722  18.903
ATOM      0  HB  VAL A  74       7.846  -0.777  20.326
ATOM      0 HG11 VAL A  74       9.760  -1.843  19.139
ATOM      0 HG12 VAL A  74       8.550  -1.159  18.001
ATOM      0 HG13 VAL A  74      10.090  -0.288  18.304
ATOM      0 HG21 VAL A  74      10.116  -0.853  21.342
ATOM      0 HG22 VAL A  74      10.474   0.759  20.634
ATOM      0 HG23 VAL A  74       9.182   0.586  21.870
ATOM    319  N   THR A  75       5.664   0.607  18.836
ATOM    320  CA  THR A  75       4.497   0.359  17.976
ATOM    321  C   THR A  75       4.103   1.633  17.206
ATOM    322  O   THR A  75       3.905   1.582  15.993
ATOM    323  CB  THR A  75       3.326  -0.232  18.802
ATOM    324  OG1 THR A  75       3.782  -1.366  19.547
ATOM    325  CG2 THR A  75       2.130  -0.626  17.945
ATOM      0  H   THR A  75       5.458   0.526  19.811
ATOM      0  HA  THR A  75       4.765  -0.394  17.221
ATOM      0  HB  THR A  75       2.984   0.562  19.482
ATOM      0  HG1 THR A  75       3.024  -1.742  20.079
ATOM      0 HG21 THR A  75       1.337  -1.036  18.587
ATOM      0 HG22 THR A  75       1.750   0.260  17.415
ATOM      0 HG23 THR A  75       2.437  -1.387  17.212
ATOM    326  N   ASN A  76       4.020   2.767  17.917
ATOM    327  CA  ASN A  76       3.631   4.067  17.374
ATOM    328  C   ASN A  76       4.668   4.656  16.411
ATOM    329  O   ASN A  76       4.284   5.341  15.465
ATOM    330  CB  ASN A  76       3.282   5.041  18.506
ATOM    331  CG  ASN A  76       1.933   4.818  19.176
ATOM    332  OD1 ASN A  76       1.146   5.747  19.342
ATOM    333  ND2 ASN A  76       1.630   3.602  19.610
ATOM      0  H   ASN A  76       4.226   2.800  18.895
ATOM      0  HA  ASN A  76       2.729   3.903  16.766
ATOM      0  HB2 ASN A  76       4.066   4.978  19.274
ATOM      0  HB3 ASN A  76       3.306   6.065  18.105
ATOM      0 HD21 ASN A  76       0.758   3.439  20.073
ATOM      0 HD22 ASN A  76       2.273   2.848  19.474
ATOM    334  N   ILE A  77       5.965   4.371  16.633
ATOM    335  CA  ILE A  77       7.065   4.817  15.767
ATOM    336  C   ILE A  77       6.958   4.104  14.403
ATOM    337  O   ILE A  77       7.188   4.727  13.364
ATOM    338  CB  ILE A  77       8.439   4.626  16.474
ATOM    339  CG1 ILE A  77       8.620   5.678  17.573
ATOM    340  CG2 ILE A  77       9.624   4.664  15.496
ATOM    341  CD1 ILE A  77       9.494   5.243  18.699
ATOM      0  H   ILE A  77       6.273   3.828  17.414
ATOM      0  HA  ILE A  77       6.986   5.898  15.574
ATOM      0  HB  ILE A  77       8.430   3.622  16.922
ATOM      0 HG12 ILE A  77       9.046   6.588  17.126
ATOM      0 HG13 ILE A  77       7.632   5.947  17.973
ATOM      0 HG21 ILE A  77      10.563   4.523  16.051
ATOM      0 HG22 ILE A  77       9.514   3.861  14.754
ATOM      0 HG23 ILE A  77       9.645   5.637  14.982
ATOM      0 HD11 ILE A  77       9.570   6.053  19.439
ATOM      0 HD12 ILE A  77       9.060   4.351  19.176
ATOM      0 HD13 ILE A  77      10.496   5.002  18.316
ATOM    342  N   LEU A  78       6.557   2.818  14.419
ATOM    343  CA  LEU A  78       6.354   2.008  13.216
ATOM    344  C   LEU A  78       5.066   2.404  12.472
ATOM    345  O   LEU A  78       4.974   2.202  11.260
ATOM    346  CB  LEU A  78       6.349   0.511  13.560
ATOM    347  CG  LEU A  78       7.708  -0.145  13.844
ATOM    348  CD1 LEU A  78       7.542  -1.362  14.742
ATOM    349  CD2 LEU A  78       8.431  -0.538  12.548
ATOM      0  H   LEU A  78       6.368   2.321  15.267
ATOM      0  HA  LEU A  78       7.199   2.204  12.539
ATOM      0  HB2 LEU A  78       5.708   0.365  14.443
ATOM      0  HB3 LEU A  78       5.877  -0.030  12.727
ATOM      0  HG  LEU A  78       8.328   0.600  14.364
ATOM      0 HD11 LEU A  78       8.526  -1.815  14.932
ATOM      0 HD12 LEU A  78       7.090  -1.055  15.697
ATOM      0 HD13 LEU A  78       6.890  -2.097  14.248
ATOM      0 HD21 LEU A  78       9.397  -1.003  12.793
ATOM      0 HD22 LEU A  78       7.813  -1.253  11.986
ATOM      0 HD23 LEU A  78       8.602   0.360  11.936
ATOM    350  N   ILE A  79       4.080   2.972  13.203
ATOM    351  CA  ILE A  79       2.807   3.468  12.661
ATOM    352  C   ILE A  79       3.063   4.786  11.892
ATOM    353  O   ILE A  79       2.463   5.004  10.838
ATOM    354  CB  ILE A  79       1.732   3.561  13.792
ATOM    355  CG1 ILE A  79       1.140   2.162  14.148
ATOM    356  CG2 ILE A  79       0.633   4.589  13.518
ATOM    357  CD1 ILE A  79       0.160   1.470  13.102
ATOM      0  H   ILE A  79       4.154   3.096  14.193
ATOM      0  HA  ILE A  79       2.385   2.762  11.930
ATOM      0  HB  ILE A  79       2.269   3.934  14.677
ATOM      0 HG12 ILE A  79       1.982   1.476  14.323
ATOM      0 HG13 ILE A  79       0.600   2.259  15.101
ATOM      0 HG21 ILE A  79      -0.080   4.596  14.355
ATOM      0 HG22 ILE A  79       1.083   5.588  13.414
ATOM      0 HG23 ILE A  79       0.107   4.325  12.590
ATOM      0 HD11 ILE A  79      -0.169   0.498  13.496
ATOM      0 HD12 ILE A  79      -0.716   2.114  12.938
ATOM      0 HD13 ILE A  79       0.688   1.320  12.149
ATOM    358  N   VAL A  80       3.994   5.629  12.401
ATOM    359  CA  VAL A  80       4.445   6.891  11.796
ATOM    360  C   VAL A  80       5.181   6.570  10.478
ATOM    361  O   VAL A  80       4.983   7.261   9.474
ATOM    362  CB  VAL A  80       5.318   7.693  12.807
ATOM    363  CG1 VAL A  80       6.177   8.758  12.124
ATOM    364  CG2 VAL A  80       4.452   8.321  13.892
ATOM      0  H   VAL A  80       4.459   5.436  13.265
ATOM      0  HA  VAL A  80       3.589   7.537  11.553
ATOM      0  HB  VAL A  80       6.006   6.972  13.272
ATOM      0 HG11 VAL A  80       6.771   9.292  12.881
ATOM      0 HG12 VAL A  80       6.853   8.277  11.401
ATOM      0 HG13 VAL A  80       5.527   9.472  11.598
ATOM      0 HG21 VAL A  80       5.090   8.881  14.593
ATOM      0 HG22 VAL A  80       3.725   9.006  13.432
ATOM      0 HG23 VAL A  80       3.916   7.530  14.437
ATOM    365  N   ASN A  81       6.000   5.495  10.491
ATOM    366  CA  ASN A  81       6.752   4.989   9.341
ATOM    367  C   ASN A  81       5.790   4.424   8.297
ATOM    368  O   ASN A  81       6.032   4.574   7.098
ATOM    369  CB  ASN A  81       7.732   3.900   9.791
ATOM    370  CG  ASN A  81       8.661   3.419   8.703
ATOM    371  OD1 ASN A  81       9.591   4.119   8.293
ATOM    372  ND2 ASN A  81       8.446   2.202   8.234
ATOM      0  H   ASN A  81       6.150   4.953  11.318
ATOM      0  HA  ASN A  81       7.320   5.819   8.895
ATOM      0  HB2 ASN A  81       8.334   4.286  10.627
ATOM      0  HB3 ASN A  81       7.160   3.042  10.175
ATOM      0 HD21 ASN A  81       9.046   1.826   7.527
ATOM      0 HD22 ASN A  81       7.685   1.657   8.585
ATOM    373  N   LEU A  82       4.707   3.769   8.763
ATOM    374  CA  LEU A  82       3.677   3.169   7.922
ATOM    375  C   LEU A  82       2.859   4.239   7.198
ATOM    376  O   LEU A  82       2.611   4.095   6.002
ATOM    377  CB  LEU A  82       2.760   2.288   8.769
ATOM    378  CG  LEU A  82       2.391   0.953   8.163
ATOM    379  CD1 LEU A  82       2.353  -0.104   9.220
ATOM    380  CD2 LEU A  82       1.054   1.027   7.443
ATOM      0  H   LEU A  82       4.534   3.647   9.740
ATOM      0  HA  LEU A  82       4.173   2.550   7.161
ATOM      0  HB2 LEU A  82       3.248   2.108   9.738
ATOM      0  HB3 LEU A  82       1.834   2.846   8.975
ATOM      0  HG  LEU A  82       3.162   0.691   7.423
ATOM      0 HD11 LEU A  82       2.084  -1.068   8.765
ATOM      0 HD12 LEU A  82       3.342  -0.186   9.694
ATOM      0 HD13 LEU A  82       1.604   0.164   9.980
ATOM      0 HD21 LEU A  82       0.814   0.043   7.013
ATOM      0 HD22 LEU A  82       0.268   1.317   8.156
ATOM      0 HD23 LEU A  82       1.112   1.775   6.638
ATOM    381  N   SER A  83       2.460   5.318   7.910
ATOM    382  CA  SER A  83       1.692   6.418   7.325
ATOM    383  C   SER A  83       2.568   7.384   6.506
ATOM    384  O   SER A  83       2.030   8.180   5.734
ATOM    385  CB  SER A  83       0.864   7.145   8.383
ATOM    386  OG  SER A  83       1.643   8.026   9.172
ATOM      0  H   SER A  83       2.660   5.437   8.882
ATOM      0  HA  SER A  83       0.988   5.969   6.609
ATOM      0  HB2 SER A  83       0.061   7.712   7.890
ATOM      0  HB3 SER A  83       0.380   6.404   9.037
ATOM      0  HG  SER A  83       1.162   8.224  10.026
ATOM    387  N   PHE A  84       3.904   7.306   6.652
ATOM    388  CA  PHE A  84       4.810   8.128   5.860
ATOM    389  C   PHE A  84       4.888   7.554   4.443
ATOM    390  O   PHE A  84       4.983   8.318   3.481
ATOM    391  CB  PHE A  84       6.210   8.222   6.495
ATOM    392  CG  PHE A  84       7.205   8.949   5.616
ATOM    393  CD1 PHE A  84       7.275  10.339   5.616
ATOM    394  CD2 PHE A  84       8.036   8.244   4.744
ATOM    395  CE1 PHE A  84       8.165  11.012   4.767
ATOM    396  CE2 PHE A  84       8.919   8.918   3.887
ATOM    397  CZ  PHE A  84       8.982  10.297   3.909
ATOM      0  H   PHE A  84       4.360   6.693   7.298
ATOM      0  HA  PHE A  84       4.416   9.154   5.825
ATOM      0  HB2 PHE A  84       6.135   8.741   7.462
ATOM      0  HB3 PHE A  84       6.583   7.209   6.702
ATOM      0  HD1 PHE A  84       6.624  10.916   6.290
ATOM      0  HD2 PHE A  84       7.998   7.145   4.729
ATOM      0  HE1 PHE A  84       8.214  12.111   4.783
ATOM      0  HE2 PHE A  84       9.561   8.349   3.199
ATOM      0  HZ  PHE A  84       9.680  10.827   3.245
ATOM    398  N   SER A  85       4.876   6.208   4.319
ATOM    399  CA  SER A  85       4.911   5.512   3.023
ATOM    400  C   SER A  85       3.589   5.722   2.276
ATOM    401  O   SER A  85       3.596   5.885   1.058
ATOM    402  CB  SER A  85       5.216   4.023   3.199
ATOM    403  OG  SER A  85       4.096   3.248   3.604
ATOM      0  H   SER A  85       4.842   5.589   5.103
ATOM      0  HA  SER A  85       5.725   5.943   2.421
ATOM      0  HB2 SER A  85       5.601   3.623   2.249
ATOM      0  HB3 SER A  85       6.017   3.909   3.944
ATOM      0  HG  SER A  85       3.693   3.649   4.426
ATOM    404  N   ASP A  86       2.468   5.762   3.027
ATOM    405  CA  ASP A  86       1.111   5.986   2.526
ATOM    406  C   ASP A  86       0.885   7.457   2.106
ATOM    407  O   ASP A  86      -0.123   7.779   1.471
ATOM    408  CB  ASP A  86       0.064   5.510   3.559
ATOM    409  CG  ASP A  86       0.078   4.016   3.880
ATOM    410  OD1 ASP A  86       0.473   3.212   2.993
ATOM    411  OD2 ASP A  86      -0.359   3.647   4.994
ATOM      0  H   ASP A  86       2.494   5.636   4.018
ATOM      0  HA  ASP A  86       0.982   5.383   1.616
ATOM      0  HB2 ASP A  86       0.219   6.068   4.494
ATOM      0  HB3 ASP A  86      -0.937   5.776   3.188
ATOM    412  N   LEU A  87       1.839   8.335   2.454
ATOM    413  CA  LEU A  87       1.853   9.748   2.091
ATOM    414  C   LEU A  87       2.514   9.844   0.720
ATOM    415  O   LEU A  87       2.078  10.646  -0.102
ATOM    416  CB  LEU A  87       2.683  10.535   3.110
ATOM    417  CG  LEU A  87       2.097  11.829   3.640
ATOM    418  CD1 LEU A  87       1.563  11.640   5.040
ATOM    419  CD2 LEU A  87       3.158  12.907   3.681
ATOM      0  H   LEU A  87       2.630   8.070   3.006
ATOM      0  HA  LEU A  87       0.833  10.161   2.075
ATOM      0  HB2 LEU A  87       2.881   9.876   3.968
ATOM      0  HB3 LEU A  87       3.655  10.766   2.650
ATOM      0  HG  LEU A  87       1.280  12.126   2.966
ATOM      0 HD11 LEU A  87       1.144  12.589   5.404
ATOM      0 HD12 LEU A  87       0.776  10.871   5.032
ATOM      0 HD13 LEU A  87       2.379  11.322   5.705
ATOM      0 HD21 LEU A  87       2.719  13.839   4.067
ATOM      0 HD22 LEU A  87       3.979  12.589   4.340
ATOM      0 HD23 LEU A  87       3.547  13.079   2.667
ATOM    420  N   LEU A  88       3.557   9.008   0.469
ATOM    421  CA  LEU A  88       4.293   8.937  -0.800
ATOM    422  C   LEU A  88       3.428   8.426  -1.945
ATOM    423  O   LEU A  88       3.390   9.073  -2.983
ATOM    424  CB  LEU A  88       5.551   8.065  -0.680
ATOM    425  CG  LEU A  88       6.772   8.701  -0.049
ATOM    426  CD1 LEU A  88       7.665   7.645   0.522
ATOM    427  CD2 LEU A  88       7.555   9.529  -1.056
ATOM      0  H   LEU A  88       3.902   8.366   1.153
ATOM      0  HA  LEU A  88       4.594   9.971  -1.029
ATOM      0  HB2 LEU A  88       5.292   7.170  -0.096
ATOM      0  HB3 LEU A  88       5.827   7.723  -1.689
ATOM      0  HG  LEU A  88       6.421   9.368   0.751
ATOM      0 HD11 LEU A  88       8.548   8.118   0.977
ATOM      0 HD12 LEU A  88       7.117   7.077   1.288
ATOM      0 HD13 LEU A  88       7.987   6.964  -0.279
ATOM      0 HD21 LEU A  88       8.432   9.974  -0.563
ATOM      0 HD22 LEU A  88       7.887   8.884  -1.883
ATOM      0 HD23 LEU A  88       6.912  10.329  -1.451
ATOM    428  N   VAL A  89       2.742   7.272  -1.767
ATOM    429  CA  VAL A  89       1.869   6.676  -2.791
ATOM    430  C   VAL A  89       0.685   7.627  -3.121
ATOM    431  O   VAL A  89       0.272   7.698  -4.280
ATOM    432  CB  VAL A  89       1.440   5.218  -2.445
ATOM    433  CG1 VAL A  89       0.776   5.123  -1.080
ATOM    434  CG2 VAL A  89       0.562   4.597  -3.528
ATOM      0  H   VAL A  89       2.782   6.741  -0.920
ATOM      0  HA  VAL A  89       2.453   6.569  -3.717
ATOM      0  HB  VAL A  89       2.369   4.630  -2.401
ATOM      0 HG11 VAL A  89       0.491   4.079  -0.881
ATOM      0 HG12 VAL A  89       1.478   5.465  -0.305
ATOM      0 HG13 VAL A  89      -0.124   5.757  -1.064
ATOM      0 HG21 VAL A  89       0.288   3.573  -3.235
ATOM      0 HG22 VAL A  89      -0.351   5.200  -3.651
ATOM      0 HG23 VAL A  89       1.114   4.571  -4.478
ATOM    435  N   ALA A  90       0.209   8.406  -2.125
ATOM    436  CA  ALA A  90      -0.861   9.386  -2.305
ATOM    437  C   ALA A  90      -0.401  10.594  -3.136
ATOM    438  O   ALA A  90      -1.191  11.124  -3.914
ATOM    439  CB  ALA A  90      -1.382   9.849  -0.954
ATOM      0  H   ALA A  90       0.560   8.366  -1.189
ATOM      0  HA  ALA A  90      -1.672   8.891  -2.860
ATOM      0  HB1 ALA A  90      -2.185  10.585  -1.102
ATOM      0  HB2 ALA A  90      -1.774   8.985  -0.397
ATOM      0  HB3 ALA A  90      -0.563  10.311  -0.384
ATOM    440  N   ILE A  91       0.863  11.023  -2.980
ATOM    441  CA  ILE A  91       1.408  12.166  -3.715
ATOM    442  C   ILE A  91       2.012  11.744  -5.073
ATOM    443  O   ILE A  91       1.552  12.211  -6.110
ATOM    444  CB  ILE A  91       2.401  13.011  -2.851
ATOM    445  CG1 ILE A  91       1.723  13.593  -1.590
ATOM    446  CG2 ILE A  91       3.046  14.136  -3.682
ATOM    447  CD1 ILE A  91       2.695  13.991  -0.446
ATOM      0  H   ILE A  91       1.516  10.594  -2.355
ATOM      0  HA  ILE A  91       0.561  12.831  -3.942
ATOM      0  HB  ILE A  91       3.194  12.325  -2.518
ATOM      0 HG12 ILE A  91       1.141  14.480  -1.882
ATOM      0 HG13 ILE A  91       1.008  12.853  -1.202
ATOM      0 HG21 ILE A  91       3.737  14.711  -3.048
ATOM      0 HG22 ILE A  91       3.600  13.698  -4.525
ATOM      0 HG23 ILE A  91       2.261  14.804  -4.067
ATOM      0 HD11 ILE A  91       2.120  14.392   0.402
ATOM      0 HD12 ILE A  91       3.260  13.105  -0.120
ATOM      0 HD13 ILE A  91       3.395  14.758  -0.809
ATOM    448  N   MET A  92       3.037  10.878  -5.053
ATOM    449  CA  MET A  92       3.800  10.413  -6.221
ATOM    450  C   MET A  92       3.082   9.450  -7.181
ATOM    451  O   MET A  92       3.470   9.397  -8.348
ATOM    452  CB  MET A  92       5.128   9.753  -5.777
ATOM    453  CG  MET A  92       5.845  10.464  -4.645
ATOM    454  SD  MET A  92       6.633  11.993  -5.170
ATOM    455  CE  MET A  92       8.264  11.389  -5.535
ATOM      0  H   MET A  92       3.365  10.472  -4.201
ATOM      0  HA  MET A  92       3.961  11.338  -6.795
ATOM      0  HB2 MET A  92       4.920   8.717  -5.469
ATOM      0  HB3 MET A  92       5.802   9.701  -6.644
ATOM      0  HG2 MET A  92       5.126  10.684  -3.843
ATOM      0  HG3 MET A  92       6.606   9.792  -4.220
ATOM      0  HE1 MET A  92       8.840  12.175  -6.046
ATOM      0  HE2 MET A  92       8.771  11.113  -4.599
ATOM      0  HE3 MET A  92       8.191  10.506  -6.187
ATOM    456  N   CYS A  93       2.101   8.653  -6.704
ATOM    457  CA  CYS A  93       1.458   7.638  -7.549
ATOM    458  C   CYS A  93      -0.033   7.860  -7.829
ATOM    459  O   CYS A  93      -0.434   7.727  -8.984
ATOM    460  CB  CYS A  93       1.697   6.242  -6.982
ATOM    461  SG  CYS A  93       3.405   5.926  -6.463
ATOM      0  H   CYS A  93       1.750   8.695  -5.768
ATOM      0  HA  CYS A  93       1.945   7.740  -8.531
ATOM      0  HB2 CYS A  93       1.031   6.091  -6.119
ATOM      0  HB3 CYS A  93       1.414   5.497  -7.740
ATOM      0  HG  CYS A  93       3.970   5.109  -7.303
ATOM    462  N   LEU A  94      -0.851   8.134  -6.786
ATOM    463  CA  LEU A  94      -2.311   8.282  -6.873
ATOM    464  C   LEU A  94      -2.814   9.211  -8.014
ATOM    465  O   LEU A  94      -3.603   8.719  -8.824
ATOM    466  CB  LEU A  94      -2.926   8.705  -5.515
ATOM    467  CG  LEU A  94      -4.464   8.633  -5.365
ATOM    468  CD1 LEU A  94      -4.854   8.479  -3.929
ATOM    469  CD2 LEU A  94      -5.142   9.878  -5.886
ATOM      0  H   LEU A  94      -0.505   8.257  -5.856
ATOM      0  HA  LEU A  94      -2.668   7.276  -7.137
ATOM      0  HB2 LEU A  94      -2.481   8.074  -4.731
ATOM      0  HB3 LEU A  94      -2.615   9.740  -5.311
ATOM      0  HG  LEU A  94      -4.787   7.761  -5.952
ATOM      0 HD11 LEU A  94      -5.951   8.431  -3.850
ATOM      0 HD12 LEU A  94      -4.417   7.553  -3.527
ATOM      0 HD13 LEU A  94      -4.483   9.340  -3.354
ATOM      0 HD21 LEU A  94      -6.230   9.783  -5.760
ATOM      0 HD22 LEU A  94      -4.783  10.754  -5.326
ATOM      0 HD23 LEU A  94      -4.907  10.004  -6.954
ATOM    470  N   PRO A  95      -2.485  10.528  -8.082
ATOM    471  CA  PRO A  95      -3.085  11.361  -9.140
ATOM    472  C   PRO A  95      -2.574  11.100 -10.552
ATOM    473  O   PRO A  95      -3.337  11.227 -11.513
ATOM    474  CB  PRO A  95      -2.790  12.790  -8.679
ATOM    475  CG  PRO A  95      -1.560  12.675  -7.871
ATOM    476  CD  PRO A  95      -1.598  11.330  -7.210
ATOM      0  HA  PRO A  95      -4.156  11.135  -9.246
ATOM      0  HB2 PRO A  95      -2.644  13.464  -9.536
ATOM      0  HB3 PRO A  95      -3.621  13.198  -8.087
ATOM      0  HG2 PRO A  95      -0.666  12.772  -8.505
ATOM      0  HG3 PRO A  95      -1.511  13.477  -7.120
ATOM      0  HD2 PRO A  95      -0.594  10.887  -7.141
ATOM      0  HD3 PRO A  95      -1.993  11.396  -6.185
ATOM    477  N   PHE A  96      -1.291  10.725 -10.670
ATOM    478  CA  PHE A  96      -0.621  10.465 -11.940
ATOM    479  C   PHE A  96      -1.171   9.221 -12.640
ATOM    480  O   PHE A  96      -1.342   9.259 -13.853
ATOM    481  CB  PHE A  96       0.902  10.434 -11.740
ATOM    482  CG  PHE A  96       1.378  11.699 -11.057
ATOM    483  CD1 PHE A  96       1.425  12.906 -11.743
ATOM    484  CD2 PHE A  96       1.689  11.703  -9.703
ATOM    485  CE1 PHE A  96       1.814  14.086 -11.101
ATOM    486  CE2 PHE A  96       2.081  12.884  -9.062
ATOM    487  CZ  PHE A  96       2.147  14.065  -9.768
ATOM      0  H   PHE A  96      -0.694  10.595  -9.879
ATOM      0  HA  PHE A  96      -0.839  11.296 -12.627
ATOM      0  HB2 PHE A  96       1.181   9.558 -11.137
ATOM      0  HB3 PHE A  96       1.403  10.327 -12.714
ATOM      0  HD1 PHE A  96       1.151  12.934 -12.808
ATOM      0  HD2 PHE A  96       1.626  10.768  -9.127
ATOM      0  HE1 PHE A  96       1.854  15.031 -11.662
ATOM      0  HE2 PHE A  96       2.336  12.870  -7.992
ATOM      0  HZ  PHE A  96       2.465  14.990  -9.265
ATOM    488  N   THR A  97      -1.542   8.170 -11.879
ATOM    489  CA  THR A  97      -2.135   6.942 -12.422
ATOM    490  C   THR A  97      -3.573   7.180 -12.929
ATOM    491  O   THR A  97      -3.936   6.666 -13.987
ATOM    492  CB  THR A  97      -2.036   5.792 -11.414
ATOM    493  OG1 THR A  97      -0.695   5.697 -10.934
ATOM    494  CG2 THR A  97      -2.439   4.457 -12.011
ATOM      0  H   THR A  97      -1.438   8.156 -10.884
ATOM      0  HA  THR A  97      -1.551   6.638 -13.303
ATOM      0  HB  THR A  97      -2.735   6.016 -10.594
ATOM      0  HG1 THR A  97      -0.539   6.396 -10.237
ATOM      0 HG21 THR A  97      -2.349   3.670 -11.247
ATOM      0 HG22 THR A  97      -3.480   4.510 -12.361
ATOM      0 HG23 THR A  97      -1.778   4.220 -12.859
ATOM    495  N   PHE A  98      -4.374   7.964 -12.185
ATOM    496  CA  PHE A  98      -5.755   8.297 -12.536
ATOM    497  C   PHE A  98      -5.808   9.133 -13.808
ATOM    498  O   PHE A  98      -6.573   8.804 -14.716
ATOM    499  CB  PHE A  98      -6.453   9.018 -11.369
ATOM    500  CG  PHE A  98      -7.885   9.449 -11.603
ATOM    501  CD1 PHE A  98      -8.839   8.543 -12.054
ATOM    502  CD2 PHE A  98      -8.297  10.741 -11.297
ATOM    503  CE1 PHE A  98     -10.169   8.935 -12.240
ATOM    504  CE2 PHE A  98      -9.628  11.129 -11.477
ATOM    505  CZ  PHE A  98     -10.555  10.224 -11.949
ATOM      0  H   PHE A  98      -4.075   8.381 -11.327
ATOM      0  HA  PHE A  98      -6.295   7.359 -12.730
ATOM      0  HB2 PHE A  98      -6.433   8.354 -10.492
ATOM      0  HB3 PHE A  98      -5.863   9.909 -11.111
ATOM      0  HD1 PHE A  98      -8.544   7.505 -12.268
ATOM      0  HD2 PHE A  98      -7.567  11.466 -10.908
ATOM      0  HE1 PHE A  98     -10.907   8.212 -12.618
ATOM      0  HE2 PHE A  98      -9.936  12.159 -11.243
ATOM      0  HZ  PHE A  98     -11.601  10.530 -12.092
ATOM    506  N   VAL A  99      -4.973  10.189 -13.889
ATOM    507  CA  VAL A  99      -4.912  11.080 -15.049
ATOM    508  C   VAL A  99      -4.398  10.330 -16.280
ATOM    509  O   VAL A  99      -5.002  10.464 -17.345
ATOM    510  CB  VAL A  99      -4.144  12.401 -14.765
ATOM    511  CG1 VAL A  99      -4.034  13.267 -16.018
ATOM    512  CG2 VAL A  99      -4.808  13.193 -13.640
ATOM      0  H   VAL A  99      -4.336  10.438 -13.159
ATOM      0  HA  VAL A  99      -5.940  11.403 -15.272
ATOM      0  HB  VAL A  99      -3.127  12.121 -14.449
ATOM      0 HG11 VAL A  99      -3.486  14.190 -15.779
ATOM      0 HG12 VAL A  99      -3.496  12.713 -16.801
ATOM      0 HG13 VAL A  99      -5.042  13.522 -16.377
ATOM      0 HG21 VAL A  99      -4.243  14.120 -13.461
ATOM      0 HG22 VAL A  99      -5.840  13.442 -13.926
ATOM      0 HG23 VAL A  99      -4.818  12.588 -12.722
ATOM    513  N   TYR A 100      -3.330   9.507 -16.137
ATOM    514  CA  TYR A 100      -2.781   8.737 -17.261
ATOM    515  C   TYR A 100      -3.787   7.763 -17.836
ATOM    516  O   TYR A 100      -3.813   7.590 -19.054
ATOM    517  CB  TYR A 100      -1.482   8.000 -16.886
ATOM    518  CG  TYR A 100      -0.832   7.218 -18.016
ATOM    519  CD1 TYR A 100      -0.521   7.830 -19.228
ATOM    520  CD2 TYR A 100      -0.471   5.885 -17.851
ATOM    521  CE1 TYR A 100       0.078   7.118 -20.266
ATOM    522  CE2 TYR A 100       0.141   5.168 -18.878
ATOM    523  CZ  TYR A 100       0.423   5.790 -20.083
ATOM    524  OH  TYR A 100       1.036   5.095 -21.102
ATOM      0  H   TYR A 100      -2.849   9.368 -15.271
ATOM      0  HA  TYR A 100      -2.539   9.476 -18.040
ATOM      0  HB2 TYR A 100      -0.758   8.737 -16.507
ATOM      0  HB3 TYR A 100      -1.699   7.307 -16.059
ATOM      0  HD1 TYR A 100      -0.752   8.896 -19.368
ATOM      0  HD2 TYR A 100      -0.672   5.387 -16.891
ATOM      0  HE1 TYR A 100       0.277   7.611 -21.229
ATOM      0  HE2 TYR A 100       0.399   4.108 -18.732
ATOM      0  HH  TYR A 100       1.728   4.483 -20.719
ATOM    525  N   THR A 101      -4.612   7.127 -16.975
ATOM    526  CA  THR A 101      -5.625   6.156 -17.403
ATOM    527  C   THR A 101      -6.635   6.805 -18.369
ATOM    528  O   THR A 101      -6.962   6.209 -19.398
ATOM    529  CB  THR A 101      -6.258   5.460 -16.186
ATOM    530  OG1 THR A 101      -5.224   4.786 -15.466
ATOM    531  CG2 THR A 101      -7.326   4.441 -16.576
ATOM      0  H   THR A 101      -4.589   7.275 -15.986
ATOM      0  HA  THR A 101      -5.145   5.355 -17.983
ATOM      0  HB  THR A 101      -6.747   6.232 -15.575
ATOM      0  HG1 THR A 101      -4.702   5.450 -14.933
ATOM      0 HG21 THR A 101      -7.740   3.978 -15.669
ATOM      0 HG22 THR A 101      -8.131   4.947 -17.129
ATOM      0 HG23 THR A 101      -6.878   3.664 -17.212
ATOM    532  N   LEU A 102      -7.052   8.052 -18.073
ATOM    533  CA  LEU A 102      -8.004   8.832 -18.866
ATOM    534  C   LEU A 102      -7.365   9.490 -20.108
ATOM    535  O   LEU A 102      -8.040  10.237 -20.821
ATOM    536  CB  LEU A 102      -8.715   9.887 -17.983
ATOM    537  CG  LEU A 102      -9.261   9.468 -16.601
ATOM    538  CD1 LEU A 102      -9.834  10.661 -15.873
ATOM    539  CD2 LEU A 102     -10.324   8.382 -16.702
ATOM      0  H   LEU A 102      -6.727   8.543 -17.264
ATOM      0  HA  LEU A 102      -8.753   8.121 -19.247
ATOM      0  HB2 LEU A 102      -8.008  10.714 -17.823
ATOM      0  HB3 LEU A 102      -9.558  10.290 -18.563
ATOM      0  HG  LEU A 102      -8.409   9.060 -16.037
ATOM      0 HD11 LEU A 102     -10.217  10.343 -14.892
ATOM      0 HD12 LEU A 102      -9.048  11.417 -15.731
ATOM      0 HD13 LEU A 102     -10.655  11.093 -16.464
ATOM      0 HD21 LEU A 102     -10.678   8.120 -15.695
ATOM      0 HD22 LEU A 102     -11.169   8.749 -17.304
ATOM      0 HD23 LEU A 102      -9.893   7.490 -17.182
ATOM    540  N   MET A 103      -6.080   9.198 -20.377
ATOM    541  CA  MET A 103      -5.338   9.731 -21.525
ATOM    542  C   MET A 103      -4.620   8.611 -22.270
ATOM    543  O   MET A 103      -4.324   7.571 -21.676
ATOM    544  CB  MET A 103      -4.277  10.746 -21.063
ATOM    545  CG  MET A 103      -4.830  12.016 -20.457
ATOM    546  SD  MET A 103      -3.481  13.085 -19.895
ATOM    547  CE  MET A 103      -3.131  13.964 -21.389
ATOM      0  H   MET A 103      -5.534   8.586 -19.804
ATOM      0  HA  MET A 103      -6.067  10.221 -22.186
ATOM      0  HB2 MET A 103      -3.623  10.260 -20.324
ATOM      0  HB3 MET A 103      -3.647  11.012 -21.925
ATOM      0  HG2 MET A 103      -5.443  12.547 -21.200
ATOM      0  HG3 MET A 103      -5.490  11.770 -19.612
ATOM      0  HE1 MET A 103      -2.148  13.656 -21.775
ATOM      0  HE2 MET A 103      -3.905  13.737 -22.138
ATOM      0  HE3 MET A 103      -3.123  15.045 -21.187
ATOM    548  N   ASP A 104      -4.301   8.838 -23.564
ATOM    549  CA  ASP A 104      -3.542   7.869 -24.365
ATOM    550  C   ASP A 104      -2.042   8.242 -24.421
ATOM    551  O   ASP A 104      -1.312   7.752 -25.288
ATOM    552  CB  ASP A 104      -4.165   7.622 -25.768
ATOM    553  CG  ASP A 104      -4.451   8.814 -26.683
ATOM    554  OD1 ASP A 104      -3.766   9.853 -26.546
ATOM    555  OD2 ASP A 104      -5.274   8.659 -27.617
ATOM      0  H   ASP A 104      -4.554   9.669 -24.060
ATOM      0  HA  ASP A 104      -3.610   6.898 -23.850
ATOM      0  HB2 ASP A 104      -3.494   6.942 -26.312
ATOM      0  HB3 ASP A 104      -5.114   7.086 -25.617
ATOM    556  N   HIS A 105      -1.591   9.092 -23.460
ATOM    557  CA  HIS A 105      -0.214   9.578 -23.339
ATOM    558  C   HIS A 105       0.116  10.172 -21.950
ATOM    559  O   HIS A 105      -0.743  10.764 -21.284
ATOM    560  CB  HIS A 105       0.155  10.564 -24.474
ATOM    561  CG  HIS A 105      -0.679  11.809 -24.540
ATOM    562  ND1 HIS A 105      -0.118  13.058 -24.343
ATOM    563  CD2 HIS A 105      -1.995  11.960 -24.816
ATOM    564  CE1 HIS A 105      -1.108  13.922 -24.483
ATOM    565  NE2 HIS A 105      -2.258  13.307 -24.763
ATOM      0  H   HIS A 105      -2.192   9.455 -22.748
ATOM      0  HA  HIS A 105       0.420   8.685 -23.445
ATOM      0  HB2 HIS A 105       1.209  10.854 -24.357
ATOM      0  HB3 HIS A 105       0.072  10.037 -25.436
ATOM      0  HD2 HIS A 105      -2.715  11.159 -25.039
ATOM      0  HE1 HIS A 105      -0.998  15.012 -24.381
ATOM    566  N   TRP A 106       1.383   9.986 -21.529
ATOM    567  CA  TRP A 106       1.974  10.427 -20.263
ATOM    568  C   TRP A 106       2.476  11.871 -20.387
ATOM    569  O   TRP A 106       3.375  12.157 -21.184
ATOM    570  CB  TRP A 106       3.123   9.478 -19.883
ATOM    571  CG  TRP A 106       3.728   9.756 -18.548
ATOM    572  CD1 TRP A 106       4.876  10.441 -18.295
ATOM    573  CD2 TRP A 106       3.193   9.384 -17.276
ATOM    574  NE1 TRP A 106       5.093  10.516 -16.939
ATOM    575  CE2 TRP A 106       4.074   9.874 -16.290
ATOM    576  CE3 TRP A 106       2.060   8.664 -16.872
ATOM    577  CZ2 TRP A 106       3.857   9.672 -14.924
ATOM    578  CZ3 TRP A 106       1.841   8.468 -15.518
ATOM    579  CH2 TRP A 106       2.736   8.963 -14.560
ATOM      0  H   TRP A 106       2.047   9.499 -22.097
ATOM      0  HA  TRP A 106       1.211  10.401 -19.470
ATOM      0  HB2 TRP A 106       2.749   8.443 -19.896
ATOM      0  HB3 TRP A 106       3.909   9.545 -20.651
ATOM      0  HD1 TRP A 106       5.535  10.872 -19.063
ATOM      0  HE1 TRP A 106       5.869  10.967 -16.499
ATOM      0  HE3 TRP A 106       1.357   8.263 -17.616
ATOM      0  HZ2 TRP A 106       4.555  10.065 -14.170
ATOM      0  HZ3 TRP A 106       0.950   7.914 -15.189
ATOM      0  HH2 TRP A 106       2.538   8.780 -13.494
ATOM    580  N   VAL A 107       1.885  12.777 -19.608
ATOM    581  CA  VAL A 107       2.219  14.204 -19.638
ATOM    582  C   VAL A 107       3.041  14.679 -18.424
ATOM    583  O   VAL A 107       3.147  15.889 -18.203
ATOM    584  CB  VAL A 107       0.944  15.064 -19.825
ATOM    585  CG1 VAL A 107       0.479  15.050 -21.276
ATOM    586  CG2 VAL A 107      -0.177  14.632 -18.879
ATOM      0  H   VAL A 107       1.171  12.546 -18.947
ATOM      0  HA  VAL A 107       2.876  14.344 -20.510
ATOM      0  HB  VAL A 107       1.206  16.101 -19.566
ATOM      0 HG11 VAL A 107      -0.426  15.668 -21.378
ATOM      0 HG12 VAL A 107       1.273  15.455 -21.920
ATOM      0 HG13 VAL A 107       0.253  14.017 -21.579
ATOM      0 HG21 VAL A 107      -1.062  15.266 -19.044
ATOM      0 HG22 VAL A 107      -0.438  13.581 -19.075
ATOM      0 HG23 VAL A 107       0.160  14.738 -17.838
ATOM    587  N   PHE A 108       3.655  13.750 -17.666
ATOM    588  CA  PHE A 108       4.387  14.097 -16.443
ATOM    589  C   PHE A 108       5.927  13.871 -16.496
ATOM    590  O   PHE A 108       6.619  14.163 -15.509
ATOM    591  CB  PHE A 108       3.757  13.370 -15.238
ATOM    592  CG  PHE A 108       2.243  13.430 -15.200
ATOM    593  CD1 PHE A 108       1.587  14.555 -14.716
ATOM    594  CD2 PHE A 108       1.478  12.368 -15.671
ATOM    595  CE1 PHE A 108       0.192  14.605 -14.679
ATOM    596  CE2 PHE A 108       0.083  12.427 -15.649
ATOM    597  CZ  PHE A 108      -0.549  13.542 -15.145
ATOM      0  H   PHE A 108       3.657  12.773 -17.880
ATOM      0  HA  PHE A 108       4.282  15.187 -16.331
ATOM      0  HB2 PHE A 108       4.072  12.316 -15.255
ATOM      0  HB3 PHE A 108       4.154  13.809 -14.311
ATOM      0  HD1 PHE A 108       2.172  15.415 -14.357
ATOM      0  HD2 PHE A 108       1.978  11.471 -16.065
ATOM      0  HE1 PHE A 108      -0.316  15.495 -14.277
ATOM      0  HE2 PHE A 108      -0.510  11.583 -16.032
ATOM      0  HZ  PHE A 108      -1.647  13.584 -15.116
ATOM    598  N   GLY A 109       6.438  13.410 -17.642
ATOM    599  CA  GLY A 109       7.866  13.199 -17.866
ATOM    600  C   GLY A 109       8.421  11.862 -17.418
ATOM    601  O   GLY A 109       7.773  11.135 -16.666
ATOM      0  H   GLY A 109       5.873  13.175 -18.433
ATOM      0  HA2 GLY A 109       8.069  13.314 -18.941
ATOM      0  HA3 GLY A 109       8.420  13.995 -17.347
ATOM    602  N   GLU A 110       9.645  11.540 -17.886
ATOM    603  CA  GLU A 110      10.367  10.291 -17.601
ATOM    604  C   GLU A 110      10.578  10.066 -16.109
ATOM    605  O   GLU A 110      10.502   8.920 -15.649
ATOM    606  CB  GLU A 110      11.714  10.258 -18.356
ATOM    607  CG  GLU A 110      12.397   8.896 -18.392
ATOM    608  CD  GLU A 110      13.549   8.743 -19.369
ATOM    609  OE1 GLU A 110      14.342   9.701 -19.520
ATOM    610  OE2 GLU A 110      13.676   7.644 -19.958
ATOM      0  H   GLU A 110      10.162  12.154 -18.481
ATOM      0  HA  GLU A 110       9.737   9.465 -17.962
ATOM      0  HB2 GLU A 110      11.546  10.595 -19.389
ATOM      0  HB3 GLU A 110      12.397  10.982 -17.888
ATOM      0  HG2 GLU A 110      12.769   8.671 -17.382
ATOM      0  HG3 GLU A 110      11.638   8.136 -18.632
ATOM    611  N   ALA A 111      10.837  11.163 -15.363
ATOM    612  CA  ALA A 111      11.078  11.163 -13.922
ATOM    613  C   ALA A 111       9.881  10.612 -13.158
ATOM    614  O   ALA A 111      10.045   9.669 -12.383
ATOM    615  CB  ALA A 111      11.406  12.572 -13.454
ATOM      0  H   ALA A 111      10.882  12.078 -15.762
ATOM      0  HA  ALA A 111      11.935  10.504 -13.716
ATOM      0  HB1 ALA A 111      11.586  12.566 -12.369
ATOM      0  HB2 ALA A 111      12.307  12.931 -13.973
ATOM      0  HB3 ALA A 111      10.562  13.241 -13.681
ATOM    616  N   MET A 112       8.674  11.162 -13.416
ATOM    617  CA  MET A 112       7.430  10.726 -12.775
ATOM    618  C   MET A 112       6.948   9.364 -13.276
ATOM    619  O   MET A 112       6.200   8.681 -12.572
ATOM    620  CB  MET A 112       6.319  11.780 -12.931
ATOM    621  CG  MET A 112       6.488  13.015 -12.045
ATOM    622  SD  MET A 112       6.779  12.766 -10.262
ATOM    623  CE  MET A 112       5.381  11.750  -9.813
ATOM      0  H   MET A 112       8.545  11.910 -14.067
ATOM      0  HA  MET A 112       7.661  10.613 -11.706
ATOM      0  HB2 MET A 112       6.282  12.101 -13.983
ATOM      0  HB3 MET A 112       5.351  11.310 -12.703
ATOM      0  HG2 MET A 112       7.328  13.603 -12.443
ATOM      0  HG3 MET A 112       5.583  13.632 -12.154
ATOM      0  HE1 MET A 112       5.140  11.906  -8.751
ATOM      0  HE2 MET A 112       4.513  12.027 -10.429
ATOM      0  HE3 MET A 112       5.627  10.692  -9.981
ATOM    624  N   CYS A 113       7.368   8.982 -14.496
ATOM    625  CA  CYS A 113       7.020   7.717 -15.135
ATOM    626  C   CYS A 113       7.702   6.543 -14.436
ATOM    627  O   CYS A 113       7.015   5.639 -13.957
ATOM    628  CB  CYS A 113       7.339   7.756 -16.628
ATOM    629  SG  CYS A 113       7.117   6.171 -17.479
ATOM      0  H   CYS A 113       7.963   9.554 -15.060
ATOM      0  HA  CYS A 113       5.934   7.567 -15.036
ATOM      0  HB2 CYS A 113       6.699   8.510 -17.109
ATOM      0  HB3 CYS A 113       8.380   8.087 -16.761
ATOM    630  N   LYS A 114       9.044   6.576 -14.363
ATOM    631  CA  LYS A 114       9.859   5.550 -13.720
ATOM    632  C   LYS A 114       9.549   5.406 -12.224
ATOM    633  O   LYS A 114       9.542   4.284 -11.716
ATOM    634  CB  LYS A 114      11.348   5.842 -13.924
ATOM    635  CG  LYS A 114      11.868   5.484 -15.301
ATOM    636  CD  LYS A 114      13.376   5.565 -15.326
ATOM    637  CE  LYS A 114      13.983   4.824 -16.488
ATOM    638  NZ  LYS A 114      14.042   3.363 -16.235
ATOM      0  H   LYS A 114       9.587   7.321 -14.753
ATOM      0  HA  LYS A 114       9.606   4.593 -14.201
ATOM      0  HB2 LYS A 114      11.528   6.912 -13.743
ATOM      0  HB3 LYS A 114      11.926   5.286 -13.171
ATOM      0  HG2 LYS A 114      11.543   4.468 -15.571
ATOM      0  HG3 LYS A 114      11.444   6.168 -16.051
ATOM      0  HD2 LYS A 114      13.681   6.620 -15.371
ATOM      0  HD3 LYS A 114      13.776   5.154 -14.387
ATOM      0  HE2 LYS A 114      13.392   5.017 -17.395
ATOM      0  HE3 LYS A 114      14.997   5.205 -16.677
ATOM      0  HZ1 LYS A 114      14.926   3.007 -16.536
ATOM      0  HZ2 LYS A 114      13.928   3.188 -15.257
ATOM      0  HZ3 LYS A 114      13.310   2.906 -16.742
ATOM    639  N   LEU A 115       9.284   6.532 -11.528
ATOM    640  CA  LEU A 115       8.982   6.544 -10.092
ATOM    641  C   LEU A 115       7.660   5.893  -9.735
ATOM    642  O   LEU A 115       7.578   5.265  -8.690
ATOM    643  CB  LEU A 115       9.040   7.965  -9.505
ATOM    644  CG  LEU A 115      10.428   8.571  -9.260
ATOM    645  CD1 LEU A 115      10.311  10.011  -8.818
ATOM    646  CD2 LEU A 115      11.228   7.779  -8.227
ATOM      0  H   LEU A 115       9.276   7.441 -11.945
ATOM      0  HA  LEU A 115       9.774   5.930  -9.637
ATOM      0  HB2 LEU A 115       8.491   8.635 -10.182
ATOM      0  HB3 LEU A 115       8.498   7.960  -8.548
ATOM      0  HG  LEU A 115      10.970   8.526 -10.216
ATOM      0 HD11 LEU A 115      11.315  10.426  -8.648
ATOM      0 HD12 LEU A 115       9.801  10.594  -9.599
ATOM      0 HD13 LEU A 115       9.731  10.063  -7.884
ATOM      0 HD21 LEU A 115      12.212   8.250  -8.085
ATOM      0 HD22 LEU A 115      10.685   7.770  -7.270
ATOM      0 HD23 LEU A 115      11.364   6.746  -8.580
ATOM    647  N   ASN A 116       6.632   6.043 -10.592
ATOM    648  CA  ASN A 116       5.277   5.510 -10.377
ATOM    649  C   ASN A 116       5.244   4.028  -9.895
ATOM    650  O   ASN A 116       4.778   3.831  -8.769
ATOM    651  CB  ASN A 116       4.383   5.721 -11.600
ATOM    652  CG  ASN A 116       2.946   5.921 -11.228
ATOM    653  OD1 ASN A 116       2.196   4.966 -11.001
ATOM    654  ND2 ASN A 116       2.546   7.177 -11.110
ATOM      0  H   ASN A 116       6.723   6.541 -11.455
ATOM      0  HA  ASN A 116       4.864   6.098  -9.544
ATOM      0  HB2 ASN A 116       4.737   6.596 -12.165
ATOM      0  HB3 ASN A 116       4.469   4.852 -12.269
ATOM      0 HD21 ASN A 116       1.608   7.379 -10.829
ATOM      0 HD22 ASN A 116       3.182   7.924 -11.302
ATOM    655  N   PRO A 117       5.759   2.997 -10.640
ATOM    656  CA  PRO A 117       5.723   1.624 -10.097
ATOM    657  C   PRO A 117       6.692   1.392  -8.932
ATOM    658  O   PRO A 117       6.390   0.600  -8.039
ATOM    659  CB  PRO A 117       6.077   0.758 -11.305
ATOM    660  CG  PRO A 117       6.929   1.623 -12.142
ATOM    661  CD  PRO A 117       6.384   3.013 -11.983
ATOM      0  HA  PRO A 117       4.742   1.390  -9.658
ATOM      0  HB2 PRO A 117       6.610  -0.155 -11.001
ATOM      0  HB3 PRO A 117       5.174   0.439 -11.847
ATOM      0  HG2 PRO A 117       7.980   1.572 -11.819
ATOM      0  HG3 PRO A 117       6.900   1.306 -13.195
ATOM      0  HD2 PRO A 117       7.181   3.769 -12.048
ATOM      0  HD3 PRO A 117       5.650   3.251 -12.766
ATOM    662  N   PHE A 118       7.849   2.083  -8.938
ATOM    663  CA  PHE A 118       8.866   1.965  -7.908
ATOM    664  C   PHE A 118       8.351   2.447  -6.545
ATOM    665  O   PHE A 118       8.220   1.622  -5.644
ATOM    666  CB  PHE A 118      10.140   2.694  -8.334
ATOM    667  CG  PHE A 118      11.246   2.650  -7.313
ATOM    668  CD1 PHE A 118      11.983   1.490  -7.112
ATOM    669  CD2 PHE A 118      11.551   3.768  -6.547
ATOM    670  CE1 PHE A 118      13.008   1.451  -6.168
ATOM    671  CE2 PHE A 118      12.576   3.729  -5.604
ATOM    672  CZ  PHE A 118      13.299   2.571  -5.419
ATOM      0  H   PHE A 118       8.089   2.731  -9.661
ATOM      0  HA  PHE A 118       9.114   0.901  -7.786
ATOM      0  HB2 PHE A 118      10.506   2.253  -9.273
ATOM      0  HB3 PHE A 118       9.894   3.745  -8.548
ATOM      0  HD1 PHE A 118      11.755   0.592  -7.704
ATOM      0  HD2 PHE A 118      10.976   4.696  -6.686
ATOM      0  HE1 PHE A 118      13.585   0.525  -6.020
ATOM      0  HE2 PHE A 118      12.808   4.622  -5.006
ATOM      0  HZ  PHE A 118      14.109   2.540  -4.675
ATOM    673  N   VAL A 119       8.003   3.754  -6.414
ATOM    674  CA  VAL A 119       7.473   4.406  -5.198
ATOM    675  C   VAL A 119       6.198   3.700  -4.670
ATOM    676  O   VAL A 119       5.973   3.696  -3.459
ATOM    677  CB  VAL A 119       7.285   5.938  -5.395
ATOM    678  CG1 VAL A 119       6.649   6.600  -4.177
ATOM    679  CG2 VAL A 119       8.613   6.610  -5.723
ATOM      0  H   VAL A 119       8.088   4.395  -7.177
ATOM      0  HA  VAL A 119       8.232   4.292  -4.410
ATOM      0  HB  VAL A 119       6.597   6.068  -6.243
ATOM      0 HG11 VAL A 119       6.537   7.679  -4.362
ATOM      0 HG12 VAL A 119       5.661   6.155  -3.991
ATOM      0 HG13 VAL A 119       7.292   6.445  -3.297
ATOM      0 HG21 VAL A 119       8.454   7.691  -5.857
ATOM      0 HG22 VAL A 119       9.322   6.444  -4.898
ATOM      0 HG23 VAL A 119       9.022   6.182  -6.649
ATOM    680  N   GLN A 120       5.403   3.070  -5.563
ATOM    681  CA  GLN A 120       4.215   2.303  -5.170
ATOM    682  C   GLN A 120       4.664   0.971  -4.539
ATOM    683  O   GLN A 120       4.172   0.617  -3.469
ATOM    684  CB  GLN A 120       3.270   2.072  -6.366
ATOM    685  CG  GLN A 120       1.931   1.454  -5.992
ATOM    686  CD  GLN A 120       0.874   1.767  -7.010
ATOM    687  OE1 GLN A 120       0.199   2.793  -6.937
ATOM    688  NE2 GLN A 120       0.703   0.891  -7.985
ATOM      0  H   GLN A 120       5.567   3.084  -6.549
ATOM      0  HA  GLN A 120       3.642   2.878  -4.428
ATOM      0  HB2 GLN A 120       3.091   3.034  -6.867
ATOM      0  HB3 GLN A 120       3.773   1.419  -7.095
ATOM      0  HG2 GLN A 120       2.042   0.364  -5.901
ATOM      0  HG3 GLN A 120       1.616   1.829  -5.008
ATOM      0 HE21 GLN A 120       0.010   1.054  -8.689
ATOM      0 HE22 GLN A 120       1.267   0.065  -8.020
ATOM    689  N   CYS A 121       5.628   0.273  -5.180
ATOM    690  CA  CYS A 121       6.188  -0.997  -4.711
ATOM    691  C   CYS A 121       6.884  -0.845  -3.350
ATOM    692  O   CYS A 121       6.618  -1.642  -2.447
ATOM    693  CB  CYS A 121       7.122  -1.598  -5.757
ATOM    694  SG  CYS A 121       7.596  -3.314  -5.429
ATOM      0  H   CYS A 121       6.034   0.585  -6.039
ATOM      0  HA  CYS A 121       5.352  -1.697  -4.564
ATOM      0  HB2 CYS A 121       6.634  -1.546  -6.741
ATOM      0  HB3 CYS A 121       8.032  -0.982  -5.815
ATOM      0  HG  CYS A 121       6.533  -4.014  -5.165
ATOM    695  N   VAL A 122       7.742   0.202  -3.202
ATOM    696  CA  VAL A 122       8.477   0.554  -1.972
ATOM    697  C   VAL A 122       7.473   0.711  -0.818
ATOM    698  O   VAL A 122       7.695   0.158   0.256
ATOM    699  CB  VAL A 122       9.355   1.836  -2.146
ATOM    700  CG1 VAL A 122      10.013   2.246  -0.831
ATOM    701  CG2 VAL A 122      10.415   1.650  -3.220
ATOM      0  H   VAL A 122       7.939   0.831  -3.954
ATOM      0  HA  VAL A 122       9.178  -0.262  -1.740
ATOM      0  HB  VAL A 122       8.677   2.641  -2.465
ATOM      0 HG11 VAL A 122      10.621   3.148  -0.990
ATOM      0 HG12 VAL A 122       9.236   2.455  -0.081
ATOM      0 HG13 VAL A 122      10.657   1.429  -0.472
ATOM      0 HG21 VAL A 122      11.010   2.571  -3.312
ATOM      0 HG22 VAL A 122      11.075   0.814  -2.945
ATOM      0 HG23 VAL A 122       9.929   1.431  -4.182
ATOM    702  N   SER A 123       6.363   1.448  -1.072
ATOM    703  CA  SER A 123       5.269   1.734  -0.140
ATOM    704  C   SER A 123       4.556   0.461   0.360
ATOM    705  O   SER A 123       4.325   0.344   1.566
ATOM    706  CB  SER A 123       4.274   2.702  -0.771
ATOM    707  OG  SER A 123       3.203   2.979   0.116
ATOM      0  H   SER A 123       6.213   1.869  -1.967
ATOM      0  HA  SER A 123       5.718   2.205   0.747
ATOM      0  HB2 SER A 123       4.787   3.639  -1.037
ATOM      0  HB3 SER A 123       3.881   2.273  -1.705
ATOM      0  HG  SER A 123       3.266   3.927   0.429
ATOM    708  N   ILE A 124       4.211  -0.478  -0.561
ATOM    709  CA  ILE A 124       3.562  -1.760  -0.237
ATOM    710  C   ILE A 124       4.525  -2.565   0.660
ATOM    711  O   ILE A 124       4.112  -3.064   1.709
ATOM    712  CB  ILE A 124       3.146  -2.561  -1.522
ATOM    713  CG1 ILE A 124       2.235  -1.741  -2.449
ATOM    714  CG2 ILE A 124       2.475  -3.897  -1.171
ATOM    715  CD1 ILE A 124       2.330  -2.120  -3.887
ATOM      0  H   ILE A 124       4.378  -0.359  -1.540
ATOM      0  HA  ILE A 124       2.622  -1.569   0.300
ATOM      0  HB  ILE A 124       4.079  -2.774  -2.063
ATOM      0 HG12 ILE A 124       1.192  -1.860  -2.118
ATOM      0 HG13 ILE A 124       2.486  -0.676  -2.344
ATOM      0 HG21 ILE A 124       2.200  -4.424  -2.097
ATOM      0 HG22 ILE A 124       3.173  -4.517  -0.590
ATOM      0 HG23 ILE A 124       1.570  -3.709  -0.575
ATOM      0 HD11 ILE A 124       1.650  -1.490  -4.479
ATOM      0 HD12 ILE A 124       3.363  -1.974  -4.237
ATOM      0 HD13 ILE A 124       2.048  -3.176  -4.008
ATOM    716  N   THR A 125       5.818  -2.635   0.255
ATOM    717  CA  THR A 125       6.893  -3.365   0.933
ATOM    718  C   THR A 125       7.163  -2.803   2.347
ATOM    719  O   THR A 125       7.143  -3.585   3.301
ATOM    720  CB  THR A 125       8.141  -3.441   0.033
ATOM    721  OG1 THR A 125       7.774  -4.003  -1.233
ATOM    722  CG2 THR A 125       9.236  -4.290   0.630
ATOM      0  H   THR A 125       6.135  -2.170  -0.571
ATOM      0  HA  THR A 125       6.572  -4.404   1.101
ATOM      0  HB  THR A 125       8.527  -2.416  -0.077
ATOM      0  HG1 THR A 125       7.344  -3.301  -1.798
ATOM      0 HG21 THR A 125      10.099  -4.309  -0.051
ATOM      0 HG22 THR A 125       9.543  -3.867   1.598
ATOM      0 HG23 THR A 125       8.865  -5.315   0.780
ATOM    723  N   VAL A 126       7.386  -1.467   2.481
ATOM    724  CA  VAL A 126       7.618  -0.789   3.766
ATOM    725  C   VAL A 126       6.449  -1.076   4.712
ATOM    726  O   VAL A 126       6.678  -1.514   5.838
ATOM    727  CB  VAL A 126       7.928   0.728   3.598
ATOM    728  CG1 VAL A 126       7.659   1.524   4.872
ATOM    729  CG2 VAL A 126       9.360   0.937   3.146
ATOM      0  H   VAL A 126       7.407  -0.844   1.700
ATOM      0  HA  VAL A 126       8.530  -1.200   4.225
ATOM      0  HB  VAL A 126       7.245   1.105   2.823
ATOM      0 HG11 VAL A 126       7.894   2.584   4.698
ATOM      0 HG12 VAL A 126       6.599   1.424   5.151
ATOM      0 HG13 VAL A 126       8.289   1.138   5.686
ATOM      0 HG21 VAL A 126       9.557   2.013   3.034
ATOM      0 HG22 VAL A 126      10.047   0.515   3.895
ATOM      0 HG23 VAL A 126       9.517   0.433   2.181
ATOM    730  N   SER A 127       5.201  -0.908   4.221
ATOM    731  CA  SER A 127       3.984  -1.184   4.985
ATOM    732  C   SER A 127       3.938  -2.643   5.452
ATOM    733  O   SER A 127       3.649  -2.878   6.620
ATOM    734  CB  SER A 127       2.738  -0.829   4.181
ATOM    735  OG  SER A 127       2.730   0.534   3.786
ATOM      0  H   SER A 127       5.022  -0.581   3.292
ATOM      0  HA  SER A 127       4.003  -0.546   5.881
ATOM      0  HB2 SER A 127       2.684  -1.469   3.288
ATOM      0  HB3 SER A 127       1.841  -1.041   4.782
ATOM      0  HG  SER A 127       3.311   0.651   2.982
ATOM    736  N   ILE A 128       4.301  -3.603   4.571
ATOM    737  CA  ILE A 128       4.333  -5.040   4.874
ATOM    738  C   ILE A 128       5.328  -5.356   6.008
ATOM    739  O   ILE A 128       4.948  -6.027   6.967
ATOM    740  CB  ILE A 128       4.557  -5.885   3.584
ATOM    741  CG1 ILE A 128       3.227  -6.436   3.081
ATOM    742  CG2 ILE A 128       5.560  -7.027   3.765
ATOM    743  CD1 ILE A 128       3.056  -6.355   1.604
ATOM      0  H   ILE A 128       4.578  -3.395   3.633
ATOM      0  HA  ILE A 128       3.345  -5.336   5.258
ATOM      0  HB  ILE A 128       4.992  -5.203   2.839
ATOM      0 HG12 ILE A 128       3.136  -7.487   3.394
ATOM      0 HG13 ILE A 128       2.408  -5.885   3.565
ATOM      0 HG21 ILE A 128       5.667  -7.576   2.818
ATOM      0 HG22 ILE A 128       6.536  -6.615   4.061
ATOM      0 HG23 ILE A 128       5.200  -7.711   4.547
ATOM      0 HD11 ILE A 128       2.077  -6.771   1.324
ATOM      0 HD12 ILE A 128       3.113  -5.304   1.285
ATOM      0 HD13 ILE A 128       3.853  -6.931   1.110
ATOM    744  N   TRP A 129       6.572  -4.845   5.914
ATOM    745  CA  TRP A 129       7.605  -5.084   6.920
ATOM    746  C   TRP A 129       7.361  -4.344   8.213
ATOM    747  O   TRP A 129       7.697  -4.867   9.272
ATOM    748  CB  TRP A 129       9.000  -4.788   6.376
ATOM    749  CG  TRP A 129       9.440  -5.683   5.259
ATOM    750  CD1 TRP A 129       9.856  -5.295   4.023
ATOM    751  CD2 TRP A 129       9.552  -7.116   5.289
ATOM    752  NE1 TRP A 129      10.212  -6.393   3.274
ATOM    753  CE2 TRP A 129      10.040  -7.524   4.029
ATOM    754  CE3 TRP A 129       9.294  -8.098   6.264
ATOM    755  CZ2 TRP A 129      10.268  -8.869   3.713
ATOM    756  CZ3 TRP A 129       9.511  -9.431   5.945
ATOM    757  CH2 TRP A 129       9.987  -9.806   4.682
ATOM      0  H   TRP A 129       6.874  -4.271   5.153
ATOM      0  HA  TRP A 129       7.547  -6.156   7.158
ATOM      0  HB2 TRP A 129       9.028  -3.746   6.025
ATOM      0  HB3 TRP A 129       9.724  -4.869   7.200
ATOM      0  HD1 TRP A 129       9.900  -4.253   3.672
ATOM      0  HE1 TRP A 129      10.543  -6.369   2.330
ATOM      0  HE3 TRP A 129       8.925  -7.814   7.260
ATOM      0  HZ2 TRP A 129      10.657  -9.166   2.728
ATOM      0  HZ3 TRP A 129       9.306 -10.207   6.698
ATOM      0  HH2 TRP A 129      10.140 -10.873   4.460
ATOM    758  N   SER A 130       6.770  -3.138   8.137
ATOM    759  CA  SER A 130       6.426  -2.350   9.321
ATOM    760  C   SER A 130       5.309  -3.049  10.092
ATOM    761  O   SER A 130       5.361  -3.081  11.317
ATOM    762  CB  SER A 130       6.027  -0.931   8.939
ATOM    763  OG  SER A 130       7.104  -0.271   8.292
ATOM      0  H   SER A 130       6.524  -2.699   7.273
ATOM      0  HA  SER A 130       7.312  -2.273   9.969
ATOM      0  HB2 SER A 130       5.151  -0.956   8.274
ATOM      0  HB3 SER A 130       5.732  -0.370   9.838
ATOM      0  HG  SER A 130       7.147  -0.561   7.336
ATOM    764  N   LEU A 131       4.343  -3.663   9.374
ATOM    765  CA  LEU A 131       3.258  -4.443   9.974
ATOM    766  C   LEU A 131       3.814  -5.742  10.587
ATOM    767  O   LEU A 131       3.327  -6.157  11.644
ATOM    768  CB  LEU A 131       2.129  -4.752   8.966
ATOM    769  CG  LEU A 131       1.200  -3.599   8.559
ATOM    770  CD1 LEU A 131       0.355  -3.984   7.375
ATOM    771  CD2 LEU A 131       0.301  -3.164   9.695
ATOM      0  H   LEU A 131       4.301  -3.626   8.376
ATOM      0  HA  LEU A 131       2.813  -3.830  10.771
ATOM      0  HB2 LEU A 131       2.593  -5.153   8.052
ATOM      0  HB3 LEU A 131       1.507  -5.555   9.390
ATOM      0  HG  LEU A 131       1.849  -2.752   8.289
ATOM      0 HD11 LEU A 131      -0.300  -3.143   7.103
ATOM      0 HD12 LEU A 131       1.006  -4.231   6.523
ATOM      0 HD13 LEU A 131      -0.259  -4.859   7.632
ATOM      0 HD21 LEU A 131      -0.344  -2.340   9.359
ATOM      0 HD22 LEU A 131      -0.325  -4.012  10.013
ATOM      0 HD23 LEU A 131       0.916  -2.826  10.542
ATOM    772  N   VAL A 132       4.845  -6.361   9.940
ATOM    773  CA  VAL A 132       5.542  -7.566  10.428
ATOM    774  C   VAL A 132       6.176  -7.224  11.784
ATOM    775  O   VAL A 132       5.913  -7.913  12.765
ATOM    776  CB  VAL A 132       6.611  -8.104   9.420
ATOM    777  CG1 VAL A 132       7.576  -9.082  10.085
ATOM    778  CG2 VAL A 132       5.970  -8.754   8.205
ATOM      0  H   VAL A 132       5.206  -6.029   9.069
ATOM      0  HA  VAL A 132       4.812  -8.383  10.535
ATOM      0  HB  VAL A 132       7.183  -7.228   9.080
ATOM      0 HG11 VAL A 132       8.309  -9.436   9.345
ATOM      0 HG12 VAL A 132       8.102  -8.577  10.908
ATOM      0 HG13 VAL A 132       7.014  -9.940  10.482
ATOM      0 HG21 VAL A 132       6.756  -9.117   7.525
ATOM      0 HG22 VAL A 132       5.345  -9.601   8.528
ATOM      0 HG23 VAL A 132       5.345  -8.017   7.681
ATOM    779  N   LEU A 133       6.976  -6.135  11.828
ATOM    780  CA  LEU A 133       7.685  -5.647  13.009
ATOM    781  C   LEU A 133       6.785  -5.306  14.188
ATOM    782  O   LEU A 133       7.186  -5.530  15.330
ATOM    783  CB  LEU A 133       8.567  -4.456  12.639
ATOM    784  CG  LEU A 133      10.040  -4.786  12.492
ATOM    785  CD1 LEU A 133      10.342  -5.392  11.130
ATOM    786  CD2 LEU A 133      10.888  -3.560  12.728
ATOM      0  H   LEU A 133       7.143  -5.569  11.020
ATOM      0  HA  LEU A 133       8.309  -6.484  13.355
ATOM      0  HB2 LEU A 133       8.204  -4.029  11.693
ATOM      0  HB3 LEU A 133       8.453  -3.678  13.409
ATOM      0  HG  LEU A 133      10.290  -5.536  13.257
ATOM      0 HD11 LEU A 133      11.417  -5.618  11.059
ATOM      0 HD12 LEU A 133       9.765  -6.320  11.004
ATOM      0 HD13 LEU A 133      10.065  -4.679  10.341
ATOM      0 HD21 LEU A 133      11.951  -3.823  12.616
ATOM      0 HD22 LEU A 133      10.624  -2.784  11.996
ATOM      0 HD23 LEU A 133      10.710  -3.180  13.745
ATOM    787  N   ILE A 134       5.579  -4.757  13.913
ATOM    788  CA  ILE A 134       4.564  -4.421  14.916
ATOM    789  C   ILE A 134       4.087  -5.730  15.567
ATOM    790  O   ILE A 134       4.076  -5.816  16.794
ATOM    791  CB  ILE A 134       3.409  -3.566  14.297
ATOM    792  CG1 ILE A 134       3.803  -2.073  14.234
ATOM    793  CG2 ILE A 134       2.078  -3.752  15.044
ATOM    794  CD1 ILE A 134       2.956  -1.180  13.301
ATOM      0  H   ILE A 134       5.291  -4.539  12.980
ATOM      0  HA  ILE A 134       4.992  -3.781  15.702
ATOM      0  HB  ILE A 134       3.253  -3.930  13.271
ATOM      0 HG12 ILE A 134       3.748  -1.659  15.252
ATOM      0 HG13 ILE A 134       4.853  -2.007  13.916
ATOM      0 HG21 ILE A 134       1.302  -3.131  14.571
ATOM      0 HG22 ILE A 134       1.778  -4.809  15.002
ATOM      0 HG23 ILE A 134       2.201  -3.447  16.094
ATOM      0 HD11 ILE A 134       3.331  -0.147  13.342
ATOM      0 HD12 ILE A 134       3.028  -1.555  12.269
ATOM      0 HD13 ILE A 134       1.906  -1.201  13.627
ATOM    795  N   ALA A 135       3.772  -6.762  14.744
ATOM    796  CA  ALA A 135       3.320  -8.095  15.174
ATOM    797  C   ALA A 135       4.333  -8.829  16.059
ATOM    798  O   ALA A 135       3.925  -9.586  16.943
ATOM    799  CB  ALA A 135       2.979  -8.950  13.961
ATOM      0  H   ALA A 135       3.829  -6.679  13.749
ATOM      0  HA  ALA A 135       2.423  -7.933  15.788
ATOM      0  HB1 ALA A 135       2.644  -9.943  14.295
ATOM      0  HB2 ALA A 135       2.177  -8.467  13.385
ATOM      0  HB3 ALA A 135       3.871  -9.059  13.327
ATOM    800  N   VAL A 136       5.643  -8.615  15.806
ATOM    801  CA  VAL A 136       6.750  -9.216  16.564
ATOM    802  C   VAL A 136       6.879  -8.485  17.909
ATOM    803  O   VAL A 136       7.097  -9.137  18.931
ATOM    804  CB  VAL A 136       8.083  -9.260  15.755
ATOM    805  CG1 VAL A 136       9.213  -9.873  16.566
ATOM    806  CG2 VAL A 136       7.909 -10.033  14.458
ATOM      0  H   VAL A 136       5.956  -8.019  15.067
ATOM      0  HA  VAL A 136       6.520 -10.274  16.760
ATOM      0  HB  VAL A 136       8.349  -8.218  15.520
ATOM      0 HG11 VAL A 136      10.133  -9.886  15.963
ATOM      0 HG12 VAL A 136       9.379  -9.276  17.475
ATOM      0 HG13 VAL A 136       8.946 -10.902  16.848
ATOM      0 HG21 VAL A 136       8.861 -10.048  13.908
ATOM      0 HG22 VAL A 136       7.600 -11.064  14.684
ATOM      0 HG23 VAL A 136       7.138  -9.547  13.841
ATOM    807  N   GLU A 137       6.707  -7.144  17.908
ATOM    808  CA  GLU A 137       6.767  -6.300  19.107
ATOM    809  C   GLU A 137       5.607  -6.598  20.061
ATOM    810  O   GLU A 137       5.821  -6.672  21.273
ATOM    811  CB  GLU A 137       6.804  -4.810  18.731
ATOM    812  CG  GLU A 137       7.170  -3.876  19.879
ATOM    813  CD  GLU A 137       8.573  -3.979  20.455
ATOM    814  OE1 GLU A 137       9.476  -4.518  19.772
ATOM    815  OE2 GLU A 137       8.779  -3.465  21.578
ATOM      0  H   GLU A 137       6.524  -6.625  17.072
ATOM      0  HA  GLU A 137       7.701  -6.542  19.635
ATOM      0  HB2 GLU A 137       7.528  -4.668  17.916
ATOM      0  HB3 GLU A 137       5.817  -4.519  18.339
ATOM      0  HG2 GLU A 137       7.020  -2.842  19.535
ATOM      0  HG3 GLU A 137       6.455  -4.050  20.697
ATOM    816  N   ARG A 138       4.388  -6.786  19.509
ATOM    817  CA  ARG A 138       3.177  -7.120  20.267
ATOM    818  C   ARG A 138       3.302  -8.512  20.890
ATOM    819  O   ARG A 138       2.855  -8.720  22.019
ATOM    820  CB  ARG A 138       1.913  -7.032  19.382
ATOM    821  CG  ARG A 138       1.625  -5.655  18.766
ATOM    822  CD  ARG A 138       1.634  -4.511  19.766
ATOM    823  NE  ARG A 138       0.521  -4.605  20.708
ATOM    824  CZ  ARG A 138       0.416  -3.883  21.817
ATOM    825  NH1 ARG A 138       1.358  -3.002  22.136
ATOM    826  NH2 ARG A 138      -0.628  -4.037  22.618
ATOM      0  H   ARG A 138       4.226  -6.710  18.525
ATOM      0  HA  ARG A 138       3.072  -6.379  21.074
ATOM      0  HB2 ARG A 138       2.006  -7.765  18.568
ATOM      0  HB3 ARG A 138       1.044  -7.332  19.986
ATOM      0  HG2 ARG A 138       2.373  -5.452  17.986
ATOM      0  HG3 ARG A 138       0.643  -5.686  18.271
ATOM      0  HD2 ARG A 138       2.585  -4.516  20.320
ATOM      0  HD3 ARG A 138       1.580  -3.553  19.228
ATOM      0  HE  ARG A 138      -0.210  -5.256  20.504
ATOM      0 HH11 ARG A 138       2.151  -2.879  21.540
ATOM      0 HH12 ARG A 138       1.273  -2.460  22.973
ATOM      0 HH21 ARG A 138      -1.341  -4.699  22.388
ATOM      0 HH22 ARG A 138      -0.703  -3.491  23.453
ATOM    827  N   HIS A 139       3.934  -9.450  20.158
ATOM    828  CA  HIS A 139       4.173 -10.818  20.603
ATOM    829  C   HIS A 139       5.183 -10.875  21.730
ATOM    830  O   HIS A 139       5.079 -11.749  22.589
ATOM    831  CB  HIS A 139       4.603 -11.715  19.436
ATOM    832  CG  HIS A 139       4.746 -13.161  19.798
ATOM    833  ND1 HIS A 139       3.697 -13.878  20.348
ATOM    834  CD2 HIS A 139       5.809 -13.984  19.668
ATOM    835  CE1 HIS A 139       4.154 -15.104  20.534
ATOM    836  NE2 HIS A 139       5.416 -15.218  20.130
ATOM      0  H   HIS A 139       4.290  -9.267  19.241
ATOM      0  HA  HIS A 139       3.219 -11.203  20.995
ATOM      0  HB2 HIS A 139       3.865 -11.623  18.626
ATOM      0  HB3 HIS A 139       5.562 -11.350  19.041
ATOM      0  HD2 HIS A 139       6.799 -13.718  19.269
ATOM      0  HE1 HIS A 139       3.565 -15.925  20.968
ATOM    837  N   GLN A 140       6.166  -9.955  21.727
ATOM    838  CA  GLN A 140       7.167  -9.897  22.785
ATOM    839  C   GLN A 140       6.554  -9.306  24.055
ATOM    840  O   GLN A 140       6.894  -9.744  25.154
ATOM    841  CB  GLN A 140       8.427  -9.143  22.332
ATOM    842  CG  GLN A 140       9.639  -9.317  23.254
ATOM    843  CD  GLN A 140       9.841 -10.719  23.798
ATOM    844  OE1 GLN A 140       9.868 -11.716  23.068
ATOM    845  NE2 GLN A 140      10.069 -10.814  25.092
ATOM      0  H   GLN A 140       6.279  -9.262  21.016
ATOM      0  HA  GLN A 140       7.495 -10.921  23.019
ATOM      0  HB2 GLN A 140       8.698  -9.484  21.322
ATOM      0  HB3 GLN A 140       8.190  -8.071  22.258
ATOM      0  HG2 GLN A 140      10.544  -9.022  22.703
ATOM      0  HG3 GLN A 140       9.538  -8.624  24.102
ATOM      0 HE21 GLN A 140      10.268 -11.705  25.501
ATOM      0 HE22 GLN A 140      10.041  -9.995  25.666
ATOM    846  N   LEU A 141       5.603  -8.365  23.891
ATOM    847  CA  LEU A 141       4.870  -7.733  24.984
ATOM    848  C   LEU A 141       3.918  -8.697  25.689
ATOM    849  O   LEU A 141       3.798  -8.612  26.902
ATOM    850  CB  LEU A 141       4.115  -6.488  24.507
ATOM    851  CG  LEU A 141       4.918  -5.199  24.510
ATOM    852  CD1 LEU A 141       4.485  -4.286  23.393
ATOM    853  CD2 LEU A 141       4.832  -4.495  25.855
ATOM      0  H   LEU A 141       5.330  -8.028  22.990
ATOM      0  HA  LEU A 141       5.624  -7.424  25.722
ATOM      0  HB2 LEU A 141       3.752  -6.671  23.484
ATOM      0  HB3 LEU A 141       3.230  -6.351  25.143
ATOM      0  HG  LEU A 141       5.972  -5.464  24.340
ATOM      0 HD11 LEU A 141       5.082  -3.363  23.421
ATOM      0 HD12 LEU A 141       4.635  -4.790  22.427
ATOM      0 HD13 LEU A 141       3.420  -4.037  23.515
ATOM      0 HD21 LEU A 141       5.422  -3.568  25.823
ATOM      0 HD22 LEU A 141       3.782  -4.253  26.076
ATOM      0 HD23 LEU A 141       5.229  -5.155  26.641
ATOM    854  N   ILE A 142       3.252  -9.610  24.960
ATOM    855  CA  ILE A 142       2.329 -10.571  25.592
ATOM    856  C   ILE A 142       3.086 -11.696  26.328
ATOM    857  O   ILE A 142       2.568 -12.217  27.317
ATOM    858  CB  ILE A 142       1.227 -11.122  24.640
ATOM    859  CG1 ILE A 142       1.809 -11.741  23.357
ATOM    860  CG2 ILE A 142       0.223 -10.027  24.290
ATOM    861  CD1 ILE A 142       2.051 -13.215  23.379
ATOM      0  H   ILE A 142       3.332  -9.702  23.968
ATOM      0  HA  ILE A 142       1.778  -9.992  26.348
ATOM      0  HB  ILE A 142       0.712 -11.927  25.183
ATOM      0 HG12 ILE A 142       1.125 -11.518  22.525
ATOM      0 HG13 ILE A 142       2.762 -11.240  23.134
ATOM      0 HG21 ILE A 142      -0.546 -10.435  23.618
ATOM      0 HG22 ILE A 142      -0.254  -9.659  25.211
ATOM      0 HG23 ILE A 142       0.744  -9.197  23.790
ATOM      0 HD11 ILE A 142       2.465 -13.535  22.411
ATOM      0 HD12 ILE A 142       2.764 -13.459  24.181
ATOM      0 HD13 ILE A 142       1.101 -13.741  23.562
ATOM    862  N   ILE A 143       4.298 -12.063  25.849
ATOM    863  CA  ILE A 143       5.158 -13.090  26.458
ATOM    864  C   ILE A 143       5.791 -12.560  27.762
ATOM    865  O   ILE A 143       5.815 -13.270  28.775
ATOM    866  CB  ILE A 143       6.225 -13.610  25.441
ATOM    867  CG1 ILE A 143       5.586 -14.551  24.400
ATOM    868  CG2 ILE A 143       7.409 -14.298  26.147
ATOM    869  CD1 ILE A 143       6.456 -14.853  23.215
ATOM      0  H   ILE A 143       4.700 -11.652  25.030
ATOM      0  HA  ILE A 143       4.536 -13.956  26.727
ATOM      0  HB  ILE A 143       6.624 -12.732  24.913
ATOM      0 HG12 ILE A 143       5.321 -15.498  24.894
ATOM      0 HG13 ILE A 143       4.648 -14.100  24.044
ATOM      0 HG21 ILE A 143       8.133 -14.647  25.396
ATOM      0 HG22 ILE A 143       7.899 -13.581  26.823
ATOM      0 HG23 ILE A 143       7.041 -15.157  26.728
ATOM      0 HD11 ILE A 143       5.923 -15.527  22.529
ATOM      0 HD12 ILE A 143       6.701 -13.917  22.691
ATOM      0 HD13 ILE A 143       7.384 -15.336  23.554
ATOM    870  N   ASN A 144       6.291 -11.307  27.718
ATOM    871  CA  ASN A 144       6.958 -10.639  28.830
ATOM    872  C   ASN A 144       6.528  -9.141  28.952
ATOM    873  O   ASN A 144       7.268  -8.272  28.502
ATOM    874  CB  ASN A 144       8.477 -10.788  28.653
ATOM    875  CG  ASN A 144       9.287 -10.368  29.842
ATOM    876  OD1 ASN A 144       9.629  -9.195  30.000
ATOM    877  ND2 ASN A 144       9.650 -11.332  30.674
ATOM      0  H   ASN A 144       6.237 -10.739  26.897
ATOM      0  HA  ASN A 144       6.655 -11.114  29.775
ATOM      0  HB2 ASN A 144       8.704 -11.839  28.424
ATOM      0  HB3 ASN A 144       8.792 -10.194  27.783
ATOM      0 HD21 ASN A 144      10.223 -11.119  31.466
ATOM      0 HD22 ASN A 144       9.352 -12.272  30.511
ATOM    878  N   PRO A 145       5.360  -8.802  29.561
ATOM    879  CA  PRO A 145       4.979  -7.373  29.667
ATOM    880  C   PRO A 145       5.646  -6.618  30.811
ATOM    881  O   PRO A 145       5.862  -5.407  30.710
ATOM    882  CB  PRO A 145       3.462  -7.414  29.847
ATOM    883  CG  PRO A 145       3.176  -8.762  30.420
ATOM    884  CD  PRO A 145       4.332  -9.685  30.154
ATOM      0  HA  PRO A 145       5.312  -6.820  28.776
ATOM      0  HB2 PRO A 145       3.120  -6.615  30.520
ATOM      0  HB3 PRO A 145       2.943  -7.271  28.888
ATOM      0  HG2 PRO A 145       3.001  -8.681  31.503
ATOM      0  HG3 PRO A 145       2.257  -9.172  29.976
ATOM      0  HD2 PRO A 145       4.692 -10.159  31.079
ATOM      0  HD3 PRO A 145       4.051 -10.496  29.466
ATOM    885  N   ARG A 146       5.953  -7.342  31.899
ATOM    886  CA  ARG A 146       6.552  -6.827  33.127
ATOM    887  C   ARG A 146       7.945  -6.224  32.923
ATOM    888  O   ARG A 146       8.155  -5.059  33.265
ATOM    889  CB  ARG A 146       6.567  -7.910  34.218
ATOM    890  CG  ARG A 146       5.188  -8.455  34.569
ATOM    891  CD  ARG A 146       5.216  -9.343  35.797
ATOM    892  NE  ARG A 146       4.011 -10.168  35.873
ATOM    893  CZ  ARG A 146       3.957 -11.454  35.546
ATOM    894  NH1 ARG A 146       5.051 -12.091  35.140
ATOM    895  NH2 ARG A 146       2.815 -12.119  35.636
ATOM      0  H   ARG A 146       5.783  -8.326  31.942
ATOM      0  HA  ARG A 146       5.914  -5.995  33.459
ATOM      0  HB2 ARG A 146       7.205  -8.742  33.887
ATOM      0  HB3 ARG A 146       7.028  -7.494  35.126
ATOM      0  HG2 ARG A 146       4.498  -7.616  34.743
ATOM      0  HG3 ARG A 146       4.794  -9.025  33.716
ATOM      0  HD2 ARG A 146       6.106  -9.989  35.767
ATOM      0  HD3 ARG A 146       5.299  -8.724  36.702
ATOM      0  HE  ARG A 146       3.169  -9.733  36.193
ATOM      0 HH11 ARG A 146       5.921 -11.602  35.080
ATOM      0 HH12 ARG A 146       5.003 -13.060  34.896
ATOM      0 HH21 ARG A 146       1.989 -11.653  35.952
ATOM      0 HH22 ARG A 146       2.779 -13.087  35.389
ATOM    896  N   GLY A 147       8.866  -7.012  32.359
ATOM    897  CA  GLY A 147      10.246  -6.599  32.114
ATOM    898  C   GLY A 147      10.575  -6.076  30.726
ATOM    899  O   GLY A 147      11.740  -5.757  30.465
ATOM      0  H   GLY A 147       8.672  -7.947  32.062
ATOM      0  HA2 GLY A 147      10.502  -5.817  32.843
ATOM      0  HA3 GLY A 147      10.901  -7.458  32.320
ATOM    900  N   TRP A 148       9.579  -5.977  29.821
ATOM    901  CA  TRP A 148       9.821  -5.470  28.468
ATOM    902  C   TRP A 148       9.779  -3.943  28.416
ATOM    903  O   TRP A 148       8.706  -3.344  28.301
ATOM    904  CB  TRP A 148       8.886  -6.124  27.438
ATOM    905  CG  TRP A 148       9.184  -5.784  26.009
ATOM    906  CD1 TRP A 148       8.388  -5.079  25.155
ATOM    907  CD2 TRP A 148      10.352  -6.146  25.260
ATOM    908  NE1 TRP A 148       8.977  -4.992  23.917
ATOM    909  CE2 TRP A 148      10.195  -5.620  23.958
ATOM    910  CE3 TRP A 148      11.528  -6.856  25.568
ATOM    911  CZ2 TRP A 148      11.169  -5.775  22.965
ATOM    912  CZ3 TRP A 148      12.491  -7.011  24.582
ATOM    913  CH2 TRP A 148      12.307  -6.477  23.299
ATOM      0  H   TRP A 148       8.630  -6.234  30.003
ATOM      0  HA  TRP A 148      10.845  -5.759  28.189
ATOM      0  HB2 TRP A 148       8.938  -7.217  27.558
ATOM      0  HB3 TRP A 148       7.851  -5.826  27.662
ATOM      0  HD1 TRP A 148       7.413  -4.643  25.420
ATOM      0  HE1 TRP A 148       8.582  -4.544  23.115
ATOM      0  HE3 TRP A 148      11.680  -7.279  26.571
ATOM      0  HZ2 TRP A 148      11.031  -5.353  21.959
ATOM      0  HZ3 TRP A 148      13.415  -7.562  24.812
ATOM      0  HH2 TRP A 148      13.090  -6.622  22.540
ATOM    914  N   ARG A 149      10.965  -3.324  28.530
ATOM    915  CA  ARG A 149      11.176  -1.882  28.483
ATOM    916  C   ARG A 149      12.100  -1.629  27.290
ATOM    917  O   ARG A 149      13.321  -1.572  27.462
ATOM    918  CB  ARG A 149      11.793  -1.382  29.802
ATOM      0  H   ARG A 149      11.817  -3.832  28.661
ATOM      0  HA  ARG A 149      10.230  -1.334  28.364
ATOM    919  N   PRO A 150      11.558  -1.557  26.053
ATOM    920  CA  PRO A 150      12.443  -1.411  24.892
ATOM    921  C   PRO A 150      12.876   0.009  24.564
ATOM    922  O   PRO A 150      12.040   0.913  24.431
ATOM    923  CB  PRO A 150      11.637  -2.043  23.750
ATOM    924  CG  PRO A 150      10.206  -1.865  24.146
ATOM    925  CD  PRO A 150      10.140  -1.657  25.641
ATOM      0  HA  PRO A 150      13.411  -1.895  25.087
ATOM      0  HB2 PRO A 150      11.850  -1.549  22.790
ATOM      0  HB3 PRO A 150      11.888  -3.107  23.627
ATOM      0  HG2 PRO A 150       9.769  -1.002  23.621
ATOM      0  HG3 PRO A 150       9.618  -2.748  23.857
ATOM      0  HD2 PRO A 150       9.581  -0.744  25.896
ATOM      0  HD3 PRO A 150       9.633  -2.496  26.141
ATOM    926  N   ASN A 151      14.199   0.201  24.423
ATOM    927  CA  ASN A 151      14.782   1.468  24.001
ATOM    928  C   ASN A 151      14.517   1.536  22.490
ATOM    929  O   ASN A 151      14.888   0.612  21.754
ATOM    930  CB  ASN A 151      16.284   1.516  24.317
ATOM    931  CG  ASN A 151      16.962   2.838  24.032
ATOM    932  OD1 ASN A 151      16.328   3.872  23.791
ATOM    933  ND2 ASN A 151      18.284   2.829  24.071
ATOM      0  H   ASN A 151      14.876  -0.514  24.598
ATOM      0  HA  ASN A 151      14.342   2.326  24.530
ATOM      0  HB2 ASN A 151      16.426   1.272  25.380
ATOM      0  HB3 ASN A 151      16.789   0.731  23.736
ATOM      0 HD21 ASN A 151      18.796   3.672  23.904
ATOM      0 HD22 ASN A 151      18.772   1.979  24.268
ATOM    934  N   ASN A 152      13.824   2.600  22.047
ATOM    935  CA  ASN A 152      13.389   2.832  20.666
ATOM    936  C   ASN A 152      14.472   2.674  19.578
ATOM    937  O   ASN A 152      14.117   2.592  18.401
ATOM    938  CB  ASN A 152      12.724   4.208  20.538
ATOM    939  CG  ASN A 152      11.493   4.417  21.388
ATOM    940  OD1 ASN A 152      11.157   5.549  21.747
ATOM    941  ND2 ASN A 152      10.748   3.354  21.669
ATOM      0  H   ASN A 152      13.548   3.339  22.661
ATOM      0  HA  ASN A 152      12.671   2.022  20.470
ATOM      0  HB2 ASN A 152      13.464   4.978  20.799
ATOM      0  HB3 ASN A 152      12.451   4.367  19.484
ATOM      0 HD21 ASN A 152       9.896   3.463  22.181
ATOM      0 HD22 ASN A 152      11.039   2.445  21.369
ATOM    942  N   ARG A 153      15.766   2.612  19.956
ATOM    943  CA  ARG A 153      16.879   2.473  19.007
ATOM    944  C   ARG A 153      16.753   1.241  18.094
ATOM    945  O   ARG A 153      17.079   1.339  16.911
ATOM    946  CB  ARG A 153      18.249   2.520  19.710
ATOM    947  CG  ARG A 153      18.502   3.772  20.574
ATOM    948  CD  ARG A 153      18.262   5.100  19.856
ATOM    949  NE  ARG A 153      18.293   6.239  20.777
ATOM    950  CZ  ARG A 153      17.253   6.672  21.487
ATOM    951  NH1 ARG A 153      17.383   7.718  22.294
ATOM    952  NH2 ARG A 153      16.079   6.058  21.404
ATOM      0  H   ARG A 153      16.058   2.656  20.912
ATOM      0  HA  ARG A 153      16.815   3.350  18.346
ATOM      0  HB2 ARG A 153      18.345   1.629  20.348
ATOM      0  HB3 ARG A 153      19.037   2.456  18.946
ATOM      0  HG2 ARG A 153      17.851   3.727  21.460
ATOM      0  HG3 ARG A 153      19.540   3.747  20.937
ATOM      0  HD2 ARG A 153      19.029   5.238  19.079
ATOM      0  HD3 ARG A 153      17.288   5.068  19.345
ATOM      0  HE  ARG A 153      19.159   6.728  20.880
ATOM      0 HH11 ARG A 153      18.264   8.185  22.369
ATOM      0 HH12 ARG A 153      16.599   8.040  22.825
ATOM      0 HH21 ARG A 153      15.972   5.264  20.805
ATOM      0 HH22 ARG A 153      15.303   6.388  21.941
ATOM    953  N   HIS A 154      16.213   0.116  18.623
ATOM    954  CA  HIS A 154      15.986  -1.113  17.854
ATOM    955  C   HIS A 154      14.871  -0.925  16.805
ATOM    956  O   HIS A 154      14.878  -1.615  15.781
ATOM    957  CB  HIS A 154      15.749  -2.331  18.777
ATOM    958  CG  HIS A 154      14.316  -2.582  19.144
ATOM    959  ND1 HIS A 154      13.549  -3.499  18.453
ATOM    960  CD2 HIS A 154      13.569  -2.047  20.137
ATOM    961  CE1 HIS A 154      12.360  -3.480  19.026
ATOM    962  NE2 HIS A 154      12.322  -2.622  20.045
ATOM      0  H   HIS A 154      15.931   0.045  19.580
ATOM      0  HA  HIS A 154      16.907  -1.331  17.292
ATOM      0  HB2 HIS A 154      16.147  -3.229  18.282
ATOM      0  HB3 HIS A 154      16.329  -2.190  19.702
ATOM      0  HD2 HIS A 154      13.895  -1.298  20.873
ATOM      0  HE1 HIS A 154      11.507  -4.094  18.702
ATOM    963  N   ALA A 155      13.933   0.029  17.055
ATOM    964  CA  ALA A 155      12.852   0.364  16.125
ATOM    965  C   ALA A 155      13.416   1.204  14.987
ATOM    966  O   ALA A 155      13.081   0.944  13.831
ATOM    967  CB  ALA A 155      11.742   1.116  16.840
ATOM      0  H   ALA A 155      13.918   0.571  17.896
ATOM      0  HA  ALA A 155      12.424  -0.564  15.719
ATOM      0  HB1 ALA A 155      10.942   1.357  16.125
ATOM      0  HB2 ALA A 155      11.335   0.489  17.647
ATOM      0  HB3 ALA A 155      12.145   2.046  17.267
ATOM    968  N   TYR A 156      14.310   2.183  15.309
ATOM    969  CA  TYR A 156      14.989   3.045  14.328
ATOM    970  C   TYR A 156      15.886   2.197  13.413
ATOM    971  O   TYR A 156      16.030   2.511  12.231
ATOM    972  CB  TYR A 156      15.822   4.160  15.011
ATOM    973  CG  TYR A 156      15.053   5.099  15.927
ATOM    974  CD1 TYR A 156      13.992   5.866  15.445
ATOM    975  CD2 TYR A 156      15.451   5.297  17.247
ATOM    976  CE1 TYR A 156      13.296   6.745  16.279
ATOM    977  CE2 TYR A 156      14.760   6.168  18.091
ATOM    978  CZ  TYR A 156      13.686   6.894  17.602
ATOM    979  OH  TYR A 156      13.014   7.759  18.436
ATOM      0  H   TYR A 156      14.568   2.384  16.253
ATOM      0  HA  TYR A 156      14.212   3.537  13.725
ATOM      0  HB2 TYR A 156      16.623   3.685  15.596
ATOM      0  HB3 TYR A 156      16.308   4.760  14.228
ATOM      0  HD1 TYR A 156      13.698   5.778  14.389
ATOM      0  HD2 TYR A 156      16.327   4.755  17.631
ATOM      0  HE1 TYR A 156      12.442   7.318  15.888
ATOM      0  HE2 TYR A 156      15.068   6.278  19.141
ATOM      0  HH  TYR A 156      13.428   7.735  19.346
ATOM    980  N   VAL A 157      16.481   1.117  13.978
ATOM    981  CA  VAL A 157      17.319   0.137  13.273
ATOM    982  C   VAL A 157      16.419  -0.635  12.302
ATOM    983  O   VAL A 157      16.768  -0.774  11.127
ATOM    984  CB  VAL A 157      18.099  -0.780  14.269
ATOM    985  CG1 VAL A 157      18.503  -2.119  13.646
ATOM    986  CG2 VAL A 157      19.324  -0.064  14.819
ATOM      0  H   VAL A 157      16.384   0.909  14.951
ATOM      0  HA  VAL A 157      18.107   0.643  12.696
ATOM      0  HB  VAL A 157      17.410  -1.003  15.097
ATOM      0 HG11 VAL A 157      19.046  -2.720  14.389
ATOM      0 HG12 VAL A 157      17.601  -2.661  13.324
ATOM      0 HG13 VAL A 157      19.152  -1.938  12.776
ATOM      0 HG21 VAL A 157      19.856  -0.728  15.516
ATOM      0 HG22 VAL A 157      19.993   0.210  13.990
ATOM      0 HG23 VAL A 157      19.009   0.847  15.350
ATOM    987  N   GLY A 158      15.253  -1.058  12.802
ATOM    988  CA  GLY A 158      14.240  -1.780  12.045
ATOM    989  C   GLY A 158      13.762  -1.020  10.826
ATOM    990  O   GLY A 158      13.899  -1.521   9.708
ATOM      0  H   GLY A 158      14.991  -0.903  13.755
ATOM      0  HA2 GLY A 158      14.649  -2.752  11.729
ATOM      0  HA3 GLY A 158      13.381  -1.991  12.700
ATOM    991  N   ILE A 159      13.265   0.224  11.024
ATOM    992  CA  ILE A 159      12.751   1.087   9.948
ATOM    993  C   ILE A 159      13.824   1.356   8.860
ATOM    994  O   ILE A 159      13.482   1.385   7.677
ATOM    995  CB  ILE A 159      12.059   2.401  10.459
ATOM    996  CG1 ILE A 159      13.043   3.397  11.106
ATOM    997  CG2 ILE A 159      10.884   2.106  11.400
ATOM    998  CD1 ILE A 159      13.411   4.594  10.242
ATOM      0  H   ILE A 159      13.213   0.648  11.928
ATOM      0  HA  ILE A 159      11.941   0.516   9.469
ATOM      0  HB  ILE A 159      11.662   2.889   9.558
ATOM      0 HG12 ILE A 159      12.604   3.764  12.045
ATOM      0 HG13 ILE A 159      13.964   2.858  11.371
ATOM      0 HG21 ILE A 159      10.433   3.053  11.731
ATOM      0 HG22 ILE A 159      10.130   1.507  10.869
ATOM      0 HG23 ILE A 159      11.246   1.547  12.275
ATOM      0 HD11 ILE A 159      14.113   5.241  10.789
ATOM      0 HD12 ILE A 159      13.885   4.244   9.313
ATOM      0 HD13 ILE A 159      12.503   5.164   9.998
ATOM    999  N   ALA A 160      15.109   1.509   9.261
ATOM   1000  CA  ALA A 160      16.225   1.740   8.338
ATOM   1001  C   ALA A 160      16.475   0.509   7.477
ATOM   1002  O   ALA A 160      16.599   0.641   6.262
ATOM   1003  CB  ALA A 160      17.481   2.115   9.103
ATOM      0  H   ALA A 160      15.387   1.475  10.220
ATOM      0  HA  ALA A 160      15.957   2.577   7.676
ATOM      0  HB1 ALA A 160      18.305   2.285   8.395
ATOM      0  HB2 ALA A 160      17.299   3.034   9.680
ATOM      0  HB3 ALA A 160      17.749   1.299   9.790
ATOM   1004  N   VAL A 161      16.494  -0.686   8.099
ATOM   1005  CA  VAL A 161      16.665  -1.971   7.417
ATOM   1006  C   VAL A 161      15.464  -2.201   6.463
ATOM   1007  O   VAL A 161      15.687  -2.525   5.295
ATOM   1008  CB  VAL A 161      16.909  -3.129   8.429
ATOM   1009  CG1 VAL A 161      16.815  -4.499   7.765
ATOM   1010  CG2 VAL A 161      18.260  -2.973   9.121
ATOM      0  H   VAL A 161      16.390  -0.778   9.089
ATOM      0  HA  VAL A 161      17.573  -1.952   6.798
ATOM      0  HB  VAL A 161      16.112  -3.066   9.183
ATOM      0 HG11 VAL A 161      16.994  -5.283   8.515
ATOM      0 HG12 VAL A 161      15.813  -4.629   7.331
ATOM      0 HG13 VAL A 161      17.571  -4.574   6.969
ATOM      0 HG21 VAL A 161      18.408  -3.802   9.828
ATOM      0 HG22 VAL A 161      19.062  -2.987   8.368
ATOM      0 HG23 VAL A 161      18.286  -2.018   9.665
ATOM   1011  N   ILE A 162      14.215  -1.948   6.940
ATOM   1012  CA  ILE A 162      12.964  -2.052   6.168
ATOM   1013  C   ILE A 162      13.042  -1.211   4.883
ATOM   1014  O   ILE A 162      12.747  -1.732   3.810
ATOM   1015  CB  ILE A 162      11.726  -1.647   7.021
ATOM   1016  CG1 ILE A 162      11.431  -2.670   8.131
ATOM   1017  CG2 ILE A 162      10.483  -1.404   6.152
ATOM   1018  CD1 ILE A 162      10.586  -2.094   9.304
ATOM      0  H   ILE A 162      14.059  -1.664   7.886
ATOM      0  HA  ILE A 162      12.838  -3.107   5.882
ATOM      0  HB  ILE A 162      11.982  -0.695   7.509
ATOM      0 HG12 ILE A 162      10.899  -3.528   7.693
ATOM      0 HG13 ILE A 162      12.383  -3.052   8.528
ATOM      0 HG21 ILE A 162       9.636  -1.121   6.794
ATOM      0 HG22 ILE A 162      10.687  -0.594   5.437
ATOM      0 HG23 ILE A 162      10.234  -2.324   5.602
ATOM      0 HD11 ILE A 162      10.416  -2.879  10.054
ATOM      0 HD12 ILE A 162      11.126  -1.255   9.767
ATOM      0 HD13 ILE A 162       9.619  -1.739   8.919
ATOM   1019  N   TRP A 163      13.429   0.080   5.001
ATOM   1020  CA  TRP A 163      13.538   0.998   3.864
ATOM   1021  C   TRP A 163      14.637   0.609   2.875
ATOM   1022  O   TRP A 163      14.440   0.773   1.673
ATOM   1023  CB  TRP A 163      13.691   2.455   4.319
ATOM   1024  CG  TRP A 163      12.388   3.137   4.640
ATOM   1025  CD1 TRP A 163      11.815   3.270   5.870
ATOM   1026  CD2 TRP A 163      11.518   3.817   3.718
ATOM   1027  NE1 TRP A 163      10.634   3.972   5.770
ATOM   1028  CE2 TRP A 163      10.424   4.312   4.461
ATOM   1029  CE3 TRP A 163      11.551   4.046   2.331
ATOM   1030  CZ2 TRP A 163       9.375   5.019   3.870
ATOM   1031  CZ3 TRP A 163      10.511   4.753   1.747
ATOM   1032  CH2 TRP A 163       9.439   5.228   2.514
ATOM      0  H   TRP A 163      13.669   0.500   5.876
ATOM      0  HA  TRP A 163      12.586   0.909   3.319
ATOM      0  HB2 TRP A 163      14.336   2.484   5.209
ATOM      0  HB3 TRP A 163      14.205   3.023   3.529
ATOM      0  HD1 TRP A 163      12.235   2.874   6.807
ATOM      0  HE1 TRP A 163      10.027   4.197   6.532
ATOM      0  HE3 TRP A 163      12.386   3.671   1.721
ATOM      0  HZ2 TRP A 163       8.530   5.393   4.466
ATOM      0  HZ3 TRP A 163      10.529   4.944   0.664
ATOM      0  HH2 TRP A 163       8.628   5.782   2.017
ATOM   1033  N   VAL A 164      15.776   0.075   3.364
ATOM   1034  CA  VAL A 164      16.871  -0.361   2.481
ATOM   1035  C   VAL A 164      16.448  -1.633   1.720
ATOM   1036  O   VAL A 164      16.646  -1.701   0.506
ATOM   1037  CB  VAL A 164      18.244  -0.477   3.202
ATOM   1038  CG1 VAL A 164      19.323  -1.006   2.261
ATOM   1039  CG2 VAL A 164      18.673   0.869   3.771
ATOM      0  H   VAL A 164      15.955  -0.061   4.339
ATOM      0  HA  VAL A 164      17.048   0.428   1.737
ATOM      0  HB  VAL A 164      18.120  -1.193   4.028
ATOM      0 HG11 VAL A 164      20.279  -1.076   2.801
ATOM      0 HG12 VAL A 164      19.036  -2.002   1.895
ATOM      0 HG13 VAL A 164      19.434  -0.321   1.407
ATOM      0 HG21 VAL A 164      19.645   0.761   4.275
ATOM      0 HG22 VAL A 164      18.762   1.601   2.956
ATOM      0 HG23 VAL A 164      17.921   1.218   4.495
ATOM   1040  N   LEU A 165      15.807  -2.592   2.430
ATOM   1041  CA  LEU A 165      15.244  -3.845   1.907
ATOM   1042  C   LEU A 165      14.160  -3.534   0.843
ATOM   1043  O   LEU A 165      14.100  -4.208  -0.181
ATOM   1044  CB  LEU A 165      14.591  -4.606   3.078
ATOM   1045  CG  LEU A 165      14.521  -6.135   3.052
ATOM   1046  CD1 LEU A 165      14.160  -6.662   4.427
ATOM   1047  CD2 LEU A 165      13.474  -6.646   2.068
ATOM      0  H   LEU A 165      15.666  -2.503   3.417
ATOM      0  HA  LEU A 165      16.040  -4.448   1.445
ATOM      0  HB2 LEU A 165      15.127  -4.318   3.995
ATOM      0  HB3 LEU A 165      13.561  -4.232   3.178
ATOM      0  HG  LEU A 165      15.513  -6.492   2.738
ATOM      0 HD11 LEU A 165      14.112  -7.761   4.398
ATOM      0 HD12 LEU A 165      14.924  -6.348   5.153
ATOM      0 HD13 LEU A 165      13.181  -6.260   4.729
ATOM      0 HD21 LEU A 165      13.460  -7.746   2.084
ATOM      0 HD22 LEU A 165      12.484  -6.262   2.355
ATOM      0 HD23 LEU A 165      13.722  -6.298   1.055
ATOM   1048  N   ALA A 166      13.303  -2.523   1.107
ATOM   1049  CA  ALA A 166      12.216  -2.119   0.217
ATOM   1050  C   ALA A 166      12.697  -1.474  -1.069
ATOM   1051  O   ALA A 166      12.168  -1.795  -2.131
ATOM   1052  CB  ALA A 166      11.257  -1.188   0.937
ATOM      0  H   ALA A 166      13.355  -1.974   1.941
ATOM      0  HA  ALA A 166      11.694  -3.044  -0.069
ATOM      0  HB1 ALA A 166      10.447  -0.895   0.254
ATOM      0  HB2 ALA A 166      10.830  -1.703   1.810
ATOM      0  HB3 ALA A 166      11.798  -0.289   1.271
ATOM   1053  N   VAL A 167      13.674  -0.549  -0.976
ATOM   1054  CA  VAL A 167      14.245   0.158  -2.126
ATOM   1055  C   VAL A 167      14.948  -0.862  -3.027
ATOM   1056  O   VAL A 167      14.688  -0.874  -4.230
ATOM   1057  CB  VAL A 167      15.164   1.343  -1.699
ATOM   1058  CG1 VAL A 167      15.935   1.912  -2.888
ATOM   1059  CG2 VAL A 167      14.361   2.450  -1.010
ATOM      0  H   VAL A 167      14.082  -0.278  -0.104
ATOM      0  HA  VAL A 167      13.437   0.634  -2.703
ATOM      0  HB  VAL A 167      15.892   0.942  -0.978
ATOM      0 HG11 VAL A 167      16.570   2.744  -2.549
ATOM      0 HG12 VAL A 167      16.565   1.125  -3.327
ATOM      0 HG13 VAL A 167      15.225   2.278  -3.645
ATOM      0 HG21 VAL A 167      15.037   3.269  -0.722
ATOM      0 HG22 VAL A 167      13.596   2.834  -1.701
ATOM      0 HG23 VAL A 167      13.872   2.045  -0.112
ATOM   1060  N   ALA A 168      15.756  -1.764  -2.431
ATOM   1061  CA  ALA A 168      16.488  -2.819  -3.136
ATOM   1062  C   ALA A 168      15.566  -3.768  -3.906
ATOM   1063  O   ALA A 168      15.751  -3.919  -5.111
ATOM   1064  CB  ALA A 168      17.363  -3.596  -2.165
ATOM      0  H   ALA A 168      15.913  -1.772  -1.444
ATOM      0  HA  ALA A 168      17.126  -2.321  -3.882
ATOM      0  HB1 ALA A 168      17.905  -4.383  -2.710
ATOM      0  HB2 ALA A 168      18.085  -2.914  -1.694
ATOM      0  HB3 ALA A 168      16.732  -4.055  -1.390
ATOM   1065  N   SER A 169      14.556  -4.369  -3.233
ATOM   1066  CA  SER A 169      13.598  -5.310  -3.831
ATOM   1067  C   SER A 169      12.697  -4.687  -4.907
ATOM   1068  O   SER A 169      12.236  -5.407  -5.798
ATOM   1069  CB  SER A 169      12.742  -5.972  -2.755
ATOM   1070  OG  SER A 169      11.978  -5.028  -2.021
ATOM      0  H   SER A 169      14.391  -4.210  -2.260
ATOM      0  HA  SER A 169      14.211  -6.067  -4.340
ATOM      0  HB2 SER A 169      12.065  -6.701  -3.224
ATOM      0  HB3 SER A 169      13.391  -6.531  -2.066
ATOM      0  HG  SER A 169      12.545  -4.629  -1.300
ATOM   1071  N   SER A 170      12.448  -3.361  -4.822
ATOM   1072  CA  SER A 170      11.607  -2.623  -5.768
ATOM   1073  C   SER A 170      12.381  -2.068  -6.968
ATOM   1074  O   SER A 170      11.756  -1.704  -7.965
ATOM   1075  CB  SER A 170      10.881  -1.480  -5.062
ATOM   1076  OG  SER A 170      10.102  -1.931  -3.966
ATOM      0  H   SER A 170      12.828  -2.785  -4.098
ATOM      0  HA  SER A 170      10.882  -3.353  -6.158
ATOM      0  HB2 SER A 170      11.618  -0.744  -4.708
ATOM      0  HB3 SER A 170      10.230  -0.962  -5.782
ATOM      0  HG  SER A 170       9.287  -2.400  -4.306
ATOM   1077  N   LEU A 171      13.729  -1.999  -6.879
ATOM   1078  CA  LEU A 171      14.599  -1.428  -7.916
ATOM   1079  C   LEU A 171      14.265  -1.816  -9.366
ATOM   1080  O   LEU A 171      14.170  -0.881 -10.165
ATOM   1081  CB  LEU A 171      16.085  -1.682  -7.651
ATOM   1082  CG  LEU A 171      16.789  -0.619  -6.821
ATOM   1083  CD1 LEU A 171      18.143  -1.109  -6.360
ATOM   1084  CD2 LEU A 171      16.898   0.714  -7.574
ATOM      0  H   LEU A 171      14.234  -2.339  -6.086
ATOM      0  HA  LEU A 171      14.384  -0.353  -7.832
ATOM      0  HB2 LEU A 171      16.189  -2.650  -7.141
ATOM      0  HB3 LEU A 171      16.602  -1.771  -8.618
ATOM      0  HG  LEU A 171      16.175  -0.430  -5.928
ATOM      0 HD11 LEU A 171      18.633  -0.327  -5.763
ATOM      0 HD12 LEU A 171      18.016  -2.013  -5.746
ATOM      0 HD13 LEU A 171      18.765  -1.346  -7.236
ATOM      0 HD21 LEU A 171      17.412   1.453  -6.941
ATOM      0 HD22 LEU A 171      17.470   0.566  -8.502
ATOM      0 HD23 LEU A 171      15.891   1.080  -7.820
ATOM   1085  N   PRO A 172      14.056  -3.118  -9.744
ATOM   1086  CA  PRO A 172      13.765  -3.442 -11.160
ATOM   1087  C   PRO A 172      12.605  -2.687 -11.810
ATOM   1088  O   PRO A 172      12.644  -2.481 -13.020
ATOM   1089  CB  PRO A 172      13.502  -4.943 -11.129
ATOM   1090  CG  PRO A 172      14.300  -5.423  -9.984
ATOM   1091  CD  PRO A 172      14.148  -4.358  -8.943
ATOM      0  HA  PRO A 172      14.608  -3.129 -11.794
ATOM      0  HB2 PRO A 172      12.432  -5.162 -10.994
ATOM      0  HB3 PRO A 172      13.814  -5.426 -12.067
ATOM      0  HG2 PRO A 172      13.933  -6.393  -9.619
ATOM      0  HG3 PRO A 172      15.356  -5.562 -10.262
ATOM      0  HD2 PRO A 172      13.248  -4.514  -8.330
ATOM      0  HD3 PRO A 172      15.006  -4.335  -8.255
ATOM   1092  N   PHE A 173      11.595  -2.262 -11.018
ATOM   1093  CA  PHE A 173      10.453  -1.485 -11.513
ATOM   1094  C   PHE A 173      10.924  -0.115 -12.008
ATOM   1095  O   PHE A 173      10.526   0.308 -13.090
ATOM   1096  CB  PHE A 173       9.347  -1.336 -10.448
ATOM   1097  CG  PHE A 173       8.406  -2.511 -10.293
ATOM   1098  CD1 PHE A 173       7.690  -3.002 -11.382
ATOM   1099  CD2 PHE A 173       8.177  -3.079  -9.046
ATOM   1100  CE1 PHE A 173       6.802  -4.073 -11.232
ATOM   1101  CE2 PHE A 173       7.280  -4.144  -8.897
ATOM   1102  CZ  PHE A 173       6.594  -4.630  -9.989
ATOM      0  H   PHE A 173      11.557  -2.448 -10.036
ATOM      0  HA  PHE A 173      10.011  -2.038 -12.356
ATOM      0  HB2 PHE A 173       9.826  -1.146  -9.477
ATOM      0  HB3 PHE A 173       8.750  -0.444 -10.692
ATOM      0  HD1 PHE A 173       7.824  -2.542 -12.372
ATOM      0  HD2 PHE A 173       8.707  -2.688  -8.166
ATOM      0  HE1 PHE A 173       6.269  -4.470 -12.108
ATOM      0  HE2 PHE A 173       7.123  -4.594  -7.905
ATOM      0  HZ  PHE A 173       5.882  -5.460  -9.868
ATOM   1103  N   LEU A 174      11.812   0.541 -11.236
ATOM   1104  CA  LEU A 174      12.403   1.840 -11.555
ATOM   1105  C   LEU A 174      13.300   1.723 -12.787
ATOM   1106  O   LEU A 174      13.203   2.559 -13.687
ATOM   1107  CB  LEU A 174      13.224   2.338 -10.350
ATOM   1108  CG  LEU A 174      13.830   3.734 -10.434
ATOM   1109  CD1 LEU A 174      12.834   4.794  -9.996
ATOM   1110  CD2 LEU A 174      15.067   3.824  -9.576
ATOM      0  H   LEU A 174      12.137   0.171 -10.366
ATOM      0  HA  LEU A 174      11.600   2.560 -11.772
ATOM      0  HB2 LEU A 174      12.577   2.303  -9.461
ATOM      0  HB3 LEU A 174      14.043   1.624 -10.181
ATOM      0  HG  LEU A 174      14.097   3.916 -11.485
ATOM      0 HD11 LEU A 174      13.301   5.788 -10.068
ATOM      0 HD12 LEU A 174      11.948   4.758 -10.647
ATOM      0 HD13 LEU A 174      12.531   4.606  -8.956
ATOM      0 HD21 LEU A 174      15.491   4.836  -9.647
ATOM      0 HD22 LEU A 174      14.805   3.610  -8.529
ATOM      0 HD23 LEU A 174      15.810   3.091  -9.924
ATOM   1111  N   ILE A 175      14.172   0.688 -12.818
ATOM   1112  CA  ILE A 175      15.131   0.428 -13.896
ATOM   1113  C   ILE A 175      14.416   0.093 -15.214
ATOM   1114  O   ILE A 175      14.761   0.664 -16.250
ATOM   1115  CB  ILE A 175      16.169  -0.678 -13.497
ATOM   1116  CG1 ILE A 175      16.874  -0.358 -12.167
ATOM   1117  CG2 ILE A 175      17.203  -0.917 -14.609
ATOM   1118  CD1 ILE A 175      17.278  -1.570 -11.365
ATOM      0  H   ILE A 175      14.222   0.011 -12.083
ATOM      0  HA  ILE A 175      15.699   1.355 -14.061
ATOM      0  HB  ILE A 175      15.595  -1.605 -13.358
ATOM      0 HG12 ILE A 175      17.771   0.242 -12.377
ATOM      0 HG13 ILE A 175      16.206   0.266 -11.554
ATOM      0 HG21 ILE A 175      17.910  -1.697 -14.290
ATOM      0 HG22 ILE A 175      16.688  -1.243 -15.525
ATOM      0 HG23 ILE A 175      17.750   0.016 -14.808
ATOM      0 HD11 ILE A 175      17.771  -1.248 -10.436
ATOM      0 HD12 ILE A 175      16.384  -2.162 -11.118
ATOM      0 HD13 ILE A 175      17.973  -2.186 -11.954
ATOM   1119  N   TYR A 176      13.424  -0.821 -15.168
ATOM   1120  CA  TYR A 176      12.735  -1.313 -16.354
ATOM   1121  C   TYR A 176      11.450  -0.572 -16.741
ATOM   1122  O   TYR A 176      10.866  -0.945 -17.757
ATOM   1123  CB  TYR A 176      12.496  -2.817 -16.244
ATOM   1124  CG  TYR A 176      13.809  -3.568 -16.228
ATOM   1125  CD1 TYR A 176      14.678  -3.513 -17.314
ATOM   1126  CD2 TYR A 176      14.214  -4.281 -15.106
ATOM   1127  CE1 TYR A 176      15.911  -4.164 -17.290
ATOM   1128  CE2 TYR A 176      15.439  -4.945 -15.075
ATOM   1129  CZ  TYR A 176      16.285  -4.884 -16.171
ATOM   1130  OH  TYR A 176      17.495  -5.530 -16.164
ATOM      0  H   TYR A 176      13.092  -1.225 -14.316
ATOM      0  HA  TYR A 176      13.419  -1.097 -17.187
ATOM      0  HB2 TYR A 176      11.930  -3.037 -15.327
ATOM      0  HB3 TYR A 176      11.883  -3.160 -17.090
ATOM      0  HD1 TYR A 176      14.387  -2.944 -18.209
ATOM      0  HD2 TYR A 176      13.555  -4.321 -14.226
ATOM      0  HE1 TYR A 176      16.583  -4.104 -18.158
ATOM      0  HE2 TYR A 176      15.734  -5.517 -14.182
ATOM      0  HH  TYR A 176      17.618  -6.001 -15.291
ATOM   1131  N   GLN A 177      11.042   0.506 -16.021
ATOM   1132  CA  GLN A 177       9.893   1.307 -16.474
ATOM   1133  C   GLN A 177      10.434   2.294 -17.495
ATOM   1134  O   GLN A 177      11.471   2.918 -17.264
ATOM   1135  CB  GLN A 177       9.147   2.033 -15.349
ATOM   1136  CG  GLN A 177       7.721   2.439 -15.750
ATOM   1137  CD  GLN A 177       6.728   1.294 -15.780
ATOM   1138  OE1 GLN A 177       6.960   0.197 -15.260
ATOM   1139  NE2 GLN A 177       5.564   1.542 -16.337
ATOM      0  H   GLN A 177      11.470   0.820 -15.173
ATOM      0  HA  GLN A 177       9.138   0.632 -16.904
ATOM      0  HB2 GLN A 177       9.102   1.382 -14.464
ATOM      0  HB3 GLN A 177       9.712   2.931 -15.060
ATOM      0  HG2 GLN A 177       7.359   3.203 -15.046
ATOM      0  HG3 GLN A 177       7.753   2.906 -16.745
ATOM      0 HE21 GLN A 177       4.853   0.839 -16.344
ATOM      0 HE22 GLN A 177       5.390   2.434 -16.755
ATOM   1140  N   VAL A 178       9.753   2.396 -18.638
ATOM   1141  CA  VAL A 178      10.184   3.198 -19.777
ATOM   1142  C   VAL A 178       9.158   4.270 -20.183
ATOM   1143  O   VAL A 178       7.953   4.081 -19.995
ATOM   1144  CB  VAL A 178      10.542   2.205 -20.930
ATOM   1145  CG1 VAL A 178      10.265   2.763 -22.325
ATOM   1146  CG2 VAL A 178      11.980   1.713 -20.804
ATOM      0  H   VAL A 178       8.886   1.922 -18.794
ATOM      0  HA  VAL A 178      11.072   3.789 -19.511
ATOM      0  HB  VAL A 178       9.866   1.345 -20.811
ATOM      0 HG11 VAL A 178      10.540   2.013 -23.082
ATOM      0 HG12 VAL A 178       9.196   3.003 -22.419
ATOM      0 HG13 VAL A 178      10.861   3.675 -22.481
ATOM      0 HG21 VAL A 178      12.203   1.017 -21.627
ATOM      0 HG22 VAL A 178      12.668   2.570 -20.853
ATOM      0 HG23 VAL A 178      12.108   1.196 -19.842
ATOM   1147  N   MET A 179       9.661   5.404 -20.729
ATOM   1148  CA  MET A 179       8.862   6.494 -21.295
ATOM   1149  C   MET A 179       9.368   6.797 -22.715
ATOM   1150  O   MET A 179      10.279   7.614 -22.884
ATOM   1151  CB  MET A 179       8.862   7.757 -20.411
ATOM   1152  CG  MET A 179       7.811   8.766 -20.849
ATOM   1153  SD  MET A 179       8.178  10.517 -20.556
ATOM   1154  CE  MET A 179       9.645  10.734 -21.550
ATOM      0  H   MET A 179      10.644   5.576 -20.785
ATOM      0  HA  MET A 179       7.813   6.166 -21.337
ATOM      0  HB2 MET A 179       8.679   7.471 -19.365
ATOM      0  HB3 MET A 179       9.856   8.227 -20.447
ATOM      0  HG2 MET A 179       7.634   8.630 -21.926
ATOM      0  HG3 MET A 179       6.870   8.524 -20.335
ATOM      0  HE1 MET A 179       9.829  11.807 -21.704
ATOM      0  HE2 MET A 179      10.507  10.285 -21.034
ATOM      0  HE3 MET A 179       9.505  10.243 -22.524
ATOM   1155  N   THR A 180       8.801   6.110 -23.727
ATOM   1156  CA  THR A 180       9.182   6.328 -25.122
ATOM   1157  C   THR A 180       8.013   6.888 -25.932
ATOM   1158  O   THR A 180       6.860   6.560 -25.653
ATOM   1159  CB  THR A 180       9.828   5.075 -25.750
ATOM   1160  OG1 THR A 180      10.363   5.412 -27.034
ATOM   1161  CG2 THR A 180       8.869   3.912 -25.900
ATOM      0  H   THR A 180       8.091   5.417 -23.599
ATOM      0  HA  THR A 180       9.967   7.097 -25.144
ATOM      0  HB  THR A 180      10.622   4.748 -25.061
ATOM      0  HG1 THR A 180      10.783   4.602 -27.444
ATOM      0 HG21 THR A 180       9.395   3.058 -26.351
ATOM      0 HG22 THR A 180       8.484   3.624 -24.911
ATOM      0 HG23 THR A 180       8.031   4.210 -26.546
ATOM   1162  N   ASP A 181       8.324   7.724 -26.949
ATOM   1163  CA  ASP A 181       7.353   8.342 -27.866
ATOM   1164  C   ASP A 181       6.975   7.410 -29.015
ATOM   1165  O   ASP A 181       6.327   7.845 -29.965
ATOM   1166  CB  ASP A 181       7.871   9.689 -28.408
ATOM   1167  CG  ASP A 181       9.023   9.592 -29.391
ATOM   1168  OD1 ASP A 181      10.112   9.118 -28.991
ATOM   1169  OD2 ASP A 181       8.851  10.036 -30.547
ATOM      0  H   ASP A 181       9.268   7.986 -27.152
ATOM      0  HA  ASP A 181       6.443   8.533 -27.281
ATOM      0  HB2 ASP A 181       7.037  10.214 -28.897
ATOM      0  HB3 ASP A 181       8.188  10.309 -27.557
ATOM   1170  N   GLU A 182       7.375   6.129 -28.912
ATOM   1171  CA  GLU A 182       7.119   5.065 -29.880
ATOM   1172  C   GLU A 182       6.076   4.079 -29.309
ATOM   1173  O   GLU A 182       6.458   2.998 -28.843
ATOM   1174  CB  GLU A 182       8.427   4.310 -30.221
ATOM   1175  CG  GLU A 182       9.506   5.129 -30.910
ATOM   1176  CD  GLU A 182      10.927   4.618 -30.753
ATOM   1177  OE1 GLU A 182      11.119   3.390 -30.587
ATOM   1178  OE2 GLU A 182      11.858   5.454 -30.815
ATOM      0  H   GLU A 182       7.902   5.807 -28.125
ATOM      0  HA  GLU A 182       6.728   5.516 -30.803
ATOM      0  HB2 GLU A 182       8.845   3.899 -29.290
ATOM      0  HB3 GLU A 182       8.177   3.454 -30.865
ATOM      0  HG2 GLU A 182       9.272   5.181 -31.984
ATOM      0  HG3 GLU A 182       9.462   6.158 -30.522
ATOM   1179  N   PRO A 183       4.760   4.404 -29.320
ATOM   1180  CA  PRO A 183       3.778   3.447 -28.800
ATOM   1181  C   PRO A 183       3.620   2.209 -29.681
ATOM   1182  O   PRO A 183       3.725   2.260 -30.910
ATOM   1183  CB  PRO A 183       2.473   4.253 -28.744
ATOM   1184  CG  PRO A 183       2.854   5.668 -28.990
ATOM   1185  CD  PRO A 183       4.088   5.618 -29.812
ATOM      0  HA  PRO A 183       4.087   3.045 -27.823
ATOM      0  HB2 PRO A 183       1.759   3.900 -29.502
ATOM      0  HB3 PRO A 183       1.983   4.142 -27.766
ATOM      0  HG2 PRO A 183       2.051   6.207 -29.516
ATOM      0  HG3 PRO A 183       3.032   6.199 -28.044
ATOM      0  HD2 PRO A 183       3.860   5.552 -30.886
ATOM      0  HD3 PRO A 183       4.709   6.514 -29.671
ATOM   1186  N   PHE A 184       3.379   1.091 -29.003
ATOM   1187  CA  PHE A 184       3.118  -0.265 -29.486
ATOM   1188  C   PHE A 184       1.809  -0.299 -30.280
ATOM   1189  O   PHE A 184       1.662  -1.109 -31.197
ATOM   1190  CB  PHE A 184       2.974  -1.193 -28.255
ATOM   1191  CG  PHE A 184       2.525  -0.477 -26.990
ATOM   1192  CD1 PHE A 184       1.192  -0.112 -26.809
ATOM   1193  CD2 PHE A 184       3.438  -0.132 -26.002
ATOM   1194  CE1 PHE A 184       0.788   0.583 -25.666
ATOM   1195  CE2 PHE A 184       3.028   0.552 -24.855
ATOM   1196  CZ  PHE A 184       1.706   0.899 -24.693
ATOM      0  H   PHE A 184       3.359   1.114 -28.003
ATOM      0  HA  PHE A 184       3.942  -0.592 -30.137
ATOM      0  HB2 PHE A 184       2.251  -1.987 -28.491
ATOM      0  HB3 PHE A 184       3.940  -1.683 -28.064
ATOM      0  HD1 PHE A 184       0.448  -0.375 -27.575
ATOM      0  HD2 PHE A 184       4.498  -0.401 -26.124
ATOM      0  HE1 PHE A 184      -0.265   0.877 -25.545
ATOM      0  HE2 PHE A 184       3.763   0.813 -24.080
ATOM      0  HZ  PHE A 184       1.385   1.430 -23.785
ATOM   1197  N   GLN A 185       0.858   0.582 -29.906
ATOM   1198  CA  GLN A 185      -0.485   0.700 -30.469
ATOM   1199  C   GLN A 185      -0.787   2.125 -30.972
ATOM   1200  O   GLN A 185      -0.143   3.085 -30.536
ATOM   1201  CB  GLN A 185      -1.506   0.299 -29.392
ATOM   1202  CG  GLN A 185      -2.683  -0.505 -29.928
ATOM   1203  CD  GLN A 185      -3.822  -0.598 -28.939
ATOM   1204  OE1 GLN A 185      -3.639  -0.550 -27.711
ATOM   1205  NE2 GLN A 185      -5.033  -0.746 -29.461
ATOM      0  H   GLN A 185       1.022   1.248 -29.178
ATOM      0  HA  GLN A 185      -0.554   0.031 -31.339
ATOM      0  HB2 GLN A 185      -0.994  -0.290 -28.617
ATOM      0  HB3 GLN A 185      -1.887   1.209 -28.906
ATOM      0  HG2 GLN A 185      -3.047  -0.041 -30.857
ATOM      0  HG3 GLN A 185      -2.343  -1.519 -30.186
ATOM      0 HE21 GLN A 185      -5.830  -0.822 -28.861
ATOM      0 HE22 GLN A 185      -5.148  -0.782 -30.454
ATOM   1206  N   ASN A 186      -1.782   2.253 -31.876
ATOM   1207  CA  ASN A 186      -2.213   3.523 -32.468
ATOM   1208  C   ASN A 186      -2.868   4.463 -31.448
ATOM   1209  O   ASN A 186      -3.912   4.147 -30.875
ATOM   1210  CB  ASN A 186      -3.134   3.291 -33.681
ATOM   1211  CG  ASN A 186      -2.431   3.045 -34.997
ATOM   1212  OD1 ASN A 186      -1.309   2.534 -35.054
ATOM   1213  ND2 ASN A 186      -3.096   3.377 -36.100
ATOM      0  H   ASN A 186      -2.306   1.469 -32.211
ATOM      0  HA  ASN A 186      -1.301   4.028 -32.819
ATOM      0  HB2 ASN A 186      -3.783   2.428 -33.466
ATOM      0  HB3 ASN A 186      -3.790   4.167 -33.794
ATOM      0 HD21 ASN A 186      -2.688   3.214 -36.997
ATOM      0 HD22 ASN A 186      -4.005   3.790 -36.030
ATOM   1214  N   VAL A 187      -2.229   5.619 -31.237
ATOM   1215  CA  VAL A 187      -2.640   6.702 -30.337
ATOM   1216  C   VAL A 187      -3.217   7.844 -31.223
ATOM   1217  O   VAL A 187      -2.902   7.895 -32.415
ATOM   1218  CB  VAL A 187      -1.409   7.126 -29.474
ATOM   1219  CG1 VAL A 187      -1.656   8.399 -28.678
ATOM   1220  CG2 VAL A 187      -0.979   5.999 -28.538
ATOM      0  H   VAL A 187      -1.374   5.832 -31.711
ATOM      0  HA  VAL A 187      -3.424   6.402 -29.627
ATOM      0  HB  VAL A 187      -0.595   7.337 -30.182
ATOM      0 HG11 VAL A 187      -0.759   8.646 -28.092
ATOM      0 HG12 VAL A 187      -1.883   9.226 -29.367
ATOM      0 HG13 VAL A 187      -2.507   8.247 -27.997
ATOM      0 HG21 VAL A 187      -0.113   6.325 -27.945
ATOM      0 HG22 VAL A 187      -1.810   5.745 -27.864
ATOM      0 HG23 VAL A 187      -0.704   5.115 -29.132
ATOM   1221  N   THR A 188      -4.098   8.708 -30.664
ATOM   1222  CA  THR A 188      -4.717   9.838 -31.384
ATOM   1223  C   THR A 188      -3.664  10.832 -31.887
ATOM   1224  O   THR A 188      -2.717  11.132 -31.169
ATOM   1225  CB  THR A 188      -5.823  10.506 -30.557
ATOM   1226  OG1 THR A 188      -5.322  10.840 -29.262
ATOM   1227  CG2 THR A 188      -7.050   9.627 -30.414
ATOM      0  H   THR A 188      -4.392   8.638 -29.711
ATOM      0  HA  THR A 188      -5.211   9.430 -32.278
ATOM      0  HB  THR A 188      -6.128  11.415 -31.095
ATOM      0  HG1 THR A 188      -5.454  10.065 -28.643
ATOM      0 HG21 THR A 188      -7.810  10.151 -29.814
ATOM      0 HG22 THR A 188      -7.459   9.404 -31.410
ATOM      0 HG23 THR A 188      -6.773   8.688 -29.913
ATOM   1228  N   LEU A 189      -3.811  11.301 -33.136
ATOM   1229  CA  LEU A 189      -2.856  12.194 -33.791
ATOM   1230  C   LEU A 189      -2.800  13.613 -33.211
ATOM   1231  O   LEU A 189      -3.838  14.226 -32.963
ATOM   1232  CB  LEU A 189      -3.106  12.239 -35.309
ATOM      0  H   LEU A 189      -4.596  11.070 -33.712
ATOM      0  HA  LEU A 189      -1.868  11.758 -33.588
ATOM   1233  N   ASP A 190      -1.565  14.112 -32.990
ATOM   1234  CA  ASP A 190      -1.223  15.463 -32.524
ATOM   1235  C   ASP A 190       0.125  15.858 -33.135
ATOM   1236  O   ASP A 190       1.182  15.547 -32.587
ATOM   1237  CB  ASP A 190      -1.215  15.579 -30.985
ATOM   1238  CG  ASP A 190      -1.020  16.991 -30.441
ATOM   1239  OD1 ASP A 190      -1.213  17.964 -31.212
ATOM   1240  OD2 ASP A 190      -0.716  17.125 -29.237
ATOM      0  H   ASP A 190      -0.749  13.555 -33.140
ATOM      0  HA  ASP A 190      -2.003  16.163 -32.859
ATOM      0  HB2 ASP A 190      -2.165  15.183 -30.598
ATOM      0  HB3 ASP A 190      -0.414  14.937 -30.589
ATOM   1241  N   ALA A 191       0.064  16.513 -34.303
ATOM   1242  CA  ALA A 191       1.203  16.940 -35.115
ATOM   1243  C   ALA A 191       2.137  17.963 -34.478
ATOM   1244  O   ALA A 191       3.284  18.062 -34.915
ATOM   1245  CB  ALA A 191       0.702  17.474 -36.443
ATOM      0  H   ALA A 191      -0.810  16.766 -34.716
ATOM      0  HA  ALA A 191       1.816  16.034 -35.235
ATOM      0  HB1 ALA A 191       1.557  17.796 -37.055
ATOM      0  HB2 ALA A 191       0.149  16.683 -36.971
ATOM      0  HB3 ALA A 191       0.035  18.331 -36.266
ATOM   1246  N   TYR A 192       1.659  18.735 -33.477
ATOM   1247  CA  TYR A 192       2.424  19.821 -32.854
ATOM   1248  C   TYR A 192       3.272  19.416 -31.638
ATOM   1249  O   TYR A 192       4.208  20.144 -31.296
ATOM   1250  CB  TYR A 192       1.505  21.000 -32.502
ATOM   1251  CG  TYR A 192       0.520  21.356 -33.598
ATOM   1252  CD1 TYR A 192       0.959  21.719 -34.870
ATOM   1253  CD2 TYR A 192      -0.851  21.331 -33.365
ATOM   1254  CE1 TYR A 192       0.056  22.017 -35.888
ATOM   1255  CE2 TYR A 192      -1.763  21.657 -34.368
ATOM   1256  CZ  TYR A 192      -1.304  22.000 -35.631
ATOM   1257  OH  TYR A 192      -2.197  22.322 -36.624
ATOM      0  H   TYR A 192       0.745  18.619 -33.089
ATOM      0  HA  TYR A 192       3.155  20.124 -33.618
ATOM      0  HB2 TYR A 192       0.947  20.758 -31.586
ATOM      0  HB3 TYR A 192       2.124  21.882 -32.278
ATOM      0  HD1 TYR A 192       2.039  21.772 -35.074
ATOM      0  HD2 TYR A 192      -1.223  21.048 -32.370
ATOM      0  HE1 TYR A 192       0.423  22.265 -36.896
ATOM      0  HE2 TYR A 192      -2.843  21.643 -34.159
ATOM      0  HH  TYR A 192      -3.130  22.258 -36.268
ATOM   1258  N   LYS A 193       2.972  18.264 -31.008
ATOM   1259  CA  LYS A 193       3.717  17.756 -29.855
ATOM   1260  C   LYS A 193       4.009  16.263 -30.008
ATOM   1261  O   LYS A 193       3.227  15.553 -30.638
ATOM   1262  CB  LYS A 193       2.941  18.019 -28.555
ATOM      0  H   LYS A 193       2.215  17.673 -31.287
ATOM      0  HA  LYS A 193       4.677  18.291 -29.806
ATOM   1263  N   ASP A 194       5.132  15.787 -29.437
ATOM   1264  CA  ASP A 194       5.479  14.364 -29.473
ATOM   1265  C   ASP A 194       4.848  13.652 -28.275
ATOM   1266  O   ASP A 194       5.149  13.986 -27.128
ATOM   1267  CB  ASP A 194       7.002  14.136 -29.555
ATOM   1268  CG  ASP A 194       7.477  13.726 -30.946
ATOM   1269  OD1 ASP A 194       7.080  12.629 -31.419
ATOM   1270  OD2 ASP A 194       8.251  14.494 -31.557
ATOM      0  H   ASP A 194       5.796  16.358 -28.955
ATOM      0  HA  ASP A 194       5.067  13.928 -30.395
ATOM      0  HB2 ASP A 194       7.521  15.059 -29.255
ATOM      0  HB3 ASP A 194       7.289  13.357 -28.833
ATOM   1271  N   LYS A 195       3.918  12.723 -28.551
ATOM   1272  CA  LYS A 195       3.190  11.963 -27.535
ATOM   1273  C   LYS A 195       4.044  10.819 -27.009
ATOM   1274  O   LYS A 195       4.514   9.993 -27.795
ATOM   1275  CB  LYS A 195       1.865  11.424 -28.101
ATOM   1276  CG  LYS A 195       0.822  12.494 -28.373
ATOM   1277  CD  LYS A 195      -0.469  11.874 -28.831
ATOM   1278  CE  LYS A 195      -1.636  12.771 -28.548
ATOM   1279  NZ  LYS A 195      -2.902  12.004 -28.481
ATOM      0  H   LYS A 195       3.656  12.482 -29.486
ATOM      0  HA  LYS A 195       2.960  12.642 -26.700
ATOM      0  HB2 LYS A 195       2.072  10.884 -29.037
ATOM      0  HB3 LYS A 195       1.447  10.693 -27.393
ATOM      0  HG2 LYS A 195       0.648  13.084 -27.461
ATOM      0  HG3 LYS A 195       1.193  13.189 -29.139
ATOM      0  HD2 LYS A 195      -0.416  11.668 -29.910
ATOM      0  HD3 LYS A 195      -0.614  10.908 -28.326
ATOM      0  HE2 LYS A 195      -1.474  13.297 -27.596
ATOM      0  HE3 LYS A 195      -1.711  13.539 -29.332
ATOM      0  HZ1 LYS A 195      -3.660  12.627 -28.291
ATOM      0  HZ2 LYS A 195      -3.060  11.544 -29.356
ATOM      0  HZ3 LYS A 195      -2.841  11.322 -27.752
ATOM   1280  N   TYR A 196       4.245  10.780 -25.683
ATOM   1281  CA  TYR A 196       5.025   9.759 -24.980
ATOM   1282  C   TYR A 196       4.094   8.827 -24.215
ATOM   1283  O   TYR A 196       3.081   9.284 -23.693
ATOM   1284  CB  TYR A 196       5.997  10.416 -23.978
ATOM   1285  CG  TYR A 196       7.137  11.182 -24.611
ATOM   1286  CD1 TYR A 196       7.034  12.547 -24.854
ATOM   1287  CD2 TYR A 196       8.336  10.549 -24.933
ATOM   1288  CE1 TYR A 196       8.083  13.262 -25.432
ATOM   1289  CE2 TYR A 196       9.398  11.255 -25.499
ATOM   1290  CZ  TYR A 196       9.263  12.612 -25.756
ATOM   1291  OH  TYR A 196      10.297  13.326 -26.322
ATOM      0  H   TYR A 196       3.863  11.468 -25.066
ATOM      0  HA  TYR A 196       5.597   9.190 -25.728
ATOM      0  HB2 TYR A 196       5.428  11.101 -23.331
ATOM      0  HB3 TYR A 196       6.416   9.634 -23.328
ATOM      0  HD1 TYR A 196       6.106  13.074 -24.586
ATOM      0  HD2 TYR A 196       8.446   9.472 -24.737
ATOM      0  HE1 TYR A 196       7.974  14.339 -25.630
ATOM      0  HE2 TYR A 196      10.338  10.739 -25.740
ATOM      0  HH  TYR A 196      11.070  12.715 -26.493
ATOM   1292  N   VAL A 197       4.455   7.535 -24.118
ATOM   1293  CA  VAL A 197       3.705   6.521 -23.362
ATOM   1294  C   VAL A 197       4.566   5.953 -22.233
ATOM   1295  O   VAL A 197       5.759   5.698 -22.443
ATOM   1296  CB  VAL A 197       3.040   5.407 -24.222
ATOM   1297  CG1 VAL A 197       1.907   5.968 -25.077
ATOM   1298  CG2 VAL A 197       4.054   4.644 -25.074
ATOM      0  H   VAL A 197       5.273   7.169 -24.563
ATOM      0  HA  VAL A 197       2.846   7.051 -22.925
ATOM      0  HB  VAL A 197       2.606   4.681 -23.519
ATOM      0 HG11 VAL A 197       1.460   5.158 -25.672
ATOM      0 HG12 VAL A 197       1.140   6.412 -24.426
ATOM      0 HG13 VAL A 197       2.305   6.739 -25.753
ATOM      0 HG21 VAL A 197       3.534   3.872 -25.660
ATOM      0 HG22 VAL A 197       4.560   5.343 -25.756
ATOM      0 HG23 VAL A 197       4.799   4.168 -24.419
ATOM   1299  N   CYS A 198       3.966   5.774 -21.036
ATOM   1300  CA  CYS A 198       4.643   5.238 -19.847
ATOM   1301  C   CYS A 198       4.265   3.767 -19.668
ATOM   1302  O   CYS A 198       3.122   3.472 -19.308
ATOM   1303  CB  CYS A 198       4.302   6.069 -18.611
ATOM   1304  SG  CYS A 198       5.197   5.585 -17.109
ATOM      0  H   CYS A 198       3.005   5.997 -20.875
ATOM      0  HA  CYS A 198       5.733   5.301 -19.984
ATOM      0  HB2 CYS A 198       4.515   7.126 -18.825
ATOM      0  HB3 CYS A 198       3.221   5.991 -18.419
ATOM   1305  N   PHE A 199       5.207   2.846 -19.948
ATOM   1306  CA  PHE A 199       4.973   1.402 -19.833
ATOM   1307  C   PHE A 199       6.183   0.642 -19.271
ATOM   1308  O   PHE A 199       7.299   1.162 -19.300
ATOM   1309  CB  PHE A 199       4.549   0.815 -21.197
ATOM   1310  CG  PHE A 199       5.630   0.846 -22.256
ATOM   1311  CD1 PHE A 199       6.538  -0.203 -22.381
ATOM   1312  CD2 PHE A 199       5.745   1.926 -23.124
ATOM   1313  CE1 PHE A 199       7.556  -0.156 -23.332
ATOM   1314  CE2 PHE A 199       6.754   1.963 -24.082
ATOM   1315  CZ  PHE A 199       7.653   0.924 -24.180
ATOM      0  H   PHE A 199       6.131   3.082 -20.252
ATOM      0  HA  PHE A 199       4.155   1.270 -19.109
ATOM      0  HB2 PHE A 199       4.227  -0.227 -21.049
ATOM      0  HB3 PHE A 199       3.675   1.372 -21.566
ATOM      0  HD1 PHE A 199       6.450  -1.080 -21.722
ATOM      0  HD2 PHE A 199       5.032   2.760 -23.054
ATOM      0  HE1 PHE A 199       8.281  -0.980 -23.403
ATOM      0  HE2 PHE A 199       6.833   2.824 -24.764
ATOM      0  HZ  PHE A 199       8.450   0.957 -24.937
ATOM   1316  N   ASP A 200       5.958  -0.601 -18.789
ATOM   1317  CA  ASP A 200       7.004  -1.493 -18.270
ATOM   1318  C   ASP A 200       7.708  -2.224 -19.425
ATOM   1319  O   ASP A 200       7.044  -2.812 -20.279
ATOM   1320  CB  ASP A 200       6.437  -2.488 -17.232
ATOM   1321  CG  ASP A 200       5.354  -3.422 -17.745
ATOM   1322  OD1 ASP A 200       4.240  -2.935 -18.048
ATOM   1323  OD2 ASP A 200       5.612  -4.645 -17.819
ATOM      0  H   ASP A 200       5.045  -1.006 -18.754
ATOM      0  HA  ASP A 200       7.751  -0.876 -17.749
ATOM      0  HB2 ASP A 200       7.266  -3.096 -16.841
ATOM      0  HB3 ASP A 200       6.031  -1.916 -16.384
ATOM   1324  N   GLN A 201       9.048  -2.159 -19.461
ATOM   1325  CA  GLN A 201       9.863  -2.780 -20.501
ATOM   1326  C   GLN A 201      10.998  -3.616 -19.892
ATOM   1327  O   GLN A 201      12.182  -3.288 -20.044
ATOM   1328  CB  GLN A 201      10.385  -1.713 -21.478
ATOM   1329  CG  GLN A 201      10.742  -2.251 -22.857
ATOM   1330  CD  GLN A 201      11.249  -1.163 -23.767
ATOM   1331  OE1 GLN A 201      12.208  -0.446 -23.462
ATOM   1332  NE2 GLN A 201      10.626  -1.033 -24.923
ATOM      0  H   GLN A 201       9.586  -1.676 -18.770
ATOM      0  HA  GLN A 201       9.234  -3.476 -21.075
ATOM      0  HB2 GLN A 201       9.621  -0.929 -21.589
ATOM      0  HB3 GLN A 201      11.274  -1.236 -21.041
ATOM      0  HG2 GLN A 201      11.508  -3.034 -22.759
ATOM      0  HG3 GLN A 201       9.856  -2.723 -23.308
ATOM      0 HE21 GLN A 201      10.927  -0.340 -25.578
ATOM      0 HE22 GLN A 201       9.852  -1.627 -25.145
ATOM   1333  N   PHE A 202      10.616  -4.713 -19.203
ATOM   1334  CA  PHE A 202      11.530  -5.666 -18.553
ATOM   1335  C   PHE A 202      12.392  -6.455 -19.578
ATOM   1336  O   PHE A 202      12.044  -6.429 -20.764
ATOM   1337  CB  PHE A 202      10.725  -6.609 -17.643
ATOM   1338  CG  PHE A 202      10.497  -6.048 -16.258
ATOM   1339  CD1 PHE A 202       9.473  -5.137 -16.017
ATOM   1340  CD2 PHE A 202      11.319  -6.413 -15.199
ATOM   1341  CE1 PHE A 202       9.271  -4.610 -14.741
ATOM   1342  CE2 PHE A 202      11.119  -5.878 -13.926
ATOM   1343  CZ  PHE A 202      10.093  -4.985 -13.704
ATOM      0  H   PHE A 202       9.654  -4.958 -19.084
ATOM      0  HA  PHE A 202      12.242  -5.096 -17.939
ATOM      0  HB2 PHE A 202       9.752  -6.819 -18.111
ATOM      0  HB3 PHE A 202      11.256  -7.569 -17.560
ATOM      0  HD1 PHE A 202       8.815  -4.828 -16.843
ATOM      0  HD2 PHE A 202      12.135  -7.131 -15.366
ATOM      0  HE1 PHE A 202       8.455  -3.894 -14.565
ATOM      0  HE2 PHE A 202      11.782  -6.169 -13.098
ATOM      0  HZ  PHE A 202       9.931  -4.572 -12.698
ATOM   1344  N   PRO A 203      13.502  -7.155 -19.192
ATOM   1345  CA  PRO A 203      14.290  -7.893 -20.198
ATOM   1346  C   PRO A 203      13.456  -8.814 -21.099
ATOM   1347  O   PRO A 203      13.694  -8.874 -22.310
ATOM   1348  CB  PRO A 203      15.295  -8.676 -19.348
ATOM   1349  CG  PRO A 203      15.466  -7.865 -18.142
ATOM   1350  CD  PRO A 203      14.099  -7.315 -17.851
ATOM      0  HA  PRO A 203      14.759  -7.211 -20.923
ATOM      0  HB2 PRO A 203      14.916  -9.680 -19.105
ATOM      0  HB3 PRO A 203      16.249  -8.811 -19.878
ATOM      0  HG2 PRO A 203      15.840  -8.470 -17.303
ATOM      0  HG3 PRO A 203      16.194  -7.057 -18.305
ATOM      0  HD2 PRO A 203      13.511  -8.002 -17.224
ATOM      0  HD3 PRO A 203      14.153  -6.357 -17.314
ATOM   1351  N   SER A 204      12.465  -9.498 -20.503
ATOM   1352  CA  SER A 204      11.534 -10.393 -21.173
ATOM   1353  C   SER A 204      10.321 -10.615 -20.276
ATOM   1354  O   SER A 204      10.314 -10.152 -19.134
ATOM   1355  CB  SER A 204      12.205 -11.725 -21.482
ATOM   1356  OG  SER A 204      12.200 -12.573 -20.347
ATOM      0  H   SER A 204      12.295  -9.433 -19.520
ATOM      0  HA  SER A 204      11.213  -9.939 -22.122
ATOM      0  HB2 SER A 204      11.684 -12.218 -22.315
ATOM      0  HB3 SER A 204      13.241 -11.550 -21.808
ATOM      0  HG  SER A 204      13.137 -12.702 -20.022
ATOM   1357  N   ASP A 205       9.311 -11.349 -20.780
ATOM   1358  CA  ASP A 205       8.093 -11.670 -20.042
ATOM   1359  C   ASP A 205       8.383 -12.622 -18.889
ATOM   1360  O   ASP A 205       7.742 -12.495 -17.851
ATOM   1361  CB  ASP A 205       7.009 -12.235 -20.966
ATOM   1362  CG  ASP A 205       6.537 -11.259 -22.032
ATOM   1363  OD1 ASP A 205       6.943 -11.421 -23.213
ATOM   1364  OD2 ASP A 205       5.753 -10.338 -21.691
ATOM      0  H   ASP A 205       9.326 -11.727 -21.706
ATOM      0  HA  ASP A 205       7.709 -10.732 -19.615
ATOM      0  HB2 ASP A 205       7.395 -13.140 -21.457
ATOM      0  HB3 ASP A 205       6.146 -12.542 -20.356
ATOM   1365  N   SER A 206       9.368 -13.543 -19.053
ATOM   1366  CA  SER A 206       9.784 -14.481 -18.000
ATOM   1367  C   SER A 206      10.516 -13.727 -16.894
ATOM   1368  O   SER A 206      10.308 -14.034 -15.727
ATOM   1369  CB  SER A 206      10.671 -15.589 -18.559
ATOM   1370  OG  SER A 206      11.987 -15.136 -18.834
ATOM      0  H   SER A 206       9.881 -13.647 -19.905
ATOM      0  HA  SER A 206       8.880 -14.951 -17.585
ATOM      0  HB2 SER A 206      10.714 -16.420 -17.838
ATOM      0  HB3 SER A 206      10.221 -15.987 -19.480
ATOM      0  HG  SER A 206      11.944 -14.268 -19.328
ATOM   1371  N   HIS A 207      11.353 -12.730 -17.264
ATOM   1372  CA  HIS A 207      12.074 -11.881 -16.317
ATOM   1373  C   HIS A 207      11.074 -11.084 -15.488
ATOM   1374  O   HIS A 207      11.175 -11.084 -14.259
ATOM   1375  CB  HIS A 207      13.065 -10.955 -17.039
ATOM   1376  CG  HIS A 207      14.306 -11.663 -17.494
ATOM   1377  ND1 HIS A 207      14.418 -12.171 -18.773
ATOM   1378  CD2 HIS A 207      15.440 -11.944 -16.811
ATOM   1379  CE1 HIS A 207      15.612 -12.737 -18.831
ATOM   1380  NE2 HIS A 207      16.265 -12.622 -17.676
ATOM      0  H   HIS A 207      11.538 -12.503 -18.221
ATOM      0  HA  HIS A 207      12.666 -12.519 -15.644
ATOM      0  HB2 HIS A 207      12.567 -10.503 -17.910
ATOM      0  HB3 HIS A 207      13.346 -10.132 -16.366
ATOM      0  HD2 HIS A 207      15.659 -11.680 -15.766
ATOM      0  HE1 HIS A 207      16.015 -13.240 -19.722
ATOM   1381  N   ARG A 208      10.063 -10.482 -16.152
ATOM   1382  CA  ARG A 208       9.011  -9.721 -15.479
ATOM   1383  C   ARG A 208       8.160 -10.629 -14.607
ATOM   1384  O   ARG A 208       7.949 -10.301 -13.444
ATOM   1385  CB  ARG A 208       8.121  -8.973 -16.487
ATOM   1386  CG  ARG A 208       7.204  -7.929 -15.837
ATOM   1387  CD  ARG A 208       5.748  -8.088 -16.229
ATOM   1388  NE  ARG A 208       5.464  -7.573 -17.570
ATOM   1389  CZ  ARG A 208       5.299  -8.330 -18.651
ATOM   1390  NH1 ARG A 208       5.395  -9.651 -18.567
ATOM   1391  NH2 ARG A 208       5.033  -7.774 -19.823
ATOM      0  H   ARG A 208       9.963 -10.514 -17.147
ATOM      0  HA  ARG A 208       9.505  -8.976 -14.839
ATOM      0  HB2 ARG A 208       8.761  -8.475 -17.230
ATOM      0  HB3 ARG A 208       7.504  -9.703 -17.032
ATOM      0  HG2 ARG A 208       7.292  -8.003 -14.742
ATOM      0  HG3 ARG A 208       7.546  -6.923 -16.120
ATOM      0  HD2 ARG A 208       5.475  -9.152 -16.185
ATOM      0  HD3 ARG A 208       5.116  -7.563 -15.497
ATOM      0  HE  ARG A 208       5.388  -6.582 -17.681
ATOM      0 HH11 ARG A 208       5.592 -10.082 -17.687
ATOM      0 HH12 ARG A 208       5.270 -10.214 -19.384
ATOM      0 HH21 ARG A 208       4.956  -6.780 -19.898
ATOM      0 HH22 ARG A 208       4.911  -8.348 -20.632
ATOM   1392  N   LEU A 209       7.668 -11.761 -15.167
ATOM   1393  CA  LEU A 209       6.794 -12.704 -14.459
ATOM   1394  C   LEU A 209       7.452 -13.362 -13.277
ATOM   1395  O   LEU A 209       6.794 -13.492 -12.244
ATOM   1396  CB  LEU A 209       6.167 -13.750 -15.385
ATOM   1397  CG  LEU A 209       4.885 -13.290 -16.057
ATOM   1398  CD1 LEU A 209       4.575 -14.115 -17.293
ATOM   1399  CD2 LEU A 209       3.721 -13.297 -15.076
ATOM      0  H   LEU A 209       7.869 -12.034 -16.107
ATOM      0  HA  LEU A 209       5.979 -12.079 -14.065
ATOM      0  HB2 LEU A 209       6.898 -14.023 -16.161
ATOM      0  HB3 LEU A 209       5.958 -14.661 -14.804
ATOM      0  HG  LEU A 209       5.037 -12.252 -16.390
ATOM      0 HD11 LEU A 209       3.642 -13.754 -17.751
ATOM      0 HD12 LEU A 209       5.399 -14.020 -18.015
ATOM      0 HD13 LEU A 209       4.458 -15.171 -17.009
ATOM      0 HD21 LEU A 209       2.807 -12.961 -15.587
ATOM      0 HD22 LEU A 209       3.572 -14.317 -14.692
ATOM      0 HD23 LEU A 209       3.943 -12.620 -14.239
ATOM   1400  N   SER A 210       8.746 -13.742 -13.408
ATOM   1401  CA  SER A 210       9.530 -14.354 -12.330
ATOM   1402  C   SER A 210       9.714 -13.374 -11.172
ATOM   1403  O   SER A 210       9.527 -13.760 -10.022
ATOM   1404  CB  SER A 210      10.885 -14.814 -12.847
ATOM   1405  OG  SER A 210      10.711 -15.876 -13.769
ATOM      0  H   SER A 210       9.261 -13.630 -14.258
ATOM      0  HA  SER A 210       8.977 -15.231 -11.963
ATOM      0  HB2 SER A 210      11.407 -13.976 -13.332
ATOM      0  HB3 SER A 210      11.515 -15.144 -12.008
ATOM      0  HG  SER A 210      10.527 -15.503 -14.678
ATOM   1406  N   TYR A 211      10.044 -12.104 -11.486
ATOM   1407  CA  TYR A 211      10.235 -11.032 -10.514
ATOM   1408  C   TYR A 211       8.932 -10.776  -9.769
ATOM   1409  O   TYR A 211       8.919 -10.819  -8.543
ATOM   1410  CB  TYR A 211      10.755  -9.760 -11.224
ATOM   1411  CG  TYR A 211      10.793  -8.497 -10.389
ATOM   1412  CD1 TYR A 211      11.497  -8.449  -9.188
ATOM   1413  CD2 TYR A 211      10.193  -7.325 -10.837
ATOM   1414  CE1 TYR A 211      11.537  -7.288  -8.415
ATOM   1415  CE2 TYR A 211      10.240  -6.153 -10.081
ATOM   1416  CZ  TYR A 211      10.912  -6.140  -8.870
ATOM   1417  OH  TYR A 211      10.962  -4.992  -8.121
ATOM      0  H   TYR A 211      10.183 -11.804 -12.430
ATOM      0  HA  TYR A 211      10.992 -11.330  -9.774
ATOM      0  HB2 TYR A 211      11.772  -9.962 -11.593
ATOM      0  HB3 TYR A 211      10.125  -9.574 -12.106
ATOM      0  HD1 TYR A 211      12.034  -9.345  -8.842
ATOM      0  HD2 TYR A 211       9.671  -7.322 -11.805
ATOM      0  HE1 TYR A 211      12.062  -7.284  -7.448
ATOM      0  HE2 TYR A 211       9.744  -5.241 -10.447
ATOM      0  HH  TYR A 211      11.481  -5.162  -7.283
ATOM   1418  N   THR A 212       7.838 -10.586 -10.516
ATOM   1419  CA  THR A 212       6.479 -10.331 -10.051
ATOM   1420  C   THR A 212       5.904 -11.477  -9.186
ATOM   1421  O   THR A 212       5.252 -11.187  -8.187
ATOM   1422  CB  THR A 212       5.621  -9.990 -11.283
ATOM   1423  OG1 THR A 212       5.653  -8.575 -11.484
ATOM   1424  CG2 THR A 212       4.184 -10.537 -11.223
ATOM      0  H   THR A 212       7.888 -10.609 -11.515
ATOM      0  HA  THR A 212       6.476  -9.475  -9.359
ATOM      0  HB  THR A 212       6.061 -10.502 -12.151
ATOM      0  HG1 THR A 212       4.939  -8.314 -12.135
ATOM      0 HG21 THR A 212       3.642 -10.250 -12.137
ATOM      0 HG22 THR A 212       4.212 -11.633 -11.143
ATOM      0 HG23 THR A 212       3.668 -10.119 -10.346
ATOM   1425  N   THR A 213       6.117 -12.760  -9.567
ATOM   1426  CA  THR A 213       5.556 -13.886  -8.813
ATOM   1427  C   THR A 213       6.291 -14.111  -7.509
ATOM   1428  O   THR A 213       5.615 -14.337  -6.508
ATOM   1429  CB  THR A 213       5.410 -15.153  -9.639
ATOM   1430  OG1 THR A 213       6.601 -15.350 -10.389
ATOM   1431  CG2 THR A 213       4.211 -15.099 -10.577
ATOM      0  H   THR A 213       6.657 -13.024 -10.367
ATOM      0  HA  THR A 213       4.526 -13.599  -8.551
ATOM      0  HB  THR A 213       5.242 -15.993  -8.949
ATOM      0  HG1 THR A 213       6.565 -14.800 -11.224
ATOM      0 HG21 THR A 213       4.151 -16.036 -11.151
ATOM      0 HG22 THR A 213       3.291 -14.969  -9.989
ATOM      0 HG23 THR A 213       4.325 -14.252 -11.270
ATOM   1432  N   LEU A 214       7.638 -13.991  -7.468
ATOM   1433  CA  LEU A 214       8.308 -14.136  -6.175
ATOM   1434  C   LEU A 214       8.092 -12.875  -5.315
ATOM   1435  O   LEU A 214       8.098 -12.966  -4.092
ATOM   1436  CB  LEU A 214       9.780 -14.591  -6.234
ATOM   1437  CG  LEU A 214      10.757 -13.836  -7.115
ATOM   1438  CD1 LEU A 214      11.472 -12.746  -6.332
ATOM   1439  CD2 LEU A 214      11.780 -14.784  -7.700
ATOM      0  H   LEU A 214       8.232 -13.809  -8.252
ATOM      0  HA  LEU A 214       7.820 -14.987  -5.677
ATOM      0  HB2 LEU A 214      10.174 -14.568  -5.208
ATOM      0  HB3 LEU A 214       9.788 -15.643  -6.558
ATOM      0  HG  LEU A 214      10.182 -13.368  -7.927
ATOM      0 HD11 LEU A 214      12.172 -12.217  -6.995
ATOM      0 HD12 LEU A 214      10.733 -12.033  -5.937
ATOM      0 HD13 LEU A 214      12.028 -13.198  -5.497
ATOM      0 HD21 LEU A 214      12.480 -14.222  -8.335
ATOM      0 HD22 LEU A 214      12.335 -15.273  -6.885
ATOM      0 HD23 LEU A 214      11.269 -15.548  -8.305
ATOM   1440  N   LEU A 215       7.802 -11.722  -5.949
ATOM   1441  CA  LEU A 215       7.476 -10.482  -5.236
ATOM   1442  C   LEU A 215       6.143 -10.694  -4.529
ATOM   1443  O   LEU A 215       6.063 -10.535  -3.318
ATOM   1444  CB  LEU A 215       7.371  -9.303  -6.220
ATOM   1445  CG  LEU A 215       7.807  -7.939  -5.713
ATOM   1446  CD1 LEU A 215       9.317  -7.871  -5.530
ATOM   1447  CD2 LEU A 215       7.397  -6.873  -6.680
ATOM      0  H   LEU A 215       7.788 -11.631  -6.945
ATOM      0  HA  LEU A 215       8.266 -10.241  -4.511
ATOM      0  HB2 LEU A 215       7.972  -9.545  -7.109
ATOM      0  HB3 LEU A 215       6.324  -9.226  -6.551
ATOM      0  HG  LEU A 215       7.319  -7.780  -4.740
ATOM      0 HD11 LEU A 215       9.598  -6.874  -5.163
ATOM      0 HD12 LEU A 215       9.633  -8.633  -4.802
ATOM      0 HD13 LEU A 215       9.812  -8.059  -6.494
ATOM      0 HD21 LEU A 215       7.718  -5.891  -6.302
ATOM      0 HD22 LEU A 215       7.868  -7.061  -7.656
ATOM      0 HD23 LEU A 215       6.303  -6.881  -6.795
ATOM   1448  N   LEU A 216       5.124 -11.134  -5.280
ATOM   1449  CA  LEU A 216       3.787 -11.414  -4.764
ATOM   1450  C   LEU A 216       3.793 -12.537  -3.707
ATOM   1451  O   LEU A 216       3.095 -12.417  -2.703
ATOM   1452  CB  LEU A 216       2.828 -11.711  -5.940
ATOM   1453  CG  LEU A 216       1.585 -12.545  -5.657
ATOM   1454  CD1 LEU A 216       0.349 -11.806  -6.019
ATOM   1455  CD2 LEU A 216       1.647 -13.869  -6.382
ATOM      0  H   LEU A 216       5.212 -11.303  -6.262
ATOM      0  HA  LEU A 216       3.421 -10.521  -4.238
ATOM      0  HB2 LEU A 216       2.499 -10.747  -6.358
ATOM      0  HB3 LEU A 216       3.404 -12.222  -6.725
ATOM      0  HG  LEU A 216       1.555 -12.745  -4.576
ATOM      0 HD11 LEU A 216      -0.530 -12.432  -5.804
ATOM      0 HD12 LEU A 216       0.290 -10.877  -5.432
ATOM      0 HD13 LEU A 216       0.369 -11.561  -7.091
ATOM      0 HD21 LEU A 216       0.741 -14.451  -6.161
ATOM      0 HD22 LEU A 216       1.714 -13.692  -7.465
ATOM      0 HD23 LEU A 216       2.533 -14.429  -6.046
ATOM   1456  N   VAL A 217       4.598 -13.595  -3.914
ATOM   1457  CA  VAL A 217       4.646 -14.736  -2.987
ATOM   1458  C   VAL A 217       5.521 -14.457  -1.735
ATOM   1459  O   VAL A 217       5.035 -14.631  -0.620
ATOM   1460  CB  VAL A 217       5.036 -16.063  -3.707
ATOM   1461  CG1 VAL A 217       5.318 -17.185  -2.711
ATOM   1462  CG2 VAL A 217       3.950 -16.490  -4.698
ATOM      0  H   VAL A 217       5.211 -13.680  -4.699
ATOM      0  HA  VAL A 217       3.621 -14.873  -2.612
ATOM      0  HB  VAL A 217       5.963 -15.869  -4.265
ATOM      0 HG11 VAL A 217       5.588 -18.101  -3.257
ATOM      0 HG12 VAL A 217       6.150 -16.891  -2.053
ATOM      0 HG13 VAL A 217       4.420 -17.371  -2.104
ATOM      0 HG21 VAL A 217       4.250 -17.427  -5.190
ATOM      0 HG22 VAL A 217       3.003 -16.645  -4.160
ATOM      0 HG23 VAL A 217       3.815 -15.704  -5.456
ATOM   1463  N   LEU A 218       6.781 -14.030  -1.917
ATOM   1464  CA  LEU A 218       7.725 -13.796  -0.817
ATOM   1465  C   LEU A 218       7.606 -12.436  -0.104
ATOM   1466  O   LEU A 218       8.100 -12.311   1.014
ATOM   1467  CB  LEU A 218       9.189 -14.005  -1.280
ATOM   1468  CG  LEU A 218       9.528 -15.252  -2.110
ATOM   1469  CD1 LEU A 218      10.929 -15.162  -2.647
ATOM   1470  CD2 LEU A 218       9.366 -16.526  -1.304
ATOM      0  H   LEU A 218       7.166 -13.840  -2.820
ATOM      0  HA  LEU A 218       7.439 -14.550  -0.070
ATOM      0  HB2 LEU A 218       9.482 -13.123  -1.868
ATOM      0  HB3 LEU A 218       9.824 -14.019  -0.382
ATOM      0  HG  LEU A 218       8.818 -15.289  -2.949
ATOM      0 HD11 LEU A 218      11.154 -16.063  -3.238
ATOM      0 HD12 LEU A 218      11.021 -14.272  -3.286
ATOM      0 HD13 LEU A 218      11.639 -15.087  -1.810
ATOM      0 HD21 LEU A 218       9.618 -17.393  -1.932
ATOM      0 HD22 LEU A 218      10.037 -16.498  -0.433
ATOM      0 HD23 LEU A 218       8.324 -16.612  -0.960
ATOM   1471  N   GLN A 219       7.008 -11.422  -0.734
ATOM   1472  CA  GLN A 219       6.898 -10.096  -0.117
ATOM   1473  C   GLN A 219       5.458  -9.694   0.238
ATOM   1474  O   GLN A 219       5.267  -8.742   1.001
ATOM   1475  CB  GLN A 219       7.576  -9.023  -0.988
ATOM   1476  CG  GLN A 219       9.096  -8.973  -0.878
ATOM   1477  CD  GLN A 219       9.572  -7.884   0.046
ATOM   1478  OE1 GLN A 219       8.920  -7.556   1.047
ATOM   1479  NE2 GLN A 219      10.735  -7.315  -0.259
ATOM      0  H   GLN A 219       6.604 -11.489  -1.646
ATOM      0  HA  GLN A 219       7.434 -10.164   0.842
ATOM      0  HB2 GLN A 219       7.304  -9.200  -2.039
ATOM      0  HB3 GLN A 219       7.170  -8.038  -0.713
ATOM      0  HG2 GLN A 219       9.466  -9.943  -0.518
ATOM      0  HG3 GLN A 219       9.527  -8.815  -1.878
ATOM      0 HE21 GLN A 219      11.108  -6.596   0.328
ATOM      0 HE22 GLN A 219      11.234  -7.605  -1.074
ATOM   1480  N   TYR A 220       4.449 -10.418  -0.292
ATOM   1481  CA  TYR A 220       3.044 -10.131  -0.005
ATOM   1482  C   TYR A 220       2.402 -11.256   0.780
ATOM   1483  O   TYR A 220       2.187 -11.069   1.966
ATOM   1484  CB  TYR A 220       2.273  -9.773  -1.283
ATOM   1485  CG  TYR A 220       0.822  -9.405  -1.077
ATOM   1486  CD1 TYR A 220       0.465  -8.259  -0.369
ATOM   1487  CD2 TYR A 220      -0.192 -10.134  -1.688
ATOM   1488  CE1 TYR A 220      -0.866  -7.881  -0.229
ATOM   1489  CE2 TYR A 220      -1.528  -9.766  -1.554
ATOM   1490  CZ  TYR A 220      -1.861  -8.642  -0.817
ATOM   1491  OH  TYR A 220      -3.176  -8.277  -0.685
ATOM      0  H   TYR A 220       4.588 -11.191  -0.911
ATOM      0  HA  TYR A 220       3.000  -9.241   0.641
ATOM      0  HB2 TYR A 220       2.782  -8.931  -1.775
ATOM      0  HB3 TYR A 220       2.324 -10.628  -1.974
ATOM      0  HD1 TYR A 220       1.252  -7.642   0.089
ATOM      0  HD2 TYR A 220       0.067 -11.018  -2.288
ATOM      0  HE1 TYR A 220      -1.126  -6.980   0.346
ATOM      0  HE2 TYR A 220      -2.316 -10.365  -2.033
ATOM      0  HH  TYR A 220      -3.297  -7.768   0.168
ATOM   1492  N   PHE A 221       2.147 -12.430   0.167
ATOM   1493  CA  PHE A 221       1.540 -13.564   0.874
ATOM   1494  C   PHE A 221       2.386 -14.043   2.057
ATOM   1495  O   PHE A 221       1.880 -14.078   3.176
ATOM   1496  CB  PHE A 221       1.184 -14.733  -0.071
ATOM   1497  CG  PHE A 221       0.236 -14.424  -1.214
ATOM   1498  CD1 PHE A 221      -0.866 -13.590  -1.026
ATOM   1499  CD2 PHE A 221       0.410 -15.018  -2.464
ATOM   1500  CE1 PHE A 221      -1.746 -13.314  -2.084
ATOM   1501  CE2 PHE A 221      -0.480 -14.750  -3.518
ATOM   1502  CZ  PHE A 221      -1.545 -13.893  -3.324
ATOM      0  H   PHE A 221       2.350 -12.609  -0.796
ATOM      0  HA  PHE A 221       0.594 -13.182   1.287
ATOM      0  HB2 PHE A 221       2.118 -15.127  -0.497
ATOM      0  HB3 PHE A 221       0.741 -15.539   0.533
ATOM      0  HD1 PHE A 221      -1.047 -13.145  -0.037
ATOM      0  HD2 PHE A 221       1.254 -15.704  -2.626
ATOM      0  HE1 PHE A 221      -2.597 -12.635  -1.927
ATOM      0  HE2 PHE A 221      -0.328 -15.225  -4.499
ATOM      0  HZ  PHE A 221      -2.232 -13.670  -4.154
ATOM   1503  N   GLY A 222       3.658 -14.351   1.802
ATOM   1504  CA  GLY A 222       4.620 -14.818   2.796
ATOM   1505  C   GLY A 222       4.592 -14.041   4.100
ATOM   1506  O   GLY A 222       4.096 -14.564   5.107
ATOM      0  H   GLY A 222       4.051 -14.281   0.886
ATOM      0  HA2 GLY A 222       4.422 -15.878   3.010
ATOM      0  HA3 GLY A 222       5.631 -14.759   2.367
ATOM   1507  N   PRO A 223       5.061 -12.760   4.109
ATOM   1508  CA  PRO A 223       5.032 -11.978   5.353
ATOM   1509  C   PRO A 223       3.653 -11.892   5.998
ATOM   1510  O   PRO A 223       3.577 -12.097   7.205
ATOM   1511  CB  PRO A 223       5.568 -10.609   4.925
ATOM   1512  CG  PRO A 223       6.412 -10.890   3.752
ATOM   1513  CD  PRO A 223       5.676 -11.979   3.019
ATOM      0  HA  PRO A 223       5.634 -12.449   6.144
ATOM      0  HB2 PRO A 223       4.749  -9.920   4.672
ATOM      0  HB3 PRO A 223       6.148 -10.137   5.731
ATOM      0  HG2 PRO A 223       6.538  -9.996   3.123
ATOM      0  HG3 PRO A 223       7.420 -11.217   4.050
ATOM      0  HD2 PRO A 223       4.917 -11.568   2.336
ATOM      0  HD3 PRO A 223       6.357 -12.593   2.412
ATOM   1514  N   LEU A 224       2.570 -11.653   5.213
ATOM   1515  CA  LEU A 224       1.203 -11.574   5.746
ATOM   1516  C   LEU A 224       0.833 -12.819   6.543
ATOM   1517  O   LEU A 224       0.358 -12.676   7.663
ATOM   1518  CB  LEU A 224       0.153 -11.309   4.654
ATOM   1519  CG  LEU A 224       0.043  -9.887   4.084
ATOM   1520  CD1 LEU A 224      -0.843  -9.880   2.869
ATOM   1521  CD2 LEU A 224      -0.509  -8.897   5.107
ATOM      0  H   LEU A 224       2.627 -11.516   4.224
ATOM      0  HA  LEU A 224       1.196 -10.710   6.427
ATOM      0  HB2 LEU A 224       0.359 -11.992   3.817
ATOM      0  HB3 LEU A 224      -0.832 -11.585   5.060
ATOM      0  HG  LEU A 224       1.061  -9.571   3.813
ATOM      0 HD11 LEU A 224      -0.913  -8.856   2.472
ATOM      0 HD12 LEU A 224      -0.419 -10.543   2.101
ATOM      0 HD13 LEU A 224      -1.847 -10.234   3.145
ATOM      0 HD21 LEU A 224      -0.569  -7.896   4.654
ATOM      0 HD22 LEU A 224      -1.512  -9.217   5.423
ATOM      0 HD23 LEU A 224       0.158  -8.864   5.982
ATOM   1522  N   CYS A 225       1.125 -14.029   6.014
ATOM   1523  CA  CYS A 225       0.858 -15.307   6.687
ATOM   1524  C   CYS A 225       1.498 -15.346   8.049
ATOM   1525  O   CYS A 225       0.851 -15.751   9.011
ATOM   1526  CB  CYS A 225       1.312 -16.484   5.834
ATOM   1527  SG  CYS A 225       0.292 -16.763   4.368
ATOM      0  H   CYS A 225       1.549 -14.137   5.115
ATOM      0  HA  CYS A 225      -0.230 -15.393   6.824
ATOM      0  HB2 CYS A 225       2.352 -16.315   5.518
ATOM      0  HB3 CYS A 225       1.307 -17.394   6.452
ATOM      0  HG  CYS A 225       0.560 -15.858   3.474
ATOM   1528  N   PHE A 226       2.757 -14.889   8.132
ATOM   1529  CA  PHE A 226       3.529 -14.787   9.365
ATOM   1530  C   PHE A 226       2.875 -13.778  10.344
ATOM   1531  O   PHE A 226       2.843 -14.040  11.551
ATOM   1532  CB  PHE A 226       4.975 -14.386   9.032
ATOM   1533  CG  PHE A 226       5.829 -14.007  10.212
ATOM   1534  CD1 PHE A 226       5.915 -12.682  10.630
ATOM   1535  CD2 PHE A 226       6.558 -14.969  10.901
ATOM   1536  CE1 PHE A 226       6.691 -12.333  11.735
ATOM   1537  CE2 PHE A 226       7.343 -14.617  11.997
ATOM   1538  CZ  PHE A 226       7.404 -13.302  12.405
ATOM      0  H   PHE A 226       3.265 -14.579   7.329
ATOM      0  HA  PHE A 226       3.542 -15.766   9.867
ATOM      0  HB2 PHE A 226       5.458 -15.224   8.506
ATOM      0  HB3 PHE A 226       4.950 -13.538   8.331
ATOM      0  HD1 PHE A 226       5.364 -11.902  10.083
ATOM      0  HD2 PHE A 226       6.513 -16.020  10.578
ATOM      0  HE1 PHE A 226       6.733 -11.286  12.070
ATOM      0  HE2 PHE A 226       7.914 -15.388  12.536
ATOM      0  HZ  PHE A 226       8.025 -13.025  13.270
ATOM   1539  N   ILE A 227       2.365 -12.629   9.825
ATOM   1540  CA  ILE A 227       1.710 -11.606  10.651
ATOM   1541  C   ILE A 227       0.507 -12.212  11.385
ATOM   1542  O   ILE A 227       0.417 -12.087  12.610
ATOM   1543  CB  ILE A 227       1.354 -10.325   9.858
ATOM   1544  CG1 ILE A 227       2.608  -9.659   9.287
ATOM   1545  CG2 ILE A 227       0.591  -9.350  10.743
ATOM   1546  CD1 ILE A 227       2.346  -8.576   8.256
ATOM      0  H   ILE A 227       2.401 -12.401   8.852
ATOM      0  HA  ILE A 227       2.434 -11.271  11.409
ATOM      0  HB  ILE A 227       0.711 -10.615   9.015
ATOM      0 HG12 ILE A 227       3.183  -9.222  10.117
ATOM      0 HG13 ILE A 227       3.240 -10.434   8.830
ATOM      0 HG21 ILE A 227       0.346  -8.446  10.166
ATOM      0 HG22 ILE A 227      -0.338  -9.823  11.095
ATOM      0 HG23 ILE A 227       1.213  -9.074  11.607
ATOM      0 HD11 ILE A 227       3.304  -8.161   7.908
ATOM      0 HD12 ILE A 227       1.802  -9.005   7.403
ATOM      0 HD13 ILE A 227       1.744  -7.775   8.709
ATOM   1547  N   PHE A 228      -0.373 -12.916  10.641
ATOM   1548  CA  PHE A 228      -1.553 -13.588  11.191
ATOM   1549  C   PHE A 228      -1.164 -14.715  12.164
ATOM   1550  O   PHE A 228      -1.848 -14.896  13.177
ATOM   1551  CB  PHE A 228      -2.499 -14.078  10.075
ATOM   1552  CG  PHE A 228      -3.000 -12.992   9.140
ATOM   1553  CD1 PHE A 228      -3.689 -11.886   9.631
ATOM   1554  CD2 PHE A 228      -2.813 -13.094   7.766
ATOM   1555  CE1 PHE A 228      -4.142 -10.883   8.770
ATOM   1556  CE2 PHE A 228      -3.266 -12.088   6.905
ATOM   1557  CZ  PHE A 228      -3.930 -10.992   7.413
ATOM      0  H   PHE A 228      -0.279 -13.028   9.652
ATOM      0  HA  PHE A 228      -2.112 -12.846  11.778
ATOM      0  HB2 PHE A 228      -1.976 -14.841   9.481
ATOM      0  HB3 PHE A 228      -3.366 -14.570  10.540
ATOM      0  HD1 PHE A 228      -3.878 -11.801  10.712
ATOM      0  HD2 PHE A 228      -2.304 -13.977   7.351
ATOM      0  HE1 PHE A 228      -4.668 -10.007   9.175
ATOM      0  HE2 PHE A 228      -3.091 -12.172   5.822
ATOM      0  HZ  PHE A 228      -4.291 -10.204   6.735
ATOM   1558  N   ILE A 229      -0.035 -15.422  11.890
ATOM   1559  CA  ILE A 229       0.498 -16.478  12.758
ATOM   1560  C   ILE A 229       0.832 -15.875  14.121
ATOM   1561  O   ILE A 229       0.398 -16.426  15.131
ATOM   1562  CB  ILE A 229       1.688 -17.247  12.107
ATOM   1563  CG1 ILE A 229       1.175 -18.246  11.039
ATOM   1564  CG2 ILE A 229       2.563 -17.967  13.158
ATOM   1565  CD1 ILE A 229       2.215 -18.706  10.002
ATOM      0  H   ILE A 229       0.514 -15.269  11.068
ATOM      0  HA  ILE A 229      -0.271 -17.251  12.904
ATOM      0  HB  ILE A 229       2.327 -16.501  11.613
ATOM      0 HG12 ILE A 229       0.779 -19.134  11.554
ATOM      0 HG13 ILE A 229       0.332 -17.782  10.505
ATOM      0 HG21 ILE A 229       3.386 -18.494  12.652
ATOM      0 HG22 ILE A 229       2.978 -17.228  13.859
ATOM      0 HG23 ILE A 229       1.950 -18.693  13.712
ATOM      0 HD11 ILE A 229       1.746 -19.408   9.297
ATOM      0 HD12 ILE A 229       2.595 -17.833   9.451
ATOM      0 HD13 ILE A 229       3.049 -19.206  10.516
ATOM   1566  N   CYS A 230       1.535 -14.715  14.147
ATOM   1567  CA  CYS A 230       1.881 -14.002  15.383
ATOM   1568  C   CYS A 230       0.649 -13.602  16.166
ATOM   1569  O   CYS A 230       0.586 -13.891  17.358
ATOM   1570  CB  CYS A 230       2.763 -12.793  15.102
ATOM   1571  SG  CYS A 230       4.411 -13.212  14.503
ATOM      0  H   CYS A 230       1.868 -14.263  13.320
ATOM      0  HA  CYS A 230       2.457 -14.703  16.005
ATOM      0  HB2 CYS A 230       2.265 -12.153  14.358
ATOM      0  HB3 CYS A 230       2.859 -12.199  16.023
ATOM      0  HG  CYS A 230       4.665 -12.536  13.423
ATOM   1572  N   TYR A 231      -0.340 -12.969  15.498
ATOM   1573  CA  TYR A 231      -1.564 -12.497  16.148
ATOM   1574  C   TYR A 231      -2.432 -13.630  16.716
ATOM   1575  O   TYR A 231      -3.160 -13.408  17.697
ATOM   1576  CB  TYR A 231      -2.358 -11.557  15.239
ATOM   1577  CG  TYR A 231      -1.740 -10.178  15.173
ATOM   1578  CD1 TYR A 231      -1.617  -9.390  16.317
ATOM   1579  CD2 TYR A 231      -1.256  -9.666  13.975
ATOM   1580  CE1 TYR A 231      -1.019  -8.132  16.270
ATOM   1581  CE2 TYR A 231      -0.674  -8.401  13.911
ATOM   1582  CZ  TYR A 231      -0.553  -7.640  15.062
ATOM   1583  OH  TYR A 231       0.040  -6.403  14.999
ATOM      0  H   TYR A 231      -0.305 -12.779  14.518
ATOM      0  HA  TYR A 231      -1.239 -11.914  17.023
ATOM      0  HB2 TYR A 231      -2.410 -11.984  14.226
ATOM      0  HB3 TYR A 231      -3.392 -11.479  15.607
ATOM      0  HD1 TYR A 231      -2.000  -9.770  17.276
ATOM      0  HD2 TYR A 231      -1.334 -10.270  13.060
ATOM      0  HE1 TYR A 231      -0.918  -7.533  17.187
ATOM      0  HE2 TYR A 231      -0.313  -8.008  12.950
ATOM      0  HH  TYR A 231       0.314  -6.212  14.057
ATOM   1584  N   PHE A 232      -2.302 -14.849  16.146
ATOM   1585  CA  PHE A 232      -2.985 -16.035  16.649
ATOM   1586  C   PHE A 232      -2.268 -16.453  17.929
ATOM   1587  O   PHE A 232      -2.915 -16.636  18.958
ATOM   1588  CB  PHE A 232      -2.963 -17.167  15.612
ATOM   1589  CG  PHE A 232      -3.626 -18.439  16.080
ATOM   1590  CD1 PHE A 232      -5.008 -18.578  16.040
ATOM   1591  CD2 PHE A 232      -2.868 -19.501  16.557
ATOM   1592  CE1 PHE A 232      -5.621 -19.752  16.480
ATOM   1593  CE2 PHE A 232      -3.482 -20.678  16.995
ATOM   1594  CZ  PHE A 232      -4.854 -20.795  16.953
ATOM      0  H   PHE A 232      -1.730 -15.022  15.343
ATOM      0  HA  PHE A 232      -4.043 -15.816  16.851
ATOM      0  HB2 PHE A 232      -3.464 -16.820  14.695
ATOM      0  HB3 PHE A 232      -1.919 -17.387  15.344
ATOM      0  HD1 PHE A 232      -5.627 -17.753  15.657
ATOM      0  HD2 PHE A 232      -1.772 -19.415  16.589
ATOM      0  HE1 PHE A 232      -6.717 -19.845  16.449
ATOM      0  HE2 PHE A 232      -2.869 -21.510  17.373
ATOM      0  HZ  PHE A 232      -5.337 -21.722  17.297
ATOM   1595  N   LYS A 233      -0.921 -16.542  17.869
ATOM   1596  CA  LYS A 233      -0.050 -16.885  18.992
ATOM   1597  C   LYS A 233      -0.225 -15.896  20.157
ATOM   1598  O   LYS A 233      -0.156 -16.310  21.315
ATOM   1599  CB  LYS A 233       1.417 -16.964  18.539
ATOM   1600  CG  LYS A 233       1.730 -18.180  17.670
ATOM   1601  CD  LYS A 233       3.230 -18.382  17.497
ATOM   1602  CE  LYS A 233       3.586 -19.824  17.220
ATOM   1603  NZ  LYS A 233       4.974 -20.140  17.651
ATOM      0  H   LYS A 233      -0.414 -16.375  17.024
ATOM      0  HA  LYS A 233      -0.343 -17.879  19.359
ATOM      0  HB2 LYS A 233       1.669 -16.051  17.979
ATOM      0  HB3 LYS A 233       2.065 -16.984  19.428
ATOM      0  HG2 LYS A 233       1.289 -19.079  18.126
ATOM      0  HG3 LYS A 233       1.261 -18.056  16.683
ATOM      0  HD2 LYS A 233       3.590 -17.753  16.670
ATOM      0  HD3 LYS A 233       3.750 -18.046  18.406
ATOM      0  HE2 LYS A 233       2.880 -20.484  17.745
ATOM      0  HE3 LYS A 233       3.479 -20.028  16.145
ATOM      0  HZ1 LYS A 233       5.175 -21.099  17.453
ATOM      0  HZ2 LYS A 233       5.618 -19.556  17.156
ATOM      0  HZ3 LYS A 233       5.065 -19.977  18.634
ATOM   1604  N   ILE A 234      -0.486 -14.603  19.843
ATOM   1605  CA  ILE A 234      -0.741 -13.525  20.812
ATOM   1606  C   ILE A 234      -2.045 -13.832  21.572
ATOM   1607  O   ILE A 234      -2.047 -13.859  22.801
ATOM   1608  CB  ILE A 234      -0.734 -12.123  20.115
ATOM   1609  CG1 ILE A 234       0.709 -11.697  19.776
ATOM   1610  CG2 ILE A 234      -1.436 -11.047  20.967
ATOM   1611  CD1 ILE A 234       0.868 -10.639  18.711
ATOM      0  H   ILE A 234      -0.524 -14.285  18.896
ATOM      0  HA  ILE A 234       0.071 -13.480  21.552
ATOM      0  HB  ILE A 234      -1.306 -12.217  19.180
ATOM      0 HG12 ILE A 234       1.185 -11.332  20.698
ATOM      0 HG13 ILE A 234       1.266 -12.592  19.459
ATOM      0 HG21 ILE A 234      -1.406 -10.082  20.439
ATOM      0 HG22 ILE A 234      -2.483 -11.338  21.138
ATOM      0 HG23 ILE A 234      -0.920 -10.951  21.935
ATOM      0 HD11 ILE A 234       1.937 -10.425  18.562
ATOM      0 HD12 ILE A 234       0.432 -11.000  17.767
ATOM      0 HD13 ILE A 234       0.351  -9.721  19.026
ATOM   1612  N   TYR A 235      -3.130 -14.109  20.824
ATOM   1613  CA  TYR A 235      -4.457 -14.452  21.330
ATOM   1614  C   TYR A 235      -4.406 -15.655  22.276
ATOM   1615  O   TYR A 235      -4.970 -15.588  23.367
ATOM   1616  CB  TYR A 235      -5.412 -14.709  20.140
ATOM   1617  CG  TYR A 235      -6.762 -15.303  20.495
ATOM   1618  CD1 TYR A 235      -7.670 -14.601  21.288
ATOM   1619  CD2 TYR A 235      -7.163 -16.532  19.976
ATOM   1620  CE1 TYR A 235      -8.923 -15.132  21.598
ATOM   1621  CE2 TYR A 235      -8.419 -17.068  20.271
ATOM   1622  CZ  TYR A 235      -9.295 -16.365  21.086
ATOM   1623  OH  TYR A 235     -10.532 -16.883  21.394
ATOM      0  H   TYR A 235      -3.096 -14.096  19.825
ATOM      0  HA  TYR A 235      -4.840 -13.605  21.918
ATOM      0  HB2 TYR A 235      -5.579 -13.757  19.615
ATOM      0  HB3 TYR A 235      -4.911 -15.384  19.431
ATOM      0  HD1 TYR A 235      -7.393 -13.610  21.676
ATOM      0  HD2 TYR A 235      -6.478 -17.091  19.321
ATOM      0  HE1 TYR A 235      -9.613 -14.573  22.248
ATOM      0  HE2 TYR A 235      -8.713 -18.044  19.858
ATOM      0  HH  TYR A 235     -10.642 -17.771  20.947
ATOM   1624  N   ILE A 236      -3.697 -16.725  21.870
ATOM   1625  CA  ILE A 236      -3.556 -17.975  22.618
ATOM   1626  C   ILE A 236      -2.839 -17.751  23.969
ATOM   1627  O   ILE A 236      -3.326 -18.240  24.993
ATOM   1628  CB  ILE A 236      -2.906 -19.075  21.718
ATOM   1629  CG1 ILE A 236      -3.798 -19.431  20.499
ATOM   1630  CG2 ILE A 236      -2.509 -20.334  22.490
ATOM   1631  CD1 ILE A 236      -5.324 -19.819  20.781
ATOM      0  H   ILE A 236      -3.203 -16.737  21.001
ATOM      0  HA  ILE A 236      -4.553 -18.351  22.888
ATOM      0  HB  ILE A 236      -1.974 -18.630  21.342
ATOM      0 HG12 ILE A 236      -3.789 -18.573  19.811
ATOM      0 HG13 ILE A 236      -3.328 -20.273  19.969
ATOM      0 HG21 ILE A 236      -2.060 -21.063  21.799
ATOM      0 HG22 ILE A 236      -1.778 -20.072  23.269
ATOM      0 HG23 ILE A 236      -3.401 -20.775  22.959
ATOM      0 HD11 ILE A 236      -5.827 -20.045  19.829
ATOM      0 HD12 ILE A 236      -5.363 -20.704  21.434
ATOM      0 HD13 ILE A 236      -5.832 -18.977  21.274
ATOM   1632  N   ARG A 237      -1.725 -16.983  23.975
ATOM   1633  CA  ARG A 237      -0.960 -16.661  25.189
ATOM   1634  C   ARG A 237      -1.709 -15.656  26.085
ATOM   1635  O   ARG A 237      -1.469 -15.619  27.296
ATOM   1636  CB  ARG A 237       0.467 -16.185  24.828
ATOM   1637  CG  ARG A 237       1.375 -15.761  26.000
ATOM   1638  CD  ARG A 237       2.035 -16.921  26.732
ATOM   1639  NE  ARG A 237       3.110 -16.472  27.627
ATOM   1640  CZ  ARG A 237       2.997 -16.336  28.946
ATOM   1641  NH1 ARG A 237       1.848 -16.617  29.555
ATOM   1642  NH2 ARG A 237       4.030 -15.929  29.668
ATOM      0  H   ARG A 237      -1.341 -16.578  23.145
ATOM      0  HA  ARG A 237      -0.856 -17.581  25.781
ATOM      0  HB2 ARG A 237       0.971 -16.996  24.280
ATOM      0  HB3 ARG A 237       0.381 -15.335  24.136
ATOM      0  HG2 ARG A 237       2.160 -15.091  25.617
ATOM      0  HG3 ARG A 237       0.779 -15.180  26.719
ATOM      0  HD2 ARG A 237       1.276 -17.463  27.316
ATOM      0  HD3 ARG A 237       2.443 -17.632  25.998
ATOM      0  HE  ARG A 237       3.994 -16.253  27.214
ATOM      0 HH11 ARG A 237       1.064 -16.933  29.021
ATOM      0 HH12 ARG A 237       1.770 -16.512  30.546
ATOM      0 HH21 ARG A 237       4.901 -15.723  29.222
ATOM      0 HH22 ARG A 237       3.939 -15.829  30.659
ATOM   1643  N   LEU A 238      -2.632 -14.868  25.499
ATOM   1644  CA  LEU A 238      -3.443 -13.899  26.234
ATOM   1645  C   LEU A 238      -4.564 -14.577  27.021
ATOM   1646  O   LEU A 238      -4.923 -14.093  28.092
ATOM   1647  CB  LEU A 238      -4.005 -12.834  25.287
ATOM   1648  CG  LEU A 238      -4.113 -11.414  25.843
ATOM   1649  CD1 LEU A 238      -2.748 -10.856  26.259
ATOM   1650  CD2 LEU A 238      -4.739 -10.482  24.822
ATOM      0  H   LEU A 238      -2.827 -14.891  24.518
ATOM      0  HA  LEU A 238      -2.785 -13.405  26.965
ATOM      0  HB2 LEU A 238      -3.371 -12.803  24.388
ATOM      0  HB3 LEU A 238      -5.006 -13.154  24.963
ATOM      0  HG  LEU A 238      -4.755 -11.472  26.735
ATOM      0 HD11 LEU A 238      -2.872  -9.836  26.651
ATOM      0 HD12 LEU A 238      -2.311 -11.498  27.038
ATOM      0 HD13 LEU A 238      -2.079 -10.833  25.386
ATOM      0 HD21 LEU A 238      -4.806  -9.468  25.244
ATOM      0 HD22 LEU A 238      -4.117 -10.460  23.915
ATOM      0 HD23 LEU A 238      -5.747 -10.840  24.566
ATOM   1651  N   LYS A 239      -5.098 -15.704  26.497
ATOM   1652  CA  LYS A 239      -6.144 -16.522  27.127
ATOM   1653  C   LYS A 239      -5.618 -17.181  28.410
ATOM   1654  O   LYS A 239      -6.350 -17.271  29.399
ATOM   1655  CB  LYS A 239      -6.619 -17.616  26.159
ATOM   1656  CG  LYS A 239      -7.614 -17.150  25.104
ATOM   1657  CD  LYS A 239      -7.618 -18.066  23.876
ATOM   1658  CE  LYS A 239      -8.349 -19.373  24.086
ATOM   1659  NZ  LYS A 239      -8.054 -20.343  23.001
ATOM      0  H   LYS A 239      -4.804 -16.069  25.612
ATOM      0  HA  LYS A 239      -6.986 -15.861  27.379
ATOM      0  HB2 LYS A 239      -5.741 -18.042  25.651
ATOM      0  HB3 LYS A 239      -7.078 -18.428  26.743
ATOM      0  HG2 LYS A 239      -8.623 -17.119  25.541
ATOM      0  HG3 LYS A 239      -7.365 -16.124  24.794
ATOM      0  HD2 LYS A 239      -8.080 -17.530  23.033
ATOM      0  HD3 LYS A 239      -6.578 -18.281  23.588
ATOM      0  HE2 LYS A 239      -8.058 -19.805  25.055
ATOM      0  HE3 LYS A 239      -9.432 -19.187  24.129
ATOM      0  HZ1 LYS A 239      -8.551 -21.194  23.170
ATOM      0  HZ2 LYS A 239      -8.340 -19.959  22.122
ATOM      0  HZ3 LYS A 239      -7.072 -20.530  22.978
ATOM   1660  N   ARG A 240      -4.347 -17.644  28.374
ATOM   1661  CA  ARG A 240      -3.641 -18.307  29.480
ATOM   1662  C   ARG A 240      -3.184 -17.323  30.551
ATOM   1663  O   ARG A 240      -2.962 -17.727  31.692
ATOM   1664  CB  ARG A 240      -2.425 -19.100  28.961
ATOM   1665  CG  ARG A 240      -2.762 -20.326  28.116
ATOM   1666  CD  ARG A 240      -3.321 -21.508  28.907
ATOM   1667  NE  ARG A 240      -2.427 -21.986  29.968
ATOM   1668  CZ  ARG A 240      -1.365 -22.765  29.775
ATOM   1669  NH1 ARG A 240      -1.019 -23.140  28.548
ATOM   1670  NH2 ARG A 240      -0.628 -23.158  30.804
ATOM      0  H   ARG A 240      -3.779 -17.562  27.555
ATOM      0  HA  ARG A 240      -4.362 -18.998  29.940
ATOM      0  HB2 ARG A 240      -1.795 -18.425  28.363
ATOM      0  HB3 ARG A 240      -1.823 -19.424  29.823
ATOM      0  HG2 ARG A 240      -3.494 -20.035  27.348
ATOM      0  HG3 ARG A 240      -1.854 -20.652  27.587
ATOM      0  HD2 ARG A 240      -4.282 -21.216  29.355
ATOM      0  HD3 ARG A 240      -3.528 -22.337  28.213
ATOM      0  HE  ARG A 240      -2.631 -21.706  30.906
ATOM      0 HH11 ARG A 240      -1.558 -22.836  27.762
ATOM      0 HH12 ARG A 240      -0.220 -23.725  28.411
ATOM      0 HH21 ARG A 240      -0.869 -22.869  31.731
ATOM      0 HH22 ARG A 240       0.168 -23.743  30.653
ATOM   1671  N   ARG A 241      -2.979 -16.052  30.174
ATOM   1672  CA  ARG A 241      -2.550 -15.021  31.113
ATOM   1673  C   ARG A 241      -3.764 -14.378  31.770
ATOM   1674  O   ARG A 241      -3.648 -13.843  32.873
ATOM   1675  CB  ARG A 241      -1.634 -13.996  30.441
ATOM   1676  CG  ARG A 241      -0.267 -13.895  31.119
ATOM   1677  CD  ARG A 241       0.862 -13.389  30.213
ATOM   1678  NE  ARG A 241       0.484 -12.230  29.396
ATOM   1679  CZ  ARG A 241       0.309 -10.995  29.860
ATOM   1680  NH1 ARG A 241       0.457 -10.735  31.154
ATOM   1681  NH2 ARG A 241      -0.042 -10.016  29.037
ATOM      0  H   ARG A 241      -3.103 -15.726  29.237
ATOM      0  HA  ARG A 241      -1.951 -15.491  31.906
ATOM      0  HB2 ARG A 241      -1.496 -14.271  29.385
ATOM      0  HB3 ARG A 241      -2.120 -13.010  30.457
ATOM      0  HG2 ARG A 241      -0.352 -13.223  31.986
ATOM      0  HG3 ARG A 241       0.009 -14.887  31.506
ATOM      0  HD2 ARG A 241       1.728 -13.121  30.835
ATOM      0  HD3 ARG A 241       1.183 -14.206  29.549
ATOM      0  HE  ARG A 241       0.349 -12.379  28.417
ATOM      0 HH11 ARG A 241       0.702 -11.469  31.787
ATOM      0 HH12 ARG A 241       0.323  -9.805  31.496
ATOM      0 HH21 ARG A 241      -0.175 -10.204  28.065
ATOM      0 HH22 ARG A 241      -0.172  -9.089  29.390
ATOM   2957  N   ASP A 250     -13.221  -6.842  37.558
ATOM   2958  CA  ASP A 250     -13.044  -5.489  37.027
ATOM   2959  C   ASP A 250     -11.659  -4.908  37.308
ATOM   2960  O   ASP A 250     -11.237  -4.011  36.579
ATOM   2961  CB  ASP A 250     -14.149  -4.542  37.505
ATOM      0  H   ASP A 250     -13.894  -6.891  38.296
ATOM      0  HA  ASP A 250     -13.125  -5.585  35.934
ATOM   2962  N   ASN A 251     -10.933  -5.442  38.320
ATOM   2963  CA  ASN A 251      -9.568  -5.020  38.658
ATOM   2964  C   ASN A 251      -8.620  -5.257  37.462
ATOM   2965  O   ASN A 251      -7.660  -4.502  37.280
ATOM   2966  CB  ASN A 251      -9.068  -5.758  39.901
ATOM      0  H   ASN A 251     -11.282  -6.168  38.913
ATOM      0  HA  ASN A 251      -9.582  -3.943  38.883
ATOM   2967  N   LYS A 252      -8.933  -6.275  36.624
ATOM   2968  CA  LYS A 252      -8.178  -6.632  35.425
ATOM   2969  C   LYS A 252      -8.598  -5.795  34.211
ATOM   2970  O   LYS A 252      -9.217  -6.312  33.271
ATOM   2971  CB  LYS A 252      -8.283  -8.140  35.134
ATOM      0  H   LYS A 252      -9.724  -6.867  36.775
ATOM      0  HA  LYS A 252      -7.121  -6.400  35.623
ATOM   2972  N   TYR A 253      -8.260  -4.489  34.244
ATOM   2973  CA  TYR A 253      -8.524  -3.557  33.144
ATOM   2974  C   TYR A 253      -7.318  -3.447  32.216
ATOM   2975  O   TYR A 253      -7.450  -2.966  31.089
ATOM   2976  CB  TYR A 253      -8.983  -2.177  33.645
ATOM   2977  CG  TYR A 253     -10.479  -2.076  33.850
ATOM   2978  CD1 TYR A 253     -11.370  -2.622  32.927
ATOM   2979  CD2 TYR A 253     -11.008  -1.409  34.950
ATOM   2980  CE1 TYR A 253     -12.750  -2.538  33.114
ATOM   2981  CE2 TYR A 253     -12.386  -1.327  35.153
ATOM   2982  CZ  TYR A 253     -13.253  -1.885  34.227
ATOM   2983  OH  TYR A 253     -14.611  -1.793  34.416
ATOM      0  H   TYR A 253      -7.804  -4.064  35.025
ATOM      0  HA  TYR A 253      -9.360  -3.972  32.562
ATOM      0  HB2 TYR A 253      -8.475  -1.953  34.595
ATOM      0  HB3 TYR A 253      -8.667  -1.410  32.922
ATOM      0  HD1 TYR A 253     -10.977  -3.130  32.034
ATOM      0  HD2 TYR A 253     -10.327  -0.937  35.674
ATOM      0  HE1 TYR A 253     -13.435  -2.988  32.380
ATOM      0  HE2 TYR A 253     -12.783  -0.820  36.045
ATOM      0  HH  TYR A 253     -14.797  -1.295  35.263
ATOM   2984  N   ARG A 254      -6.150  -3.929  32.690
ATOM   2985  CA  ARG A 254      -4.893  -3.963  31.945
ATOM   2986  C   ARG A 254      -4.960  -5.033  30.855
ATOM   2987  O   ARG A 254      -4.337  -4.878  29.803
ATOM   2988  CB  ARG A 254      -3.725  -4.249  32.897
ATOM      0  H   ARG A 254      -6.065  -4.308  33.611
ATOM      0  HA  ARG A 254      -4.732  -2.983  31.472
ATOM   2989  N   SER A 255      -5.717  -6.119  31.113
ATOM   2990  CA  SER A 255      -5.921  -7.222  30.173
ATOM   2991  C   SER A 255      -6.907  -6.808  29.071
ATOM   2992  O   SER A 255      -6.800  -7.294  27.944
ATOM   2993  CB  SER A 255      -6.459  -8.452  30.903
ATOM   2994  OG  SER A 255      -5.622  -8.893  31.960
ATOM      0  H   SER A 255      -6.198  -6.246  31.981
ATOM      0  HA  SER A 255      -4.951  -7.470  29.716
ATOM      0  HB2 SER A 255      -7.456  -8.223  31.307
ATOM      0  HB3 SER A 255      -6.586  -9.271  30.180
ATOM      0  HG  SER A 255      -6.151  -9.461  32.590
ATOM   2995  N   SER A 256      -7.869  -5.916  29.411
ATOM   2996  CA  SER A 256      -8.926  -5.397  28.532
ATOM   2997  C   SER A 256      -8.396  -4.389  27.506
ATOM   2998  O   SER A 256      -8.920  -4.322  26.391
ATOM   2999  CB  SER A 256     -10.032  -4.744  29.360
ATOM   3000  OG  SER A 256     -10.310  -5.462  30.548
ATOM      0  H   SER A 256      -7.923  -5.533  30.333
ATOM      0  HA  SER A 256      -9.328  -6.259  27.978
ATOM      0  HB2 SER A 256      -9.736  -3.716  29.616
ATOM      0  HB3 SER A 256     -10.947  -4.674  28.754
ATOM      0  HG  SER A 256     -11.036  -4.998  31.056
ATOM   3001  N   GLU A 257      -7.378  -3.593  27.898
ATOM   3002  CA  GLU A 257      -6.773  -2.560  27.061
ATOM   3003  C   GLU A 257      -5.936  -3.132  25.909
ATOM   3004  O   GLU A 257      -6.158  -2.747  24.760
ATOM   3005  CB  GLU A 257      -5.972  -1.564  27.917
ATOM   3006  CG  GLU A 257      -5.265  -0.461  27.137
ATOM   3007  CD  GLU A 257      -6.079   0.716  26.621
ATOM   3008  OE1 GLU A 257      -5.528   1.841  26.616
ATOM   3009  OE2 GLU A 257      -7.244   0.525  26.199
ATOM      0  H   GLU A 257      -6.962  -3.658  28.804
ATOM      0  HA  GLU A 257      -7.598  -2.014  26.581
ATOM      0  HB2 GLU A 257      -6.654  -1.098  28.645
ATOM      0  HB3 GLU A 257      -5.220  -2.123  28.494
ATOM      0  HG2 GLU A 257      -4.469  -0.057  27.779
ATOM      0  HG3 GLU A 257      -4.773  -0.930  26.272
ATOM   3010  N   THR A 258      -4.979  -4.039  26.207
ATOM   3011  CA  THR A 258      -4.116  -4.661  25.189
ATOM   3012  C   THR A 258      -4.907  -5.583  24.245
ATOM   3013  O   THR A 258      -4.444  -5.859  23.136
ATOM   3014  CB  THR A 258      -2.900  -5.348  25.819
ATOM   3015  OG1 THR A 258      -3.330  -6.196  26.885
ATOM   3016  CG2 THR A 258      -1.855  -4.351  26.312
ATOM      0  H   THR A 258      -4.791  -4.351  27.138
ATOM      0  HA  THR A 258      -3.720  -3.852  24.556
ATOM      0  HB  THR A 258      -2.415  -5.952  25.039
ATOM      0  HG1 THR A 258      -2.536  -6.645  27.296
ATOM      0 HG21 THR A 258      -1.007  -4.896  26.753
ATOM      0 HG22 THR A 258      -1.499  -3.744  25.466
ATOM      0 HG23 THR A 258      -2.303  -3.693  27.071
ATOM   3017  N   LYS A 259      -6.108  -6.027  24.678
ATOM   3018  CA  LYS A 259      -7.040  -6.845  23.898
ATOM   3019  C   LYS A 259      -7.608  -5.966  22.773
ATOM   3020  O   LYS A 259      -7.711  -6.420  21.636
ATOM   3021  CB  LYS A 259      -8.164  -7.364  24.814
ATOM   3022  CG  LYS A 259      -9.113  -8.403  24.195
ATOM   3023  CD  LYS A 259      -9.785  -9.299  25.266
ATOM   3024  CE  LYS A 259     -10.877  -8.631  26.085
ATOM   3025  NZ  LYS A 259     -11.272  -9.453  27.262
ATOM      0  H   LYS A 259      -6.453  -5.819  25.594
ATOM      0  HA  LYS A 259      -6.530  -7.717  23.463
ATOM      0  HB2 LYS A 259      -7.704  -7.807  25.710
ATOM      0  HB3 LYS A 259      -8.762  -6.505  25.150
ATOM      0  HG2 LYS A 259      -9.890  -7.885  23.613
ATOM      0  HG3 LYS A 259      -8.551  -9.035  23.490
ATOM      0  HD2 LYS A 259     -10.212 -10.181  24.767
ATOM      0  HD3 LYS A 259      -9.007  -9.664  25.953
ATOM      0  HE2 LYS A 259     -10.527  -7.645  26.427
ATOM      0  HE3 LYS A 259     -11.758  -8.457  25.448
ATOM      0  HZ1 LYS A 259     -11.991  -8.982  27.773
ATOM      0  HZ2 LYS A 259     -11.613 -10.340  26.950
ATOM      0  HZ3 LYS A 259     -10.478  -9.591  27.854
ATOM   3026  N   ARG A 260      -7.926  -4.693  23.096
ATOM   3027  CA  ARG A 260      -8.443  -3.679  22.173
ATOM   3028  C   ARG A 260      -7.347  -3.217  21.178
ATOM   3029  O   ARG A 260      -7.646  -3.040  19.994
ATOM   3030  CB  ARG A 260      -9.018  -2.486  22.971
ATOM   3031  CG  ARG A 260      -9.847  -1.485  22.160
ATOM   3032  CD  ARG A 260      -9.109  -0.173  21.910
ATOM   3033  NE  ARG A 260      -8.998   0.654  23.116
ATOM   3034  CZ  ARG A 260      -8.237   1.742  23.215
ATOM   3035  NH1 ARG A 260      -7.499   2.143  22.187
ATOM   3036  NH2 ARG A 260      -8.195   2.426  24.350
ATOM      0  H   ARG A 260      -7.823  -4.345  24.028
ATOM      0  HA  ARG A 260      -9.254  -4.124  21.578
ATOM      0  HB2 ARG A 260      -9.646  -2.881  23.784
ATOM      0  HB3 ARG A 260      -8.184  -1.947  23.443
ATOM      0  HG2 ARG A 260     -10.118  -1.937  21.195
ATOM      0  HG3 ARG A 260     -10.786  -1.275  22.693
ATOM      0  HD2 ARG A 260      -8.102  -0.392  21.527
ATOM      0  HD3 ARG A 260      -9.635   0.395  21.128
ATOM      0  HE  ARG A 260      -9.530   0.384  23.917
ATOM      0 HH11 ARG A 260      -7.512   1.627  21.330
ATOM      0 HH12 ARG A 260      -6.929   2.961  22.269
ATOM      0 HH21 ARG A 260      -8.737   2.127  25.136
ATOM      0 HH22 ARG A 260      -7.622   3.243  24.421
ATOM   3037  N   ILE A 261      -6.096  -3.022  21.663
ATOM   3038  CA  ILE A 261      -4.950  -2.574  20.858
ATOM   3039  C   ILE A 261      -4.583  -3.618  19.788
ATOM   3040  O   ILE A 261      -4.468  -3.262  18.615
ATOM   3041  CB  ILE A 261      -3.734  -2.138  21.741
ATOM   3042  CG1 ILE A 261      -4.128  -1.017  22.732
ATOM   3043  CG2 ILE A 261      -2.545  -1.684  20.881
ATOM   3044  CD1 ILE A 261      -3.290  -0.956  24.021
ATOM      0  H   ILE A 261      -5.863  -3.173  22.623
ATOM      0  HA  ILE A 261      -5.254  -1.665  20.319
ATOM      0  HB  ILE A 261      -3.426  -3.022  22.319
ATOM      0 HG12 ILE A 261      -4.047  -0.049  22.217
ATOM      0 HG13 ILE A 261      -5.185  -1.149  23.007
ATOM      0 HG21 ILE A 261      -1.712  -1.386  21.534
ATOM      0 HG22 ILE A 261      -2.224  -2.512  20.232
ATOM      0 HG23 ILE A 261      -2.848  -0.828  20.259
ATOM      0 HD11 ILE A 261      -3.648  -0.131  24.654
ATOM      0 HD12 ILE A 261      -3.388  -1.906  24.568
ATOM      0 HD13 ILE A 261      -2.233  -0.789  23.765
ATOM   3045  N   ASN A 262      -4.434  -4.902  20.187
ATOM   3046  CA  ASN A 262      -4.092  -6.002  19.275
ATOM   3047  C   ASN A 262      -5.188  -6.298  18.240
ATOM   3048  O   ASN A 262      -4.855  -6.723  17.134
ATOM   3049  CB  ASN A 262      -3.689  -7.272  20.041
ATOM   3050  CG  ASN A 262      -2.405  -7.140  20.826
ATOM   3051  OD1 ASN A 262      -1.369  -6.703  20.318
ATOM   3052  ND2 ASN A 262      -2.435  -7.540  22.084
ATOM      0  H   ASN A 262      -4.548  -5.193  21.137
ATOM      0  HA  ASN A 262      -3.217  -5.657  18.705
ATOM      0  HB2 ASN A 262      -4.502  -7.543  20.731
ATOM      0  HB3 ASN A 262      -3.585  -8.100  19.325
ATOM      0 HD21 ASN A 262      -1.608  -7.492  22.644
ATOM      0 HD22 ASN A 262      -3.286  -7.890  22.477
ATOM   3053  N   ILE A 263      -6.481  -6.064  18.589
ATOM   3054  CA  ILE A 263      -7.631  -6.256  17.694
ATOM   3055  C   ILE A 263      -7.626  -5.166  16.607
ATOM   3056  O   ILE A 263      -7.904  -5.452  15.437
ATOM   3057  CB  ILE A 263      -8.962  -6.377  18.500
ATOM   3058  CG1 ILE A 263      -9.183  -7.839  18.953
ATOM   3059  CG2 ILE A 263     -10.187  -5.850  17.727
ATOM   3060  CD1 ILE A 263     -10.217  -8.057  20.100
ATOM      0  H   ILE A 263      -6.742  -5.737  19.498
ATOM      0  HA  ILE A 263      -7.547  -7.218  17.166
ATOM      0  HB  ILE A 263      -8.859  -5.733  19.386
ATOM      0 HG12 ILE A 263      -9.506  -8.426  18.081
ATOM      0 HG13 ILE A 263      -8.216  -8.250  19.277
ATOM      0 HG21 ILE A 263     -11.089  -5.962  18.347
ATOM      0 HG22 ILE A 263     -10.040  -4.787  17.485
ATOM      0 HG23 ILE A 263     -10.308  -6.423  16.796
ATOM      0 HD11 ILE A 263     -10.287  -9.129  20.333
ATOM      0 HD12 ILE A 263      -9.893  -7.508  20.996
ATOM      0 HD13 ILE A 263     -11.203  -7.686  19.781
ATOM   3061  N   MET A 264      -7.259  -3.929  17.001
ATOM   3062  CA  MET A 264      -7.134  -2.770  16.120
ATOM   3063  C   MET A 264      -5.965  -2.995  15.161
ATOM   3064  O   MET A 264      -6.140  -2.839  13.951
ATOM   3065  CB  MET A 264      -6.914  -1.499  16.958
ATOM   3066  CG  MET A 264      -6.696  -0.238  16.140
ATOM   3067  SD  MET A 264      -6.272   1.200  17.159
ATOM   3068  CE  MET A 264      -4.592   0.786  17.628
ATOM      0  H   MET A 264      -7.041  -3.717  17.953
ATOM      0  HA  MET A 264      -8.057  -2.641  15.536
ATOM      0  HB2 MET A 264      -7.786  -1.350  17.612
ATOM      0  HB3 MET A 264      -6.043  -1.653  17.612
ATOM      0  HG2 MET A 264      -5.891  -0.415  15.412
ATOM      0  HG3 MET A 264      -7.607  -0.018  15.564
ATOM      0  HE1 MET A 264      -4.086   1.684  18.014
ATOM      0  HE2 MET A 264      -4.609   0.011  18.409
ATOM      0  HE3 MET A 264      -4.048   0.408  16.750
ATOM   3069  N   LEU A 265      -4.788  -3.388  15.704
ATOM   3070  CA  LEU A 265      -3.572  -3.649  14.927
ATOM   3071  C   LEU A 265      -3.747  -4.791  13.934
ATOM   3072  O   LEU A 265      -3.194  -4.714  12.835
ATOM   3073  CB  LEU A 265      -2.342  -3.865  15.825
ATOM   3074  CG  LEU A 265      -1.860  -2.660  16.643
ATOM   3075  CD1 LEU A 265      -0.959  -3.099  17.735
ATOM   3076  CD2 LEU A 265      -1.139  -1.638  15.787
ATOM      0  H   LEU A 265      -4.666  -3.529  16.687
ATOM      0  HA  LEU A 265      -3.387  -2.740  14.338
ATOM      0  HB2 LEU A 265      -2.569  -4.684  16.524
ATOM      0  HB3 LEU A 265      -1.510  -4.204  15.191
ATOM      0  HG  LEU A 265      -2.758  -2.184  17.063
ATOM      0 HD11 LEU A 265      -0.624  -2.223  18.309
ATOM      0 HD12 LEU A 265      -1.499  -3.789  18.401
ATOM      0 HD13 LEU A 265      -0.085  -3.612  17.307
ATOM      0 HD21 LEU A 265      -0.814  -0.796  16.416
ATOM      0 HD22 LEU A 265      -0.260  -2.105  15.318
ATOM      0 HD23 LEU A 265      -1.819  -1.269  15.004
ATOM   3077  N   LEU A 266      -4.546  -5.820  14.293
ATOM   3078  CA  LEU A 266      -4.847  -6.928  13.388
ATOM   3079  C   LEU A 266      -5.767  -6.429  12.271
ATOM   3080  O   LEU A 266      -5.559  -6.779  11.107
ATOM   3081  CB  LEU A 266      -5.479  -8.122  14.129
ATOM   3082  CG  LEU A 266      -5.899  -9.339  13.274
ATOM   3083  CD1 LEU A 266      -4.698 -10.094  12.715
ATOM   3084  CD2 LEU A 266      -6.765 -10.281  14.066
ATOM      0  H   LEU A 266      -4.982  -5.896  15.189
ATOM      0  HA  LEU A 266      -3.903  -7.291  12.954
ATOM      0  HB2 LEU A 266      -4.764  -8.469  14.889
ATOM      0  HB3 LEU A 266      -6.367  -7.759  14.665
ATOM      0  HG  LEU A 266      -6.475  -8.942  12.426
ATOM      0 HD11 LEU A 266      -5.047 -10.948  12.116
ATOM      0 HD12 LEU A 266      -4.104  -9.419  12.081
ATOM      0 HD13 LEU A 266      -4.075 -10.458  13.546
ATOM      0 HD21 LEU A 266      -7.049 -11.136  13.435
ATOM      0 HD22 LEU A 266      -6.209 -10.643  14.943
ATOM      0 HD23 LEU A 266      -7.672  -9.755  14.399
ATOM   3085  N   SER A 267      -6.757  -5.577  12.620
ATOM   3086  CA  SER A 267      -7.703  -4.995  11.664
ATOM   3087  C   SER A 267      -7.010  -4.086  10.641
ATOM   3088  O   SER A 267      -7.472  -4.018   9.506
ATOM   3089  CB  SER A 267      -8.827  -4.263  12.389
ATOM   3090  OG  SER A 267      -9.574  -5.153  13.202
ATOM      0  H   SER A 267      -6.913  -5.283  13.564
ATOM      0  HA  SER A 267      -8.147  -5.827  11.097
ATOM      0  HB2 SER A 267      -8.405  -3.459  13.011
ATOM      0  HB3 SER A 267      -9.492  -3.785  11.654
ATOM      0  HG  SER A 267      -9.076  -5.327  14.052
ATOM   3091  N   ILE A 268      -5.886  -3.429  11.029
ATOM   3092  CA  ILE A 268      -5.072  -2.577  10.147
ATOM   3093  C   ILE A 268      -4.423  -3.453   9.065
ATOM   3094  O   ILE A 268      -4.463  -3.082   7.890
ATOM   3095  CB  ILE A 268      -4.038  -1.714  10.943
ATOM   3096  CG1 ILE A 268      -4.749  -0.613  11.769
ATOM   3097  CG2 ILE A 268      -2.958  -1.107  10.018
ATOM   3098  CD1 ILE A 268      -3.887   0.092  12.846
ATOM      0  H   ILE A 268      -5.528  -3.481  11.961
ATOM      0  HA  ILE A 268      -5.724  -1.842   9.652
ATOM      0  HB  ILE A 268      -3.523  -2.389  11.644
ATOM      0 HG12 ILE A 268      -5.128   0.151  11.075
ATOM      0 HG13 ILE A 268      -5.624  -1.061  12.264
ATOM      0 HG21 ILE A 268      -2.255  -0.511  10.617
ATOM      0 HG22 ILE A 268      -2.412  -1.916   9.510
ATOM      0 HG23 ILE A 268      -3.438  -0.462   9.267
ATOM      0 HD11 ILE A 268      -4.494   0.849  13.364
ATOM      0 HD12 ILE A 268      -3.528  -0.651  13.574
ATOM      0 HD13 ILE A 268      -3.026   0.580  12.366
ATOM   3099  N   VAL A 269      -3.869  -4.627   9.465
ATOM   3100  CA  VAL A 269      -3.222  -5.630   8.590
ATOM   3101  C   VAL A 269      -4.225  -6.185   7.563
ATOM   3102  O   VAL A 269      -3.906  -6.236   6.378
ATOM   3103  CB  VAL A 269      -2.563  -6.782   9.409
ATOM   3104  CG1 VAL A 269      -1.986  -7.862   8.499
ATOM   3105  CG2 VAL A 269      -1.497  -6.256  10.362
ATOM      0  H   VAL A 269      -3.863  -4.902  10.427
ATOM      0  HA  VAL A 269      -2.414  -5.120   8.046
ATOM      0  HB  VAL A 269      -3.361  -7.239  10.013
ATOM      0 HG11 VAL A 269      -1.532  -8.654   9.112
ATOM      0 HG12 VAL A 269      -2.790  -8.292   7.883
ATOM      0 HG13 VAL A 269      -1.221  -7.420   7.845
ATOM      0 HG21 VAL A 269      -1.056  -7.096  10.920
ATOM      0 HG22 VAL A 269      -0.711  -5.746   9.787
ATOM      0 HG23 VAL A 269      -1.952  -5.546  11.068
ATOM   3106  N   VAL A 270      -5.427  -6.596   8.028
ATOM   3107  CA  VAL A 270      -6.509  -7.146   7.198
ATOM   3108  C   VAL A 270      -6.972  -6.089   6.189
ATOM   3109  O   VAL A 270      -7.092  -6.405   5.007
ATOM   3110  CB  VAL A 270      -7.692  -7.736   8.030
ATOM   3111  CG1 VAL A 270      -8.734  -8.393   7.127
ATOM   3112  CG2 VAL A 270      -7.203  -8.733   9.079
ATOM      0  H   VAL A 270      -5.667  -6.552   8.998
ATOM      0  HA  VAL A 270      -6.103  -8.007   6.647
ATOM      0  HB  VAL A 270      -8.165  -6.891   8.553
ATOM      0 HG11 VAL A 270      -9.551  -8.796   7.743
ATOM      0 HG12 VAL A 270      -9.137  -7.646   6.427
ATOM      0 HG13 VAL A 270      -8.265  -9.210   6.560
ATOM      0 HG21 VAL A 270      -8.062  -9.125   9.643
ATOM      0 HG22 VAL A 270      -6.682  -9.564   8.581
ATOM      0 HG23 VAL A 270      -6.510  -8.229   9.770
ATOM   3113  N   ALA A 271      -7.179  -4.832   6.649
ATOM   3114  CA  ALA A 271      -7.589  -3.711   5.797
ATOM   3115  C   ALA A 271      -6.529  -3.406   4.741
ATOM   3116  O   ALA A 271      -6.885  -3.085   3.609
ATOM   3117  CB  ALA A 271      -7.868  -2.474   6.635
ATOM      0  H   ALA A 271      -7.067  -4.581   7.611
ATOM      0  HA  ALA A 271      -8.515  -4.002   5.281
ATOM      0  HB1 ALA A 271      -8.173  -1.646   5.978
ATOM      0  HB2 ALA A 271      -8.675  -2.689   7.351
ATOM      0  HB3 ALA A 271      -6.959  -2.189   7.185
ATOM   3118  N   PHE A 272      -5.236  -3.544   5.101
ATOM   3119  CA  PHE A 272      -4.124  -3.337   4.183
ATOM   3120  C   PHE A 272      -4.148  -4.437   3.115
ATOM   3121  O   PHE A 272      -4.124  -4.134   1.918
ATOM   3122  CB  PHE A 272      -2.785  -3.328   4.949
ATOM   3123  CG  PHE A 272      -1.561  -3.308   4.067
ATOM   3124  CD1 PHE A 272      -1.132  -2.128   3.470
ATOM   3125  CD2 PHE A 272      -0.848  -4.471   3.816
ATOM   3126  CE1 PHE A 272      -0.024  -2.116   2.620
ATOM   3127  CE2 PHE A 272       0.268  -4.456   2.973
ATOM   3128  CZ  PHE A 272       0.677  -3.278   2.387
ATOM      0  H   PHE A 272      -4.951  -3.799   6.025
ATOM      0  HA  PHE A 272      -4.226  -2.360   3.690
ATOM      0  HB2 PHE A 272      -2.761  -2.448   5.609
ATOM      0  HB3 PHE A 272      -2.740  -4.216   5.596
ATOM      0  HD1 PHE A 272      -1.673  -1.191   3.669
ATOM      0  HD2 PHE A 272      -1.164  -5.416   4.283
ATOM      0  HE1 PHE A 272       0.289  -1.179   2.136
ATOM      0  HE2 PHE A 272       0.820  -5.387   2.778
ATOM      0  HZ  PHE A 272       1.563  -3.265   1.735
ATOM   3129  N   ALA A 273      -4.222  -5.709   3.564
ATOM   3130  CA  ALA A 273      -4.259  -6.900   2.717
ATOM   3131  C   ALA A 273      -5.437  -6.889   1.746
ATOM   3132  O   ALA A 273      -5.236  -7.120   0.556
ATOM   3133  CB  ALA A 273      -4.289  -8.156   3.577
ATOM      0  H   ALA A 273      -4.258  -5.928   4.540
ATOM      0  HA  ALA A 273      -3.343  -6.896   2.109
ATOM      0  HB1 ALA A 273      -4.317  -9.044   2.928
ATOM      0  HB2 ALA A 273      -3.389  -8.191   4.208
ATOM      0  HB3 ALA A 273      -5.184  -8.141   4.216
ATOM   3134  N   VAL A 274      -6.650  -6.586   2.239
ATOM   3135  CA  VAL A 274      -7.865  -6.557   1.424
ATOM   3136  C   VAL A 274      -7.819  -5.399   0.408
ATOM   3137  O   VAL A 274      -8.102  -5.638  -0.764
ATOM   3138  CB  VAL A 274      -9.155  -6.583   2.290
ATOM   3139  CG1 VAL A 274     -10.406  -6.281   1.470
ATOM   3140  CG2 VAL A 274      -9.304  -7.926   3.000
ATOM      0  H   VAL A 274      -6.807  -6.359   3.200
ATOM      0  HA  VAL A 274      -7.903  -7.484   0.833
ATOM      0  HB  VAL A 274      -9.050  -5.788   3.043
ATOM      0 HG11 VAL A 274     -11.290  -6.312   2.124
ATOM      0 HG12 VAL A 274     -10.318  -5.281   1.020
ATOM      0 HG13 VAL A 274     -10.514  -7.032   0.674
ATOM      0 HG21 VAL A 274     -10.222  -7.922   3.606
ATOM      0 HG22 VAL A 274      -9.362  -8.732   2.254
ATOM      0 HG23 VAL A 274      -8.435  -8.095   3.653
ATOM   3141  N   CYS A 275      -7.418  -4.178   0.836
ATOM   3142  CA  CYS A 275      -7.323  -2.992  -0.034
ATOM   3143  C   CYS A 275      -6.474  -3.231  -1.290
ATOM   3144  O   CYS A 275      -6.920  -2.913  -2.394
ATOM   3145  CB  CYS A 275      -6.821  -1.778   0.744
ATOM   3146  SG  CYS A 275      -8.112  -0.858   1.620
ATOM      0  H   CYS A 275      -7.157  -3.995   1.784
ATOM      0  HA  CYS A 275      -8.345  -2.786  -0.387
ATOM      0  HB2 CYS A 275      -6.068  -2.112   1.473
ATOM      0  HB3 CYS A 275      -6.312  -1.097   0.046
ATOM      0  HG  CYS A 275      -8.185  -1.276   2.849
ATOM   3147  N   TRP A 276      -5.257  -3.785  -1.113
ATOM   3148  CA  TRP A 276      -4.305  -4.043  -2.192
ATOM   3149  C   TRP A 276      -4.610  -5.280  -3.003
ATOM   3150  O   TRP A 276      -4.150  -5.366  -4.143
ATOM   3151  CB  TRP A 276      -2.869  -4.095  -1.662
ATOM   3152  CG  TRP A 276      -2.319  -2.752  -1.297
ATOM   3153  CD1 TRP A 276      -2.266  -2.197  -0.052
ATOM   3154  CD2 TRP A 276      -1.761  -1.780  -2.193
ATOM   3155  NE1 TRP A 276      -1.709  -0.940  -0.114
ATOM   3156  CE2 TRP A 276      -1.387  -0.659  -1.417
ATOM   3157  CE3 TRP A 276      -1.549  -1.744  -3.585
ATOM   3158  CZ2 TRP A 276      -0.806   0.486  -1.984
ATOM   3159  CZ3 TRP A 276      -0.985  -0.606  -4.145
ATOM   3160  CH2 TRP A 276      -0.614   0.490  -3.349
ATOM      0  H   TRP A 276      -4.916  -4.062  -0.214
ATOM      0  HA  TRP A 276      -4.411  -3.191  -2.880
ATOM      0  HB2 TRP A 276      -2.836  -4.749  -0.778
ATOM      0  HB3 TRP A 276      -2.221  -4.554  -2.424
ATOM      0  HD1 TRP A 276      -2.617  -2.685   0.869
ATOM      0  HE1 TRP A 276      -1.563  -0.329   0.665
ATOM      0  HE3 TRP A 276      -1.825  -2.602  -4.216
ATOM      0  HZ2 TRP A 276      -0.515   1.347  -1.363
ATOM      0  HZ3 TRP A 276      -0.826  -0.561  -5.233
ATOM      0  HH2 TRP A 276      -0.160   1.371  -3.825
ATOM   3161  N   LEU A 277      -5.385  -6.231  -2.437
ATOM   3162  CA  LEU A 277      -5.730  -7.491  -3.096
ATOM   3163  C   LEU A 277      -6.371  -7.322  -4.513
ATOM   3164  O   LEU A 277      -5.873  -7.998  -5.418
ATOM   3165  CB  LEU A 277      -6.588  -8.396  -2.189
ATOM   3166  CG  LEU A 277      -6.820  -9.854  -2.641
ATOM   3167  CD1 LEU A 277      -5.508 -10.597  -2.936
ATOM   3168  CD2 LEU A 277      -7.639 -10.613  -1.617
ATOM      0  H   LEU A 277      -5.778  -6.138  -1.522
ATOM      0  HA  LEU A 277      -4.769  -7.997  -3.272
ATOM      0  HB2 LEU A 277      -6.117  -8.420  -1.195
ATOM      0  HB3 LEU A 277      -7.571  -7.919  -2.068
ATOM      0  HG  LEU A 277      -7.383  -9.806  -3.584
ATOM      0 HD11 LEU A 277      -5.732 -11.626  -3.252
ATOM      0 HD12 LEU A 277      -4.965 -10.077  -3.739
ATOM      0 HD13 LEU A 277      -4.887 -10.619  -2.029
ATOM      0 HD21 LEU A 277      -7.791 -11.647  -1.960
ATOM      0 HD22 LEU A 277      -7.107 -10.621  -0.654
ATOM      0 HD23 LEU A 277      -8.616 -10.122  -1.491
ATOM   3169  N   PRO A 278      -7.380  -6.442  -4.782
ATOM   3170  CA  PRO A 278      -7.912  -6.343  -6.155
ATOM   3171  C   PRO A 278      -6.905  -5.865  -7.212
ATOM   3172  O   PRO A 278      -6.941  -6.350  -8.349
ATOM   3173  CB  PRO A 278      -9.096  -5.383  -6.005
ATOM   3174  CG  PRO A 278      -8.772  -4.575  -4.813
ATOM   3175  CD  PRO A 278      -8.124  -5.545  -3.880
ATOM      0  HA  PRO A 278      -8.188  -7.335  -6.544
ATOM      0  HB2 PRO A 278      -9.214  -4.751  -6.897
ATOM      0  HB3 PRO A 278     -10.040  -5.931  -5.871
ATOM      0  HG2 PRO A 278      -8.096  -3.743  -5.062
ATOM      0  HG3 PRO A 278      -9.676  -4.133  -4.369
ATOM      0  HD2 PRO A 278      -7.453  -5.038  -3.170
ATOM      0  HD3 PRO A 278      -8.868  -6.094  -3.284
ATOM   3176  N   LEU A 279      -6.001  -4.936  -6.839
ATOM   3177  CA  LEU A 279      -4.982  -4.428  -7.758
ATOM   3178  C   LEU A 279      -3.893  -5.465  -7.972
ATOM   3179  O   LEU A 279      -3.385  -5.576  -9.086
ATOM   3180  CB  LEU A 279      -4.387  -3.102  -7.263
ATOM   3181  CG  LEU A 279      -3.636  -2.271  -8.309
ATOM   3182  CD1 LEU A 279      -4.526  -1.929  -9.507
ATOM   3183  CD2 LEU A 279      -3.050  -1.015  -7.692
ATOM      0  H   LEU A 279      -5.963  -4.536  -5.924
ATOM      0  HA  LEU A 279      -5.469  -4.229  -8.723
ATOM      0  HB2 LEU A 279      -5.201  -2.488  -6.852
ATOM      0  HB3 LEU A 279      -3.698  -3.319  -6.433
ATOM      0  HG  LEU A 279      -2.805  -2.888  -8.680
ATOM      0 HD11 LEU A 279      -3.951  -1.334 -10.232
ATOM      0 HD12 LEU A 279      -4.870  -2.858  -9.986
ATOM      0 HD13 LEU A 279      -5.395  -1.349  -9.165
ATOM      0 HD21 LEU A 279      -2.518  -0.440  -8.465
ATOM      0 HD22 LEU A 279      -3.859  -0.401  -7.270
ATOM      0 HD23 LEU A 279      -2.346  -1.291  -6.893
ATOM   3184  N   THR A 280      -3.558  -6.245  -6.917
ATOM   3185  CA  THR A 280      -2.558  -7.320  -6.975
ATOM   3186  C   THR A 280      -3.016  -8.421  -7.948
ATOM   3187  O   THR A 280      -2.194  -8.939  -8.707
ATOM   3188  CB  THR A 280      -2.219  -7.825  -5.565
ATOM   3189  OG1 THR A 280      -1.882  -6.706  -4.752
ATOM   3190  CG2 THR A 280      -1.059  -8.783  -5.549
ATOM      0  H   THR A 280      -3.973  -6.140  -6.013
ATOM      0  HA  THR A 280      -1.613  -6.931  -7.382
ATOM      0  HB  THR A 280      -3.103  -8.362  -5.188
ATOM      0  HG1 THR A 280      -2.716  -6.218  -4.494
ATOM      0 HG21 THR A 280      -0.866  -9.108  -4.516
ATOM      0 HG22 THR A 280      -1.296  -9.659  -6.170
ATOM      0 HG23 THR A 280      -0.165  -8.282  -5.948
ATOM   3191  N   ILE A 281      -4.337  -8.732  -7.956
ATOM   3192  CA  ILE A 281      -4.932  -9.714  -8.868
ATOM   3193  C   ILE A 281      -4.935  -9.129 -10.280
ATOM   3194  O   ILE A 281      -4.470  -9.792 -11.204
ATOM   3195  CB  ILE A 281      -6.341 -10.215  -8.425
ATOM   3196  CG1 ILE A 281      -6.295 -10.879  -7.032
ATOM   3197  CG2 ILE A 281      -6.941 -11.187  -9.473
ATOM   3198  CD1 ILE A 281      -7.575 -10.831  -6.285
ATOM      0  H   ILE A 281      -4.999  -8.310  -7.337
ATOM      0  HA  ILE A 281      -4.312 -10.622  -8.845
ATOM      0  HB  ILE A 281      -6.995  -9.333  -8.355
ATOM      0 HG12 ILE A 281      -5.995 -11.930  -7.152
ATOM      0 HG13 ILE A 281      -5.516 -10.388  -6.431
ATOM      0 HG21 ILE A 281      -7.932 -11.524  -9.137
ATOM      0 HG22 ILE A 281      -7.039 -10.670 -10.439
ATOM      0 HG23 ILE A 281      -6.278 -12.057  -9.589
ATOM      0 HD11 ILE A 281      -7.449 -11.324  -5.310
ATOM      0 HD12 ILE A 281      -7.869  -9.783  -6.129
ATOM      0 HD13 ILE A 281      -8.356 -11.348  -6.860
ATOM   3199  N   PHE A 282      -5.411  -7.881 -10.437
ATOM   3200  CA  PHE A 282      -5.443  -7.210 -11.740
ATOM   3201  C   PHE A 282      -4.059  -7.200 -12.394
ATOM   3202  O   PHE A 282      -3.946  -7.572 -13.559
ATOM   3203  CB  PHE A 282      -6.002  -5.783 -11.617
ATOM   3204  CG  PHE A 282      -6.324  -5.137 -12.941
ATOM   3205  CD1 PHE A 282      -5.380  -4.369 -13.608
ATOM   3206  CD2 PHE A 282      -7.576  -5.293 -13.521
ATOM   3207  CE1 PHE A 282      -5.675  -3.787 -14.841
ATOM   3208  CE2 PHE A 282      -7.876  -4.690 -14.747
ATOM   3209  CZ  PHE A 282      -6.919  -3.952 -15.403
ATOM      0  H   PHE A 282      -5.773  -7.330  -9.686
ATOM      0  HA  PHE A 282      -6.119  -7.784 -12.391
ATOM      0  HB2 PHE A 282      -6.912  -5.808 -11.000
ATOM      0  HB3 PHE A 282      -5.271  -5.158 -11.084
ATOM      0  HD1 PHE A 282      -4.387  -4.218 -13.160
ATOM      0  HD2 PHE A 282      -8.341  -5.897 -13.011
ATOM      0  HE1 PHE A 282      -4.911  -3.194 -15.365
ATOM      0  HE2 PHE A 282      -8.878  -4.806 -15.186
ATOM      0  HZ  PHE A 282      -7.149  -3.493 -16.377
ATOM   3210  N   ASN A 283      -3.012  -6.832 -11.628
ATOM   3211  CA  ASN A 283      -1.633  -6.760 -12.103
ATOM   3212  C   ASN A 283      -1.056  -8.117 -12.508
ATOM   3213  O   ASN A 283      -0.432  -8.181 -13.561
ATOM   3214  CB  ASN A 283      -0.724  -6.038 -11.095
ATOM   3215  CG  ASN A 283      -0.905  -4.529 -11.017
ATOM   3216  OD1 ASN A 283      -1.808  -3.942 -11.614
ATOM   3217  ND2 ASN A 283      -0.046  -3.857 -10.268
ATOM      0  H   ASN A 283      -3.110  -6.581 -10.665
ATOM      0  HA  ASN A 283      -1.664  -6.159 -13.024
ATOM      0  HB2 ASN A 283      -0.903  -6.464 -10.096
ATOM      0  HB3 ASN A 283       0.324  -6.253 -11.352
ATOM      0 HD21 ASN A 283      -0.127  -2.864 -10.183
ATOM      0 HD22 ASN A 283       0.684  -4.342  -9.786
ATOM   3218  N   THR A 284      -1.264  -9.197 -11.712
ATOM   3219  CA  THR A 284      -0.736 -10.531 -12.065
ATOM   3220  C   THR A 284      -1.478 -11.140 -13.230
ATOM   3221  O   THR A 284      -0.839 -11.687 -14.122
ATOM   3222  CB  THR A 284      -0.693 -11.514 -10.891
ATOM   3223  OG1 THR A 284      -2.014 -11.745 -10.410
ATOM   3224  CG2 THR A 284       0.231 -11.078  -9.779
ATOM      0  H   THR A 284      -1.777  -9.168 -10.854
ATOM      0  HA  THR A 284       0.308 -10.352 -12.362
ATOM      0  HB  THR A 284      -0.272 -12.457 -11.268
ATOM      0  HG1 THR A 284      -2.310 -10.964  -9.861
ATOM      0 HG21 THR A 284       0.213 -11.825  -8.972
ATOM      0 HG22 THR A 284       1.255 -10.985 -10.169
ATOM      0 HG23 THR A 284      -0.101 -10.106  -9.385
ATOM   3225  N   VAL A 285      -2.822 -11.033 -13.238
ATOM   3226  CA  VAL A 285      -3.669 -11.551 -14.321
ATOM   3227  C   VAL A 285      -3.197 -10.994 -15.672
ATOM   3228  O   VAL A 285      -3.019 -11.764 -16.614
ATOM   3229  CB  VAL A 285      -5.188 -11.331 -14.047
ATOM   3230  CG1 VAL A 285      -6.029 -11.487 -15.311
ATOM   3231  CG2 VAL A 285      -5.690 -12.281 -12.964
ATOM      0  H   VAL A 285      -3.338 -10.593 -12.504
ATOM      0  HA  VAL A 285      -3.554 -12.644 -14.364
ATOM      0  HB  VAL A 285      -5.301 -10.295 -13.696
ATOM      0 HG11 VAL A 285      -7.089 -11.323 -15.068
ATOM      0 HG12 VAL A 285      -5.706 -10.748 -16.060
ATOM      0 HG13 VAL A 285      -5.898 -12.501 -15.717
ATOM      0 HG21 VAL A 285      -6.762 -12.106 -12.789
ATOM      0 HG22 VAL A 285      -5.536 -13.321 -13.287
ATOM      0 HG23 VAL A 285      -5.133 -12.102 -12.031
ATOM   3232  N   PHE A 286      -2.901  -9.678 -15.723
ATOM   3233  CA  PHE A 286      -2.426  -8.996 -16.928
ATOM   3234  C   PHE A 286      -0.896  -9.087 -17.134
ATOM   3235  O   PHE A 286      -0.388  -8.587 -18.138
ATOM   3236  CB  PHE A 286      -2.945  -7.549 -16.974
ATOM   3237  CG  PHE A 286      -4.421  -7.538 -17.306
ATOM   3238  CD1 PHE A 286      -4.866  -7.849 -18.587
ATOM   3239  CD2 PHE A 286      -5.371  -7.298 -16.320
ATOM   3240  CE1 PHE A 286      -6.230  -7.892 -18.879
ATOM   3241  CE2 PHE A 286      -6.737  -7.348 -16.614
ATOM   3242  CZ  PHE A 286      -7.156  -7.642 -17.890
ATOM      0  H   PHE A 286      -2.986  -9.073 -14.932
ATOM      0  HA  PHE A 286      -2.853  -9.536 -17.786
ATOM      0  HB2 PHE A 286      -2.776  -7.058 -16.004
ATOM      0  HB3 PHE A 286      -2.387  -6.974 -17.728
ATOM      0  HD1 PHE A 286      -4.134  -8.064 -19.379
ATOM      0  HD2 PHE A 286      -5.045  -7.067 -15.295
ATOM      0  HE1 PHE A 286      -6.567  -8.125 -19.900
ATOM      0  HE2 PHE A 286      -7.477  -7.151 -15.824
ATOM      0  HZ  PHE A 286      -8.231  -7.677 -18.121
ATOM   3243  N   ASP A 287      -0.181  -9.782 -16.230
ATOM   3244  CA  ASP A 287       1.253 -10.031 -16.375
ATOM   3245  C   ASP A 287       1.430 -11.357 -17.079
ATOM   3246  O   ASP A 287       2.379 -11.523 -17.845
ATOM   3247  CB  ASP A 287       1.977 -10.015 -15.028
ATOM   3248  CG  ASP A 287       2.563  -8.666 -14.672
ATOM   3249  OD1 ASP A 287       2.413  -7.719 -15.477
ATOM   3250  OD2 ASP A 287       3.173  -8.555 -13.596
ATOM      0  H   ASP A 287      -0.577 -10.175 -15.400
ATOM      0  HA  ASP A 287       1.703  -9.223 -16.971
ATOM      0  HB2 ASP A 287       1.274 -10.320 -14.239
ATOM      0  HB3 ASP A 287       2.785 -10.762 -15.046
ATOM   3251  N   TRP A 288       0.493 -12.290 -16.840
ATOM   3252  CA  TRP A 288       0.449 -13.601 -17.481
ATOM   3253  C   TRP A 288      -0.237 -13.481 -18.859
ATOM   3254  O   TRP A 288       0.137 -14.180 -19.804
ATOM   3255  CB  TRP A 288      -0.277 -14.610 -16.581
ATOM   3256  CG  TRP A 288       0.506 -15.012 -15.364
ATOM   3257  CD1 TRP A 288       0.402 -14.487 -14.112
ATOM   3258  CD2 TRP A 288       1.493 -16.050 -15.282
ATOM   3259  NE1 TRP A 288       1.277 -15.116 -13.257
ATOM   3260  CE2 TRP A 288       1.947 -16.091 -13.945
ATOM   3261  CE3 TRP A 288       2.051 -16.943 -16.215
ATOM   3262  CZ2 TRP A 288       2.937 -16.986 -13.517
ATOM   3263  CZ3 TRP A 288       3.023 -17.837 -15.788
ATOM   3264  CH2 TRP A 288       3.456 -17.854 -14.455
ATOM      0  H   TRP A 288      -0.255 -12.147 -16.192
ATOM      0  HA  TRP A 288       1.474 -13.969 -17.634
ATOM      0  HB2 TRP A 288      -1.236 -14.177 -16.261
ATOM      0  HB3 TRP A 288      -0.510 -15.510 -17.169
ATOM      0  HD1 TRP A 288      -0.284 -13.676 -13.825
ATOM      0  HE1 TRP A 288       1.402 -14.896 -12.290
ATOM      0  HE3 TRP A 288       1.722 -16.932 -17.265
ATOM      0  HZ2 TRP A 288       3.286 -16.995 -12.474
ATOM      0  HZ3 TRP A 288       3.461 -18.545 -16.508
ATOM      0  HH2 TRP A 288       4.229 -18.575 -14.150
ATOM   3265  N   ASN A 289      -1.221 -12.565 -18.965
ATOM   3266  CA  ASN A 289      -1.969 -12.270 -20.188
ATOM   3267  C   ASN A 289      -1.571 -10.875 -20.713
ATOM   3268  O   ASN A 289      -2.405  -9.976 -20.885
ATOM   3269  CB  ASN A 289      -3.474 -12.414 -19.942
ATOM   3270  CG  ASN A 289      -3.872 -13.823 -19.580
ATOM   3271  OD1 ASN A 289      -3.898 -14.207 -18.403
ATOM   3272  ND2 ASN A 289      -4.156 -14.639 -20.589
ATOM      0  H   ASN A 289      -1.515 -12.007 -18.189
ATOM      0  HA  ASN A 289      -1.714 -12.997 -20.973
ATOM      0  HB2 ASN A 289      -3.775 -11.733 -19.132
ATOM      0  HB3 ASN A 289      -4.020 -12.103 -20.844
ATOM      0 HD21 ASN A 289      -4.398 -15.592 -20.409
ATOM      0 HD22 ASN A 289      -4.126 -14.300 -21.530
ATOM   3273  N   HIS A 290      -0.255 -10.723 -20.950
ATOM   3274  CA  HIS A 290       0.421  -9.512 -21.426
ATOM   3275  C   HIS A 290       0.073  -9.150 -22.871
ATOM   3276  O   HIS A 290       0.281  -8.003 -23.277
ATOM   3277  CB  HIS A 290       1.948  -9.657 -21.260
ATOM   3278  CG  HIS A 290       2.492 -10.951 -21.785
ATOM   3279  ND1 HIS A 290       2.573 -12.078 -20.983
ATOM   3280  CD2 HIS A 290       2.943 -11.264 -23.023
ATOM   3281  CE1 HIS A 290       3.078 -13.031 -21.750
ATOM   3282  NE2 HIS A 290       3.315 -12.590 -22.986
ATOM      0  H   HIS A 290       0.387 -11.475 -20.806
ATOM      0  HA  HIS A 290       0.056  -8.682 -20.804
ATOM      0  HB2 HIS A 290       2.444  -8.824 -21.779
ATOM      0  HB3 HIS A 290       2.201  -9.569 -20.193
ATOM      0  HD2 HIS A 290       3.000 -10.590 -23.890
ATOM      0  HE1 HIS A 290       3.277 -14.059 -21.410
ATOM   3283  N   GLN A 291      -0.442 -10.127 -23.644
ATOM   3284  CA  GLN A 291      -0.828  -9.982 -25.052
ATOM   3285  C   GLN A 291      -2.088  -9.113 -25.200
ATOM   3286  O   GLN A 291      -2.184  -8.336 -26.149
ATOM   3287  CB  GLN A 291      -1.066 -11.362 -25.710
ATOM   3288  CG  GLN A 291      -0.120 -12.497 -25.273
ATOM   3289  CD  GLN A 291      -0.607 -13.291 -24.068
ATOM   3290  OE1 GLN A 291      -1.808 -13.386 -23.775
ATOM   3291  NE2 GLN A 291       0.324 -13.906 -23.353
ATOM      0  H   GLN A 291      -0.600 -11.050 -23.295
ATOM      0  HA  GLN A 291       0.006  -9.483 -25.568
ATOM      0  HB2 GLN A 291      -2.100 -11.672 -25.497
ATOM      0  HB3 GLN A 291      -0.984 -11.243 -26.801
ATOM      0  HG2 GLN A 291       0.021 -13.186 -26.118
ATOM      0  HG3 GLN A 291       0.866 -12.069 -25.041
ATOM      0 HE21 GLN A 291       0.062 -14.459 -22.561
ATOM      0 HE22 GLN A 291       1.287 -13.818 -23.605
ATOM   3292  N   ILE A 292      -3.039  -9.257 -24.252
ATOM   3293  CA  ILE A 292      -4.347  -8.586 -24.169
ATOM   3294  C   ILE A 292      -4.238  -7.048 -24.217
ATOM   3295  O   ILE A 292      -3.447  -6.450 -23.485
ATOM   3296  CB  ILE A 292      -5.136  -9.105 -22.916
ATOM   3297  CG1 ILE A 292      -5.314 -10.661 -22.925
ATOM   3298  CG2 ILE A 292      -6.479  -8.386 -22.696
ATOM   3299  CD1 ILE A 292      -5.912 -11.348 -24.245
ATOM      0  H   ILE A 292      -2.902  -9.881 -23.483
ATOM      0  HA  ILE A 292      -4.922  -8.852 -25.068
ATOM      0  HB  ILE A 292      -4.504  -8.849 -22.053
ATOM      0 HG12 ILE A 292      -4.330 -11.113 -22.727
ATOM      0 HG13 ILE A 292      -5.966 -10.929 -22.081
ATOM      0 HG21 ILE A 292      -6.974  -8.799 -21.805
ATOM      0 HG22 ILE A 292      -6.300  -7.311 -22.550
ATOM      0 HG23 ILE A 292      -7.124  -8.534 -23.575
ATOM      0 HD11 ILE A 292      -5.975 -12.436 -24.097
ATOM      0 HD12 ILE A 292      -6.917 -10.946 -24.444
ATOM      0 HD13 ILE A 292      -5.255 -11.132 -25.100
ATOM   3300  N   ILE A 293      -5.057  -6.432 -25.092
ATOM   3301  CA  ILE A 293      -5.140  -4.987 -25.339
ATOM   3302  C   ILE A 293      -6.105  -4.307 -24.340
ATOM   3303  O   ILE A 293      -7.226  -4.786 -24.149
ATOM   3304  CB  ILE A 293      -5.529  -4.724 -26.826
ATOM   3305  CG1 ILE A 293      -4.541  -5.398 -27.808
ATOM   3306  CG2 ILE A 293      -5.660  -3.234 -27.131
ATOM   3307  CD1 ILE A 293      -5.080  -6.653 -28.514
ATOM      0  H   ILE A 293      -5.697  -6.948 -25.661
ATOM      0  HA  ILE A 293      -4.152  -4.533 -25.171
ATOM      0  HB  ILE A 293      -6.518  -5.183 -26.974
ATOM      0 HG12 ILE A 293      -4.248  -4.663 -28.572
ATOM      0 HG13 ILE A 293      -3.628  -5.670 -27.257
ATOM      0 HG21 ILE A 293      -5.935  -3.097 -28.187
ATOM      0 HG22 ILE A 293      -6.439  -2.795 -26.490
ATOM      0 HG23 ILE A 293      -4.700  -2.733 -26.935
ATOM      0 HD11 ILE A 293      -4.308  -7.057 -29.187
ATOM      0 HD12 ILE A 293      -5.344  -7.412 -27.763
ATOM      0 HD13 ILE A 293      -5.973  -6.390 -29.099
ATOM   3308  N   ALA A 294      -5.661  -3.186 -23.721
ATOM   3309  CA  ALA A 294      -6.430  -2.398 -22.752
ATOM   3310  C   ALA A 294      -7.643  -1.704 -23.390
ATOM   3311  O   ALA A 294      -7.479  -0.855 -24.271
ATOM   3312  CB  ALA A 294      -5.527  -1.374 -22.077
ATOM      0  H   ALA A 294      -4.750  -2.810 -23.890
ATOM      0  HA  ALA A 294      -6.820  -3.098 -21.998
ATOM      0  HB1 ALA A 294      -6.112  -0.789 -21.353
ATOM      0  HB2 ALA A 294      -4.710  -1.892 -21.555
ATOM      0  HB3 ALA A 294      -5.105  -0.699 -22.837
ATOM   3313  N   THR A 295      -8.861  -2.088 -22.949
ATOM   3314  CA  THR A 295     -10.142  -1.536 -23.425
ATOM   3315  C   THR A 295     -10.715  -0.541 -22.400
ATOM   3316  O   THR A 295     -10.088  -0.303 -21.365
ATOM   3317  CB  THR A 295     -11.158  -2.662 -23.766
ATOM   3318  OG1 THR A 295     -11.627  -3.297 -22.573
ATOM   3319  CG2 THR A 295     -10.610  -3.691 -24.757
ATOM      0  H   THR A 295      -8.978  -2.794 -22.250
ATOM      0  HA  THR A 295      -9.951  -0.986 -24.358
ATOM      0  HB  THR A 295     -12.007  -2.177 -24.270
ATOM      0  HG1 THR A 295     -10.869  -3.775 -22.130
ATOM      0 HG21 THR A 295     -11.376  -4.455 -24.954
ATOM      0 HG22 THR A 295     -10.344  -3.188 -25.699
ATOM      0 HG23 THR A 295      -9.716  -4.170 -24.332
ATOM   3320  N   CYS A 296     -11.907   0.029 -22.687
ATOM   3321  CA  CYS A 296     -12.609   0.970 -21.798
ATOM   3322  C   CYS A 296     -13.079   0.228 -20.546
ATOM   3323  O   CYS A 296     -13.065   0.800 -19.453
ATOM   3324  CB  CYS A 296     -13.774   1.655 -22.510
ATOM   3325  SG  CYS A 296     -13.687   1.602 -24.320
ATOM      0  H   CYS A 296     -12.401  -0.153 -23.537
ATOM      0  HA  CYS A 296     -11.910   1.766 -21.501
ATOM      0  HB2 CYS A 296     -14.713   1.182 -22.187
ATOM      0  HB3 CYS A 296     -13.816   2.706 -22.188
ATOM   3326  N   ASN A 297     -13.476  -1.055 -20.717
ATOM   3327  CA  ASN A 297     -13.917  -1.949 -19.645
ATOM   3328  C   ASN A 297     -12.749  -2.276 -18.713
ATOM   3329  O   ASN A 297     -12.948  -2.356 -17.498
ATOM   3330  CB  ASN A 297     -14.528  -3.232 -20.219
ATOM   3331  CG  ASN A 297     -15.927  -3.060 -20.764
ATOM   3332  OD1 ASN A 297     -16.896  -2.846 -20.023
ATOM   3333  ND2 ASN A 297     -16.068  -3.199 -22.072
ATOM      0  H   ASN A 297     -13.496  -1.491 -21.616
ATOM      0  HA  ASN A 297     -14.696  -1.435 -19.063
ATOM      0  HB2 ASN A 297     -13.877  -3.608 -21.022
ATOM      0  HB3 ASN A 297     -14.545  -4.001 -19.433
ATOM      0 HD21 ASN A 297     -16.976  -3.131 -22.486
ATOM      0 HD22 ASN A 297     -15.268  -3.372 -22.646
ATOM   3334  N   HIS A 298     -11.531  -2.437 -19.284
ATOM   3335  CA  HIS A 298     -10.305  -2.707 -18.535
ATOM   3336  C   HIS A 298      -9.912  -1.498 -17.710
ATOM   3337  O   HIS A 298      -9.618  -1.653 -16.529
ATOM   3338  CB  HIS A 298      -9.153  -3.101 -19.467
ATOM   3339  CG  HIS A 298      -9.246  -4.492 -20.005
ATOM   3340  ND1 HIS A 298      -8.986  -4.765 -21.332
ATOM   3341  CD2 HIS A 298      -9.561  -5.647 -19.374
ATOM   3342  CE1 HIS A 298      -9.152  -6.069 -21.469
ATOM   3343  NE2 HIS A 298      -9.500  -6.642 -20.319
ATOM      0  H   HIS A 298     -11.386  -2.379 -20.272
ATOM      0  HA  HIS A 298     -10.505  -3.555 -17.862
ATOM      0  HB2 HIS A 298      -9.122  -2.395 -20.310
ATOM      0  HB3 HIS A 298      -8.203  -2.993 -18.922
ATOM      0  HD2 HIS A 298      -9.816  -5.766 -18.310
ATOM      0  HE1 HIS A 298      -9.018  -6.613 -22.416
ATOM   3344  N   ASN A 299      -9.935  -0.295 -18.322
ATOM   3345  CA  ASN A 299      -9.604   0.974 -17.668
ATOM   3346  C   ASN A 299     -10.546   1.296 -16.498
ATOM   3347  O   ASN A 299     -10.086   1.825 -15.486
ATOM   3348  CB  ASN A 299      -9.561   2.120 -18.682
ATOM   3349  CG  ASN A 299      -8.432   2.021 -19.684
ATOM   3350  OD1 ASN A 299      -7.259   1.866 -19.330
ATOM   3351  ND2 ASN A 299      -8.758   2.147 -20.962
ATOM      0  H   ASN A 299     -10.186  -0.186 -19.285
ATOM      0  HA  ASN A 299      -8.599   0.859 -17.238
ATOM      0  HB2 ASN A 299     -10.517   2.150 -19.226
ATOM      0  HB3 ASN A 299      -9.471   3.072 -18.139
ATOM      0 HD21 ASN A 299      -8.046   2.119 -21.664
ATOM      0 HD22 ASN A 299      -9.715   2.271 -21.224
ATOM   3352  N   LEU A 300     -11.846   0.945 -16.619
ATOM   3353  CA  LEU A 300     -12.827   1.153 -15.552
ATOM   3354  C   LEU A 300     -12.538   0.190 -14.401
ATOM   3355  O   LEU A 300     -12.528   0.617 -13.250
ATOM   3356  CB  LEU A 300     -14.262   0.969 -16.071
ATOM   3357  CG  LEU A 300     -15.386   1.321 -15.085
ATOM   3358  CD1 LEU A 300     -16.425   2.189 -15.742
ATOM   3359  CD2 LEU A 300     -16.038   0.071 -14.528
ATOM      0  H   LEU A 300     -12.226   0.522 -17.442
ATOM      0  HA  LEU A 300     -12.740   2.187 -15.188
ATOM      0  HB2 LEU A 300     -14.386   1.586 -16.972
ATOM      0  HB3 LEU A 300     -14.388  -0.080 -16.379
ATOM      0  HG  LEU A 300     -14.930   1.879 -14.254
ATOM      0 HD11 LEU A 300     -17.217   2.427 -15.017
ATOM      0 HD12 LEU A 300     -15.958   3.121 -16.092
ATOM      0 HD13 LEU A 300     -16.862   1.655 -16.599
ATOM      0 HD21 LEU A 300     -16.837   0.355 -13.827
ATOM      0 HD22 LEU A 300     -16.467  -0.518 -15.353
ATOM      0 HD23 LEU A 300     -15.286  -0.533 -14.000
ATOM   3360  N   LEU A 301     -12.299  -1.103 -14.723
ATOM   3361  CA  LEU A 301     -11.972  -2.158 -13.762
ATOM   3362  C   LEU A 301     -10.679  -1.809 -13.029
ATOM   3363  O   LEU A 301     -10.621  -1.973 -11.808
ATOM   3364  CB  LEU A 301     -11.859  -3.530 -14.468
ATOM   3365  CG  LEU A 301     -11.466  -4.758 -13.623
ATOM   3366  CD1 LEU A 301     -12.454  -5.013 -12.494
ATOM   3367  CD2 LEU A 301     -11.366  -5.988 -14.479
ATOM      0  H   LEU A 301     -12.330  -1.434 -15.666
ATOM      0  HA  LEU A 301     -12.784  -2.230 -13.024
ATOM      0  HB2 LEU A 301     -12.829  -3.745 -14.940
ATOM      0  HB3 LEU A 301     -11.122  -3.431 -15.278
ATOM      0  HG  LEU A 301     -10.484  -4.536 -13.181
ATOM      0 HD11 LEU A 301     -12.135  -5.895 -11.919
ATOM      0 HD12 LEU A 301     -12.488  -4.137 -11.830
ATOM      0 HD13 LEU A 301     -13.454  -5.192 -12.915
ATOM      0 HD21 LEU A 301     -11.084  -6.848 -13.854
ATOM      0 HD22 LEU A 301     -12.337  -6.183 -14.956
ATOM      0 HD23 LEU A 301     -10.602  -5.834 -15.255
ATOM   3368  N   PHE A 302      -9.668  -1.290 -13.769
ATOM   3369  CA  PHE A 302      -8.378  -0.865 -13.221
ATOM   3370  C   PHE A 302      -8.541   0.290 -12.234
ATOM   3371  O   PHE A 302      -7.903   0.263 -11.184
ATOM   3372  CB  PHE A 302      -7.375  -0.499 -14.332
ATOM   3373  CG  PHE A 302      -6.056   0.052 -13.840
ATOM   3374  CD1 PHE A 302      -5.132  -0.772 -13.206
ATOM   3375  CD2 PHE A 302      -5.738   1.392 -14.006
ATOM   3376  CE1 PHE A 302      -3.918  -0.261 -12.739
ATOM   3377  CE2 PHE A 302      -4.522   1.902 -13.541
ATOM   3378  CZ  PHE A 302      -3.620   1.071 -12.911
ATOM      0  H   PHE A 302      -9.736  -1.160 -14.759
ATOM      0  HA  PHE A 302      -7.968  -1.725 -12.672
ATOM      0  HB2 PHE A 302      -7.179  -1.395 -14.939
ATOM      0  HB3 PHE A 302      -7.842   0.244 -14.997
ATOM      0  HD1 PHE A 302      -5.360  -1.839 -13.069
ATOM      0  HD2 PHE A 302      -6.451   2.061 -14.511
ATOM      0  HE1 PHE A 302      -3.200  -0.924 -12.235
ATOM      0  HE2 PHE A 302      -4.285   2.967 -13.678
ATOM      0  HZ  PHE A 302      -2.663   1.473 -12.546
ATOM   3379  N   LEU A 303      -9.388   1.293 -12.565
ATOM   3380  CA  LEU A 303      -9.638   2.441 -11.688
ATOM   3381  C   LEU A 303     -10.398   2.025 -10.437
ATOM   3382  O   LEU A 303     -10.141   2.586  -9.371
ATOM   3383  CB  LEU A 303     -10.340   3.604 -12.416
ATOM   3384  CG  LEU A 303      -9.529   4.339 -13.501
ATOM   3385  CD1 LEU A 303     -10.398   5.287 -14.281
ATOM   3386  CD2 LEU A 303      -8.331   5.086 -12.921
ATOM      0  H   LEU A 303      -9.898   1.322 -13.424
ATOM      0  HA  LEU A 303      -8.653   2.819 -11.377
ATOM      0  HB2 LEU A 303     -11.258   3.214 -12.879
ATOM      0  HB3 LEU A 303     -10.650   4.342 -11.661
ATOM      0  HG  LEU A 303      -9.146   3.565 -14.181
ATOM      0 HD11 LEU A 303      -9.792   5.794 -15.045
ATOM      0 HD12 LEU A 303     -11.208   4.725 -14.769
ATOM      0 HD13 LEU A 303     -10.830   6.034 -13.599
ATOM      0 HD21 LEU A 303      -7.787   5.592 -13.732
ATOM      0 HD22 LEU A 303      -8.681   5.833 -12.192
ATOM      0 HD23 LEU A 303      -7.661   4.372 -12.420
ATOM   3387  N   LEU A 304     -11.283   1.008 -10.545
ATOM   3388  CA  LEU A 304     -12.017   0.478  -9.396
ATOM   3389  C   LEU A 304     -11.102  -0.341  -8.481
ATOM   3390  O   LEU A 304     -11.360  -0.416  -7.285
ATOM   3391  CB  LEU A 304     -13.256  -0.329  -9.811
ATOM   3392  CG  LEU A 304     -14.431   0.460 -10.416
ATOM   3393  CD1 LEU A 304     -15.566  -0.465 -10.783
ATOM   3394  CD2 LEU A 304     -14.953   1.541  -9.469
ATOM      0  H   LEU A 304     -11.496   0.551 -11.408
ATOM      0  HA  LEU A 304     -12.381   1.346  -8.826
ATOM      0  HB2 LEU A 304     -12.940  -1.087 -10.543
ATOM      0  HB3 LEU A 304     -13.625  -0.870  -8.927
ATOM      0  HG  LEU A 304     -14.044   0.952 -11.320
ATOM      0 HD11 LEU A 304     -16.393   0.120 -11.212
ATOM      0 HD12 LEU A 304     -15.215  -1.201 -11.522
ATOM      0 HD13 LEU A 304     -15.917  -0.989  -9.883
ATOM      0 HD21 LEU A 304     -15.788   2.075  -9.946
ATOM      0 HD22 LEU A 304     -15.301   1.075  -8.536
ATOM      0 HD23 LEU A 304     -14.145   2.253  -9.245
ATOM   3395  N   CYS A 305     -10.025  -0.931  -9.046
ATOM   3396  CA  CYS A 305      -9.010  -1.701  -8.317
ATOM   3397  C   CYS A 305      -7.999  -0.735  -7.690
ATOM   3398  O   CYS A 305      -7.611  -0.911  -6.528
ATOM   3399  CB  CYS A 305      -8.311  -2.695  -9.244
ATOM   3400  SG  CYS A 305      -9.336  -4.103  -9.748
ATOM      0  H   CYS A 305      -9.842  -0.881 -10.028
ATOM      0  HA  CYS A 305      -9.498  -2.280  -7.520
ATOM      0  HB2 CYS A 305      -7.974  -2.162 -10.145
ATOM      0  HB3 CYS A 305      -7.411  -3.076  -8.739
ATOM      0  HG  CYS A 305     -10.150  -3.732 -10.691
ATOM   3401  N   HIS A 306      -7.551   0.267  -8.485
ATOM   3402  CA  HIS A 306      -6.583   1.291  -8.100
ATOM   3403  C   HIS A 306      -7.092   2.104  -6.922
ATOM   3404  O   HIS A 306      -6.328   2.339  -5.991
ATOM   3405  CB  HIS A 306      -6.229   2.198  -9.291
ATOM   3406  CG  HIS A 306      -5.152   3.189  -8.990
ATOM   3407  ND1 HIS A 306      -3.827   2.811  -8.927
ATOM   3408  CD2 HIS A 306      -5.242   4.513  -8.734
ATOM   3409  CE1 HIS A 306      -3.155   3.909  -8.624
ATOM   3410  NE2 HIS A 306      -3.965   4.962  -8.512
ATOM      0  H   HIS A 306      -7.869   0.376  -9.428
ATOM      0  HA  HIS A 306      -5.659   0.783  -7.785
ATOM      0  HB2 HIS A 306      -5.912   1.571 -10.137
ATOM      0  HB3 HIS A 306      -7.133   2.737  -9.611
ATOM      0  HD2 HIS A 306      -6.163   5.115  -8.708
ATOM      0  HE1 HIS A 306      -2.065   3.949  -8.483
ATOM   3411  N   LEU A 307      -8.388   2.492  -6.945
ATOM   3412  CA  LEU A 307      -9.035   3.260  -5.875
ATOM   3413  C   LEU A 307      -9.105   2.441  -4.578
ATOM   3414  O   LEU A 307      -8.712   2.957  -3.533
ATOM   3415  CB  LEU A 307     -10.428   3.763  -6.321
ATOM   3416  CG  LEU A 307     -11.221   4.697  -5.388
ATOM   3417  CD1 LEU A 307     -10.503   6.026  -5.156
ATOM   3418  CD2 LEU A 307     -12.578   4.978  -5.968
ATOM      0  H   LEU A 307      -9.002   2.279  -7.704
ATOM      0  HA  LEU A 307      -8.421   4.148  -5.666
ATOM      0  HB2 LEU A 307     -10.301   4.283  -7.281
ATOM      0  HB3 LEU A 307     -11.054   2.878  -6.515
ATOM      0  HG  LEU A 307     -11.314   4.179  -4.422
ATOM      0 HD11 LEU A 307     -11.105   6.657  -4.486
ATOM      0 HD12 LEU A 307      -9.520   5.838  -4.697
ATOM      0 HD13 LEU A 307     -10.364   6.541  -6.118
ATOM      0 HD21 LEU A 307     -13.135   5.645  -5.295
ATOM      0 HD22 LEU A 307     -12.465   5.460  -6.951
ATOM      0 HD23 LEU A 307     -13.130   4.034  -6.086
ATOM   3419  N   THR A 308      -9.541   1.158  -4.659
ATOM   3420  CA  THR A 308      -9.620   0.237  -3.516
ATOM   3421  C   THR A 308      -8.242   0.110  -2.851
ATOM   3422  O   THR A 308      -8.151   0.158  -1.624
ATOM   3423  CB  THR A 308     -10.204  -1.120  -3.940
ATOM   3424  OG1 THR A 308     -11.372  -0.902  -4.731
ATOM   3425  CG2 THR A 308     -10.565  -2.003  -2.745
ATOM      0  H   THR A 308      -9.843   0.746  -5.518
ATOM      0  HA  THR A 308     -10.311   0.646  -2.766
ATOM      0  HB  THR A 308      -9.430  -1.646  -4.518
ATOM      0  HG1 THR A 308     -11.152  -1.042  -5.696
ATOM      0 HG21 THR A 308     -10.978  -2.957  -3.105
ATOM      0 HG22 THR A 308      -9.664  -2.196  -2.145
ATOM      0 HG23 THR A 308     -11.315  -1.491  -2.123
ATOM   3426  N   ALA A 309      -7.175  -0.008  -3.666
ATOM   3427  CA  ALA A 309      -5.791  -0.060  -3.210
ATOM   3428  C   ALA A 309      -5.411   1.283  -2.567
ATOM   3429  O   ALA A 309      -4.861   1.289  -1.470
ATOM   3430  CB  ALA A 309      -4.877  -0.376  -4.378
ATOM      0  H   ALA A 309      -7.262  -0.069  -4.660
ATOM      0  HA  ALA A 309      -5.680  -0.855  -2.457
ATOM      0  HB1 ALA A 309      -3.835  -0.414  -4.029
ATOM      0  HB2 ALA A 309      -5.155  -1.349  -4.809
ATOM      0  HB3 ALA A 309      -4.977   0.406  -5.145
ATOM   3431  N   MET A 310      -5.781   2.413  -3.205
ATOM   3432  CA  MET A 310      -5.510   3.765  -2.706
ATOM   3433  C   MET A 310      -6.192   4.068  -1.370
ATOM   3434  O   MET A 310      -5.670   4.867  -0.594
ATOM   3435  CB  MET A 310      -5.854   4.836  -3.758
ATOM   3436  CG  MET A 310      -4.882   4.891  -4.923
ATOM   3437  SD  MET A 310      -3.142   4.877  -4.444
ATOM   3438  CE  MET A 310      -2.649   3.317  -5.134
ATOM      0  H   MET A 310      -6.273   2.405  -4.075
ATOM      0  HA  MET A 310      -4.427   3.802  -2.515
ATOM      0  HB2 MET A 310      -6.865   4.642  -4.146
ATOM      0  HB3 MET A 310      -5.880   5.821  -3.268
ATOM      0  HG2 MET A 310      -5.074   4.034  -5.585
ATOM      0  HG3 MET A 310      -5.081   5.800  -5.508
ATOM      0  HE1 MET A 310      -2.086   2.744  -4.382
ATOM      0  HE2 MET A 310      -3.542   2.749  -5.434
ATOM      0  HE3 MET A 310      -2.013   3.489  -6.014
ATOM   3439  N   ILE A 311      -7.333   3.400  -1.091
ATOM   3440  CA  ILE A 311      -8.094   3.518   0.155
ATOM   3441  C   ILE A 311      -7.238   3.078   1.365
ATOM   3442  O   ILE A 311      -7.437   3.622   2.445
ATOM   3443  CB  ILE A 311      -9.471   2.789   0.034
ATOM   3444  CG1 ILE A 311     -10.457   3.656  -0.772
ATOM   3445  CG2 ILE A 311     -10.080   2.383   1.392
ATOM   3446  CD1 ILE A 311     -11.529   2.888  -1.545
ATOM      0  H   ILE A 311      -7.746   2.759  -1.738
ATOM      0  HA  ILE A 311      -8.338   4.574   0.341
ATOM      0  HB  ILE A 311      -9.281   1.847  -0.501
ATOM      0 HG12 ILE A 311     -10.956   4.352  -0.081
ATOM      0 HG13 ILE A 311      -9.883   4.266  -1.485
ATOM      0 HG21 ILE A 311     -11.043   1.878   1.226
ATOM      0 HG22 ILE A 311      -9.393   1.700   1.913
ATOM      0 HG23 ILE A 311     -10.238   3.281   2.006
ATOM      0 HD11 ILE A 311     -12.174   3.599  -2.082
ATOM      0 HD12 ILE A 311     -11.048   2.213  -2.268
ATOM      0 HD13 ILE A 311     -12.138   2.300  -0.843
ATOM   3447  N   SER A 312      -6.239   2.172   1.170
ATOM   3448  CA  SER A 312      -5.334   1.713   2.240
ATOM   3449  C   SER A 312      -4.601   2.866   2.936
ATOM   3450  O   SER A 312      -4.211   2.734   4.101
ATOM   3451  CB  SER A 312      -4.326   0.690   1.722
ATOM   3452  OG  SER A 312      -3.338   1.280   0.894
ATOM      0  H   SER A 312      -6.050   1.754   0.282
ATOM      0  HA  SER A 312      -5.977   1.231   2.990
ATOM      0  HB2 SER A 312      -3.838   0.194   2.574
ATOM      0  HB3 SER A 312      -4.857  -0.091   1.156
ATOM      0  HG  SER A 312      -3.700   1.390  -0.032
ATOM   3453  N   THR A 313      -4.438   4.002   2.223
ATOM   3454  CA  THR A 313      -3.793   5.205   2.750
ATOM   3455  C   THR A 313      -4.660   5.836   3.846
ATOM   3456  O   THR A 313      -4.125   6.464   4.756
ATOM   3457  CB  THR A 313      -3.412   6.189   1.620
ATOM   3458  OG1 THR A 313      -4.588   6.726   1.022
ATOM   3459  CG2 THR A 313      -2.535   5.554   0.548
ATOM      0  H   THR A 313      -4.750   4.100   1.278
ATOM      0  HA  THR A 313      -2.841   4.922   3.222
ATOM      0  HB  THR A 313      -2.822   6.991   2.087
ATOM      0  HG1 THR A 313      -4.859   6.155   0.247
ATOM      0 HG21 THR A 313      -2.300   6.302  -0.224
ATOM      0 HG22 THR A 313      -1.602   5.193   1.004
ATOM      0 HG23 THR A 313      -3.070   4.710   0.089
ATOM   3460  N   CYS A 314      -5.993   5.617   3.777
ATOM   3461  CA  CYS A 314      -7.001   6.121   4.714
ATOM   3462  C   CYS A 314      -7.296   5.187   5.878
ATOM   3463  O   CYS A 314      -7.723   5.677   6.918
ATOM   3464  CB  CYS A 314      -8.283   6.485   3.974
ATOM   3465  SG  CYS A 314      -8.091   7.831   2.785
ATOM      0  H   CYS A 314      -6.397   5.069   3.045
ATOM      0  HA  CYS A 314      -6.565   7.024   5.165
ATOM      0  HB2 CYS A 314      -8.656   5.594   3.446
ATOM      0  HB3 CYS A 314      -9.051   6.766   4.709
ATOM      0  HG  CYS A 314      -7.070   7.589   2.017
ATOM   3466  N   VAL A 315      -7.115   3.856   5.715
ATOM   3467  CA  VAL A 315      -7.411   2.889   6.787
ATOM   3468  C   VAL A 315      -6.455   3.041   7.990
ATOM   3469  O   VAL A 315      -6.853   2.713   9.108
ATOM   3470  CB  VAL A 315      -7.547   1.403   6.345
ATOM   3471  CG1 VAL A 315      -8.703   1.216   5.366
ATOM   3472  CG2 VAL A 315      -6.241   0.836   5.787
ATOM      0  H   VAL A 315      -6.774   3.442   4.871
ATOM      0  HA  VAL A 315      -8.426   3.166   7.109
ATOM      0  HB  VAL A 315      -7.777   0.824   7.252
ATOM      0 HG11 VAL A 315      -8.770   0.157   5.075
ATOM      0 HG12 VAL A 315      -9.644   1.524   5.846
ATOM      0 HG13 VAL A 315      -8.530   1.831   4.471
ATOM      0 HG21 VAL A 315      -6.393  -0.213   5.492
ATOM      0 HG22 VAL A 315      -5.930   1.422   4.910
ATOM      0 HG23 VAL A 315      -5.458   0.888   6.559
ATOM   3473  N   ASN A 316      -5.222   3.551   7.771
ATOM   3474  CA  ASN A 316      -4.261   3.773   8.856
ATOM   3475  C   ASN A 316      -4.771   4.852   9.861
ATOM   3476  O   ASN A 316      -4.939   4.483  11.020
ATOM   3477  CB  ASN A 316      -2.841   4.050   8.329
ATOM   3478  CG  ASN A 316      -1.726   3.569   9.234
ATOM   3479  OD1 ASN A 316      -1.924   2.767  10.156
ATOM   3480  ND2 ASN A 316      -0.512   4.023   8.967
ATOM      0  H   ASN A 316      -4.883   3.809   6.867
ATOM      0  HA  ASN A 316      -4.182   2.836   9.427
ATOM      0  HB2 ASN A 316      -2.729   3.569   7.346
ATOM      0  HB3 ASN A 316      -2.727   5.132   8.172
ATOM      0 HD21 ASN A 316       0.267   3.720   9.515
ATOM      0 HD22 ASN A 316      -0.375   4.671   8.218
ATOM   3481  N   PRO A 317      -5.153   6.108   9.473
ATOM   3482  CA  PRO A 317      -5.669   7.050  10.485
ATOM   3483  C   PRO A 317      -7.103   6.802  11.006
ATOM   3484  O   PRO A 317      -7.379   7.190  12.141
ATOM   3485  CB  PRO A 317      -5.554   8.408   9.793
ATOM   3486  CG  PRO A 317      -5.682   8.105   8.359
ATOM   3487  CD  PRO A 317      -5.036   6.768   8.155
ATOM      0  HA  PRO A 317      -5.088   6.947  11.414
ATOM      0  HB2 PRO A 317      -6.342   9.097  10.128
ATOM      0  HB3 PRO A 317      -4.590   8.890  10.016
ATOM      0  HG2 PRO A 317      -6.739   8.080   8.056
ATOM      0  HG3 PRO A 317      -5.189   8.876   7.749
ATOM      0  HD2 PRO A 317      -5.544   6.191   7.369
ATOM      0  HD3 PRO A 317      -3.984   6.871   7.848
ATOM   3488  N   ILE A 318      -8.012   6.184  10.203
ATOM   3489  CA  ILE A 318      -9.408   5.918  10.621
ATOM   3490  C   ILE A 318      -9.499   4.807  11.684
ATOM   3491  O   ILE A 318     -10.334   4.908  12.580
ATOM   3492  CB  ILE A 318     -10.422   5.678   9.454
ATOM   3493  CG1 ILE A 318     -10.180   4.351   8.699
ATOM   3494  CG2 ILE A 318     -10.472   6.863   8.494
ATOM   3495  CD1 ILE A 318     -11.417   3.523   8.469
ATOM      0  H   ILE A 318      -7.801   5.867   9.279
ATOM      0  HA  ILE A 318      -9.729   6.864  11.080
ATOM      0  HB  ILE A 318     -11.410   5.586   9.930
ATOM      0 HG12 ILE A 318      -9.722   4.578   7.725
ATOM      0 HG13 ILE A 318      -9.453   3.750   9.265
ATOM      0 HG21 ILE A 318     -11.195   6.654   7.691
ATOM      0 HG22 ILE A 318     -10.782   7.766   9.041
ATOM      0 HG23 ILE A 318      -9.476   7.023   8.057
ATOM      0 HD11 ILE A 318     -11.147   2.603   7.928
ATOM      0 HD12 ILE A 318     -11.868   3.259   9.438
ATOM      0 HD13 ILE A 318     -12.140   4.100   7.873
ATOM   3496  N   PHE A 319      -8.667   3.749  11.567
ATOM   3497  CA  PHE A 319      -8.618   2.641  12.524
ATOM   3498  C   PHE A 319      -7.823   3.061  13.755
ATOM   3499  O   PHE A 319      -8.098   2.581  14.850
ATOM   3500  CB  PHE A 319      -8.002   1.383  11.892
ATOM   3501  CG  PHE A 319      -8.961   0.523  11.102
ATOM   3502  CD1 PHE A 319      -9.222   0.792   9.763
ATOM   3503  CD2 PHE A 319      -9.577  -0.575  11.685
ATOM   3504  CE1 PHE A 319     -10.098  -0.012   9.026
ATOM   3505  CE2 PHE A 319     -10.455  -1.379  10.948
ATOM   3506  CZ  PHE A 319     -10.705  -1.096   9.623
ATOM      0  H   PHE A 319      -8.021   3.649  10.811
ATOM      0  HA  PHE A 319      -9.647   2.393  12.821
ATOM      0  HB2 PHE A 319      -7.179   1.691  11.230
ATOM      0  HB3 PHE A 319      -7.558   0.771  12.691
ATOM      0  HD1 PHE A 319      -8.731   1.648   9.275
ATOM      0  HD2 PHE A 319      -9.373  -0.817  12.739
ATOM      0  HE1 PHE A 319     -10.303   0.221   7.971
ATOM      0  HE2 PHE A 319     -10.946  -2.239  11.428
ATOM      0  HZ  PHE A 319     -11.387  -1.733   9.043
ATOM   3507  N   TYR A 320      -6.849   3.974  13.576
ATOM   3508  CA  TYR A 320      -6.012   4.497  14.656
ATOM   3509  C   TYR A 320      -6.600   5.775  15.267
ATOM   3510  O   TYR A 320      -5.981   6.374  16.146
ATOM   3511  CB  TYR A 320      -4.588   4.745  14.144
ATOM   3512  CG  TYR A 320      -3.505   4.357  15.122
ATOM   3513  CD1 TYR A 320      -2.992   3.064  15.148
ATOM   3514  CD2 TYR A 320      -2.957   5.294  15.994
ATOM   3515  CE1 TYR A 320      -1.978   2.706  16.031
ATOM   3516  CE2 TYR A 320      -1.946   4.947  16.887
ATOM   3517  CZ  TYR A 320      -1.459   3.650  16.902
ATOM   3518  OH  TYR A 320      -0.467   3.297  17.782
ATOM      0  H   TYR A 320      -6.629   4.362  12.681
ATOM      0  HA  TYR A 320      -5.980   3.740  15.454
ATOM      0  HB2 TYR A 320      -4.442   4.182  13.209
ATOM      0  HB3 TYR A 320      -4.479   5.812  13.897
ATOM      0  HD1 TYR A 320      -3.396   2.310  14.456
ATOM      0  HD2 TYR A 320      -3.330   6.329  15.977
ATOM      0  HE1 TYR A 320      -1.589   1.677  16.037
ATOM      0  HE2 TYR A 320      -1.536   5.699  17.577
ATOM      0  HH  TYR A 320       0.085   2.565  17.385
ATOM   3519  N   GLY A 321      -7.785   6.168  14.802
ATOM   3520  CA  GLY A 321      -8.495   7.352  15.273
ATOM   3521  C   GLY A 321      -9.859   7.057  15.860
ATOM   3522  O   GLY A 321     -10.119   7.390  17.016
ATOM      0  H   GLY A 321      -8.278   5.671  14.088
ATOM      0  HA2 GLY A 321      -7.881   7.857  16.034
ATOM      0  HA3 GLY A 321      -8.611   8.056  14.436
ATOM   3523  N   PHE A 322     -10.729   6.410  15.072
ATOM   3524  CA  PHE A 322     -12.097   6.084  15.478
ATOM   3525  C   PHE A 322     -12.208   4.810  16.342
ATOM   3526  O   PHE A 322     -13.267   4.572  16.924
ATOM   3527  CB  PHE A 322     -13.026   6.030  14.251
ATOM   3528  CG  PHE A 322     -12.919   7.242  13.345
ATOM   3529  CD1 PHE A 322     -13.065   8.531  13.854
ATOM   3530  CD2 PHE A 322     -12.687   7.095  11.984
ATOM   3531  CE1 PHE A 322     -12.953   9.647  13.019
ATOM   3532  CE2 PHE A 322     -12.587   8.213  11.149
ATOM   3533  CZ  PHE A 322     -12.718   9.481  11.672
ATOM      0  H   PHE A 322     -10.503   6.104  14.147
ATOM      0  HA  PHE A 322     -12.428   6.900  16.136
ATOM      0  HB2 PHE A 322     -12.795   5.127  13.667
ATOM      0  HB3 PHE A 322     -14.066   5.934  14.595
ATOM      0  HD1 PHE A 322     -13.270   8.671  14.925
ATOM      0  HD2 PHE A 322     -12.580   6.087  11.557
ATOM      0  HE1 PHE A 322     -13.052  10.659  13.438
ATOM      0  HE2 PHE A 322     -12.403   8.079  10.073
ATOM      0  HZ  PHE A 322     -12.636  10.359  11.015
ATOM   3534  N   LEU A 323     -11.114   4.029  16.464
ATOM   3535  CA  LEU A 323     -11.050   2.813  17.291
ATOM   3536  C   LEU A 323     -10.076   2.969  18.476
ATOM   3537  O   LEU A 323     -10.221   2.268  19.482
ATOM   3538  CB  LEU A 323     -10.698   1.568  16.451
ATOM   3539  CG  LEU A 323     -11.862   0.836  15.771
ATOM   3540  CD1 LEU A 323     -12.176   1.431  14.393
ATOM   3541  CD2 LEU A 323     -11.554  -0.645  15.627
ATOM      0  H   LEU A 323     -10.256   4.228  15.991
ATOM      0  HA  LEU A 323     -12.057   2.666  17.708
ATOM      0  HB2 LEU A 323      -9.983   1.871  15.672
ATOM      0  HB3 LEU A 323     -10.178   0.851  17.104
ATOM      0  HG  LEU A 323     -12.746   0.963  16.414
ATOM      0 HD11 LEU A 323     -13.013   0.883  13.938
ATOM      0 HD12 LEU A 323     -12.450   2.491  14.505
ATOM      0 HD13 LEU A 323     -11.289   1.349  13.747
ATOM      0 HD21 LEU A 323     -12.400  -1.151  15.138
ATOM      0 HD22 LEU A 323     -10.647  -0.774  15.016
ATOM      0 HD23 LEU A 323     -11.390  -1.085  16.622
ATOM   3542  N   ASN A 324      -9.094   3.886  18.355
ATOM   3543  CA  ASN A 324      -8.113   4.186  19.399
ATOM   3544  C   ASN A 324      -8.654   5.344  20.252
ATOM   3545  O   ASN A 324      -8.909   6.430  19.720
ATOM   3546  CB  ASN A 324      -6.757   4.536  18.771
ATOM   3547  CG  ASN A 324      -5.601   4.633  19.739
ATOM   3548  OD1 ASN A 324      -4.976   5.688  19.887
ATOM   3549  ND2 ASN A 324      -5.253   3.523  20.378
ATOM      0  H   ASN A 324      -8.967   4.433  17.528
ATOM      0  HA  ASN A 324      -7.956   3.307  20.040
ATOM      0  HB2 ASN A 324      -6.516   3.776  18.014
ATOM      0  HB3 ASN A 324      -6.852   5.497  18.243
ATOM      0 HD21 ASN A 324      -4.467   3.528  20.996
ATOM      0 HD22 ASN A 324      -5.776   2.682  20.241
ATOM   3550  N   LYS A 325      -8.872   5.090  21.565
ATOM   3551  CA  LYS A 325      -9.423   6.053  22.530
ATOM   3552  C   LYS A 325      -8.550   7.296  22.761
ATOM   3553  O   LYS A 325      -9.091   8.399  22.871
ATOM   3554  CB  LYS A 325      -9.743   5.366  23.865
ATOM      0  H   LYS A 325      -8.666   4.203  21.977
ATOM      0  HA  LYS A 325     -10.351   6.424  22.071
ATOM   3555  N   ASN A 326      -7.215   7.115  22.842
ATOM   3556  CA  ASN A 326      -6.235   8.188  23.069
ATOM   3557  C   ASN A 326      -6.222   9.247  21.958
ATOM   3558  O   ASN A 326      -6.124  10.438  22.255
ATOM   3559  CB  ASN A 326      -4.823   7.594  23.282
ATOM   3560  CG  ASN A 326      -3.676   8.587  23.234
ATOM   3561  OD1 ASN A 326      -3.646   9.589  23.961
ATOM   3562  ND2 ASN A 326      -2.699   8.320  22.374
ATOM      0  H   ASN A 326      -6.791   6.214  22.750
ATOM      0  HA  ASN A 326      -6.549   8.712  23.983
ATOM      0  HB2 ASN A 326      -4.803   7.087  24.258
ATOM      0  HB3 ASN A 326      -4.651   6.824  22.515
ATOM      0 HD21 ASN A 326      -1.913   8.936  22.303
ATOM      0 HD22 ASN A 326      -2.748   7.505  21.798
ATOM   3563  N   PHE A 327      -6.322   8.802  20.695
ATOM   3564  CA  PHE A 327      -6.261   9.639  19.499
ATOM   3565  C   PHE A 327      -7.541  10.434  19.187
ATOM   3566  O   PHE A 327      -7.424  11.588  18.770
ATOM   3567  CB  PHE A 327      -5.849   8.780  18.296
ATOM   3568  CG  PHE A 327      -5.286   9.532  17.115
ATOM   3569  CD1 PHE A 327      -3.924   9.789  17.018
ATOM   3570  CD2 PHE A 327      -6.111   9.941  16.073
ATOM   3571  CE1 PHE A 327      -3.403  10.466  15.910
ATOM   3572  CE2 PHE A 327      -5.591  10.626  14.972
ATOM   3573  CZ  PHE A 327      -4.242  10.886  14.899
ATOM      0  H   PHE A 327      -6.449   7.834  20.481
ATOM      0  HA  PHE A 327      -5.505  10.409  19.711
ATOM      0  HB2 PHE A 327      -5.099   8.048  18.632
ATOM      0  HB3 PHE A 327      -6.727   8.210  17.958
ATOM      0  HD1 PHE A 327      -3.249   9.458  17.820
ATOM      0  HD2 PHE A 327      -7.188   9.723  16.117
ATOM      0  HE1 PHE A 327      -2.323  10.663  15.845
ATOM      0  HE2 PHE A 327      -6.260  10.958  14.165
ATOM      0  HZ  PHE A 327      -3.832  11.428  14.034
ATOM   3574  N   GLN A 328      -8.743   9.828  19.349
ATOM   3575  CA  GLN A 328     -10.022  10.490  19.038
ATOM   3576  C   GLN A 328     -10.255  11.775  19.843
ATOM   3577  O   GLN A 328     -10.690  12.775  19.267
ATOM   3578  CB  GLN A 328     -11.234   9.540  19.138
ATOM   3579  CG  GLN A 328     -11.377   8.749  20.440
ATOM   3580  CD  GLN A 328     -12.541   7.777  20.434
ATOM   3581  OE1 GLN A 328     -13.333   7.694  19.484
ATOM   3582  NE2 GLN A 328     -12.672   7.014  21.510
ATOM      0  H   GLN A 328      -8.845   8.893  19.691
ATOM      0  HA  GLN A 328      -9.929  10.790  17.984
ATOM      0  HB2 GLN A 328     -12.149  10.134  18.993
ATOM      0  HB3 GLN A 328     -11.179   8.824  18.305
ATOM      0  HG2 GLN A 328     -10.446   8.193  20.626
ATOM      0  HG3 GLN A 328     -11.504   9.454  21.276
ATOM      0 HE21 GLN A 328     -13.421   6.354  21.567
ATOM      0 HE22 GLN A 328     -12.021   7.099  22.265
ATOM   3583  N   ARG A 329      -9.938  11.762  21.147
ATOM   3584  CA  ARG A 329     -10.080  12.938  22.002
ATOM   3585  C   ARG A 329      -8.959  13.942  21.724
ATOM   3586  O   ARG A 329      -9.188  15.148  21.815
ATOM   3587  CB  ARG A 329     -10.094  12.538  23.483
ATOM      0  H   ARG A 329      -9.585  10.955  21.621
ATOM      0  HA  ARG A 329     -11.042  13.418  21.770
ATOM   3588  N   ASP A 330      -7.758  13.437  21.366
ATOM   3589  CA  ASP A 330      -6.577  14.251  21.071
ATOM   3590  C   ASP A 330      -6.669  14.996  19.740
ATOM   3591  O   ASP A 330      -6.169  16.119  19.657
ATOM   3592  CB  ASP A 330      -5.291  13.413  21.145
ATOM   3593  CG  ASP A 330      -4.015  14.207  21.371
ATOM   3594  OD1 ASP A 330      -4.093  15.313  21.955
ATOM   3595  OD2 ASP A 330      -2.931  13.698  21.018
ATOM      0  H   ASP A 330      -7.591  12.455  21.278
ATOM      0  HA  ASP A 330      -6.541  15.023  21.853
ATOM      0  HB2 ASP A 330      -5.397  12.680  21.957
ATOM      0  HB3 ASP A 330      -5.189  12.843  20.210
ATOM   3596  N   LEU A 331      -7.291  14.384  18.704
ATOM   3597  CA  LEU A 331      -7.451  15.030  17.393
ATOM   3598  C   LEU A 331      -8.516  16.143  17.440
ATOM   3599  O   LEU A 331      -8.433  17.104  16.673
ATOM   3600  CB  LEU A 331      -7.689  14.012  16.246
ATOM   3601  CG  LEU A 331      -9.089  13.402  16.062
ATOM   3602  CD1 LEU A 331      -9.872  14.141  14.986
ATOM   3603  CD2 LEU A 331      -8.993  11.958  15.639
ATOM      0  H   LEU A 331      -7.679  13.464  18.756
ATOM      0  HA  LEU A 331      -6.493  15.515  17.155
ATOM      0  HB2 LEU A 331      -7.418  14.508  15.302
ATOM      0  HB3 LEU A 331      -6.982  13.181  16.389
ATOM      0  HG  LEU A 331      -9.601  13.486  17.032
ATOM      0 HD11 LEU A 331     -10.867  13.683  14.876
ATOM      0 HD12 LEU A 331      -9.984  15.197  15.273
ATOM      0 HD13 LEU A 331      -9.332  14.077  14.029
ATOM      0 HD21 LEU A 331     -10.005  11.545  15.513
ATOM      0 HD22 LEU A 331      -8.450  11.891  14.685
ATOM      0 HD23 LEU A 331      -8.455  11.384  16.408
ATOM   3604  N   GLN A 332      -9.504  16.005  18.352
ATOM   3605  CA  GLN A 332     -10.583  16.969  18.570
ATOM   3606  C   GLN A 332     -10.065  18.161  19.382
ATOM   3607  O   GLN A 332     -10.465  19.294  19.113
ATOM   3608  CB  GLN A 332     -11.763  16.294  19.281
ATOM   3609  CG  GLN A 332     -13.081  17.052  19.146
ATOM   3610  CD  GLN A 332     -14.294  16.209  19.467
ATOM   3611  OE1 GLN A 332     -14.226  15.197  20.176
ATOM   3612  NE2 GLN A 332     -15.442  16.622  18.958
ATOM      0  H   GLN A 332      -9.565  15.211  18.956
ATOM      0  HA  GLN A 332     -10.936  17.338  17.596
ATOM      0  HB2 GLN A 332     -11.892  15.280  18.876
ATOM      0  HB3 GLN A 332     -11.521  16.186  20.349
ATOM      0  HG2 GLN A 332     -13.063  17.925  19.815
ATOM      0  HG3 GLN A 332     -13.171  17.436  18.119
ATOM      0 HE21 GLN A 332     -16.283  16.113  19.144
ATOM      0 HE22 GLN A 332     -15.470  17.443  18.387
ATOM   3613  N   PHE A 333      -9.159  17.903  20.357
ATOM   3614  CA  PHE A 333      -8.527  18.914  21.214
ATOM   3615  C   PHE A 333      -7.346  19.624  20.510
ATOM   3616  O   PHE A 333      -6.633  20.412  21.138
ATOM   3617  CB  PHE A 333      -8.091  18.292  22.553
ATOM      0  H   PHE A 333      -8.852  16.974  20.563
ATOM      0  HA  PHE A 333      -9.279  19.689  21.421
ATOM   3618  N   PHE A 334      -7.158  19.340  19.203
ATOM   3619  CA  PHE A 334      -6.133  19.919  18.333
ATOM   3620  C   PHE A 334      -6.795  20.689  17.182
ATOM   3621  O   PHE A 334      -6.334  21.777  16.841
ATOM   3622  CB  PHE A 334      -5.196  18.829  17.790
ATOM      0  H   PHE A 334      -7.737  18.682  18.721
ATOM      0  HA  PHE A 334      -5.527  20.620  18.925
ATOM   3623  N   PHE A 335      -7.883  20.128  16.600
ATOM   3624  CA  PHE A 335      -8.649  20.738  15.508
ATOM   3625  C   PHE A 335      -9.445  21.952  16.000
ATOM   3626  O   PHE A 335      -9.424  22.996  15.343
ATOM   3627  CB  PHE A 335      -9.578  19.709  14.847
ATOM      0  H   PHE A 335      -8.244  19.239  16.883
ATOM      0  HA  PHE A 335      -7.931  21.088  14.752
ATOM   3628  N   ASN A 336     -10.133  21.817  17.159
ATOM   3629  CA  ASN A 336     -10.915  22.887  17.792
ATOM   3630  C   ASN A 336     -10.012  23.920  18.482
ATOM   3631  O   ASN A 336     -10.430  25.065  18.672
ATOM   3632  CB  ASN A 336     -11.940  22.316  18.782
ATOM   3633  CG  ASN A 336     -13.321  22.121  18.201
ATOM   3634  OD1 ASN A 336     -13.524  21.375  17.236
ATOM   3635  ND2 ASN A 336     -14.311  22.764  18.803
ATOM      0  H   ASN A 336     -10.155  20.959  17.673
ATOM      0  HA  ASN A 336     -11.463  23.404  16.992
ATOM      0  HB2 ASN A 336     -11.572  21.349  19.155
ATOM      0  HB3 ASN A 336     -12.011  22.989  19.648
ATOM      0 HD21 ASN A 336     -15.251  22.652  18.479
ATOM      0 HD22 ASN A 336     -14.119  23.362  19.581
ATOM   3636  N   PHE A 337      -8.779  23.508  18.856
ATOM   3637  CA  PHE A 337      -7.777  24.368  19.492
ATOM   3638  C   PHE A 337      -7.190  25.363  18.481
ATOM   3639  O   PHE A 337      -6.857  26.488  18.864
ATOM   3640  CB  PHE A 337      -6.662  23.530  20.130
ATOM      0  H   PHE A 337      -8.461  22.569  18.722
ATOM      0  HA  PHE A 337      -8.279  24.939  20.287
ATOM   3641  N   CYS A 338      -7.084  24.951  17.190
ATOM   3642  CA  CYS A 338      -6.573  25.758  16.071
ATOM   3643  C   CYS A 338      -7.433  26.995  15.773
ATOM   3644  O   CYS A 338      -6.942  27.949  15.165
ATOM   3645  CB  CYS A 338      -6.379  24.898  14.826
ATOM   3646  SG  CYS A 338      -4.865  23.905  14.838
ATOM      0  H   CYS A 338      -7.360  24.033  16.905
ATOM      0  HA  CYS A 338      -5.592  26.144  16.385
ATOM      0  HB2 CYS A 338      -7.244  24.226  14.720
ATOM      0  HB3 CYS A 338      -6.369  25.551  13.941
ATOM      0  HG  CYS A 338      -5.036  22.861  15.594
ATOM   3647  N   ASP A 339      -8.711  26.971  16.203
ATOM   3648  CA  ASP A 339      -9.684  28.050  16.039
ATOM   3649  C   ASP A 339      -9.611  29.022  17.222
ATOM   3650  O   ASP A 339      -9.606  28.601  18.379
ATOM   3651  CB  ASP A 339     -11.101  27.464  15.895
ATOM   3652  CG  ASP A 339     -12.198  28.493  15.713
ATOM   3653  OD1 ASP A 339     -12.213  29.165  14.658
ATOM   3654  OD2 ASP A 339     -13.060  28.604  16.609
ATOM      0  H   ASP A 339      -9.093  26.180  16.681
ATOM      0  HA  ASP A 339      -9.444  28.611  15.123
ATOM      0  HB2 ASP A 339     -11.114  26.780  15.033
ATOM      0  HB3 ASP A 339     -11.327  26.863  16.788
