# Supplementary material for: Structural basis of neuropeptide Y signaling through Y1 receptor
Source: Nat Commun. 2022 Feb 14;13:853. doi: 10.1038/s41467-022-28510-6 (PMC8844075; doi:10.1038/s41467-022-28510-6)
Supplement: Supplementary file 4 — Supplementary Data 1 [file 41467_2022_28510_MOESM4_ESM.zip › GPCR_binding_cavity_volume/demo_input/demo_5zbq_trim.pdb]

ATOM    115  N   LEU A  35     -16.535   6.278 -21.210
ATOM    116  CA  LEU A  35     -17.152   6.260 -19.896
ATOM    117  C   LEU A  35     -18.024   7.484 -19.709
ATOM    118  O   LEU A  35     -17.590   8.586 -20.077
ATOM    119  CB  LEU A  35     -16.084   6.174 -18.783
ATOM    120  CG  LEU A  35     -14.912   5.215 -19.003
ATOM    121  CD1 LEU A  35     -13.867   5.403 -17.938
ATOM    122  CD2 LEU A  35     -15.367   3.760 -19.056
ATOM      0  H   LEU A  35     -15.751   6.892 -21.299
ATOM      0  HA  LEU A  35     -17.785   5.364 -19.824
ATOM      0  HB2 LEU A  35     -15.673   7.183 -18.628
ATOM      0  HB3 LEU A  35     -16.589   5.885 -17.849
ATOM      0  HG  LEU A  35     -14.470   5.457 -19.981
ATOM      0 HD11 LEU A  35     -13.034   4.706 -18.113
ATOM      0 HD12 LEU A  35     -13.492   6.437 -17.970
ATOM      0 HD13 LEU A  35     -14.309   5.204 -16.951
ATOM      0 HD21 LEU A  35     -14.495   3.108 -19.215
ATOM      0 HD22 LEU A  35     -15.855   3.493 -18.107
ATOM      0 HD23 LEU A  35     -16.079   3.628 -19.884
ATOM    123  N   PRO A  36     -19.247   7.333 -19.137
ATOM    124  CA  PRO A  36     -20.084   8.521 -18.901
ATOM    125  C   PRO A  36     -19.395   9.498 -17.951
ATOM    126  O   PRO A  36     -18.810   9.065 -16.954
ATOM    127  CB  PRO A  36     -21.360   7.942 -18.282
ATOM    128  CG  PRO A  36     -21.352   6.482 -18.666
ATOM    129  CD  PRO A  36     -19.915   6.105 -18.651
ATOM      0  HA  PRO A  36     -20.281   9.097 -19.817
ATOM      0  HB2 PRO A  36     -21.365   8.066 -17.189
ATOM      0  HB3 PRO A  36     -22.256   8.450 -18.667
ATOM      0  HG2 PRO A  36     -21.933   5.877 -17.954
ATOM      0  HG3 PRO A  36     -21.797   6.326 -19.660
ATOM      0  HD2 PRO A  36     -19.576   5.829 -17.642
ATOM      0  HD3 PRO A  36     -19.712   5.244 -19.305
ATOM    130  N   LEU A  37     -19.402  10.800 -18.305
ATOM    131  CA  LEU A  37     -18.809  11.889 -17.518
ATOM    132  C   LEU A  37     -19.184  11.745 -16.048
ATOM    133  O   LEU A  37     -18.347  12.009 -15.187
ATOM    134  CB  LEU A  37     -19.273  13.275 -18.036
ATOM    135  CG  LEU A  37     -18.575  13.922 -19.253
ATOM    136  CD1 LEU A  37     -17.058  13.805 -19.186
ATOM    137  CD2 LEU A  37     -19.150  13.431 -20.568
ATOM      0  H   LEU A  37     -19.825  11.120 -19.153
ATOM      0  HA  LEU A  37     -17.716  11.822 -17.627
ATOM      0  HB2 LEU A  37     -20.342  13.191 -18.280
ATOM      0  HB3 LEU A  37     -19.189  13.982 -17.197
ATOM      0  HG  LEU A  37     -18.792  14.999 -19.207
ATOM      0 HD11 LEU A  37     -16.614  14.280 -20.073
ATOM      0 HD12 LEU A  37     -16.691  14.307 -18.279
ATOM      0 HD13 LEU A  37     -16.773  12.743 -19.158
ATOM      0 HD21 LEU A  37     -18.624  13.917 -21.403
ATOM      0 HD22 LEU A  37     -19.023  12.341 -20.640
ATOM      0 HD23 LEU A  37     -20.221  13.679 -20.616
ATOM    138  N   ALA A  38     -20.428  11.273 -15.771
ATOM    139  CA  ALA A  38     -20.962  11.048 -14.426
ATOM    140  C   ALA A  38     -20.068  10.116 -13.622
ATOM    141  O   ALA A  38     -19.717  10.450 -12.487
ATOM    142  CB  ALA A  38     -22.377  10.493 -14.498
ATOM      0  H   ALA A  38     -21.082  11.041 -16.491
ATOM      0  HA  ALA A  38     -20.988  12.019 -13.910
ATOM      0  HB1 ALA A  38     -22.760  10.331 -13.480
ATOM      0  HB2 ALA A  38     -23.026  11.209 -15.024
ATOM      0  HB3 ALA A  38     -22.369   9.537 -15.043
ATOM    143  N   MET A  39     -19.642   8.984 -14.233
ATOM    144  CA  MET A  39     -18.763   7.997 -13.597
ATOM    145  C   MET A  39     -17.345   8.561 -13.406
ATOM    146  O   MET A  39     -16.767   8.379 -12.335
ATOM    147  CB  MET A  39     -18.757   6.655 -14.366
ATOM    148  CG  MET A  39     -20.154   6.146 -14.772
ATOM    149  SD  MET A  39     -21.390   5.982 -13.427
ATOM    150  CE  MET A  39     -22.872   6.554 -14.278
ATOM      0  H   MET A  39     -19.900   8.742 -15.168
ATOM      0  HA  MET A  39     -19.168   7.784 -12.597
ATOM      0  HB2 MET A  39     -18.144   6.769 -15.272
ATOM      0  HB3 MET A  39     -18.269   5.891 -13.742
ATOM      0  HG2 MET A  39     -20.561   6.829 -15.532
ATOM      0  HG3 MET A  39     -20.036   5.163 -15.252
ATOM      0  HE1 MET A  39     -23.093   7.588 -13.976
ATOM      0  HE2 MET A  39     -22.708   6.517 -15.365
ATOM      0  HE3 MET A  39     -23.721   5.906 -14.013
ATOM    151  N   ILE A  40     -16.814   9.292 -14.419
ATOM    152  CA  ILE A  40     -15.484   9.925 -14.381
ATOM    153  C   ILE A  40     -15.424  10.955 -13.244
ATOM    154  O   ILE A  40     -14.480  10.933 -12.445
ATOM    155  CB  ILE A  40     -15.073  10.551 -15.744
ATOM    156  CG1 ILE A  40     -15.193   9.543 -16.893
ATOM    157  CG2 ILE A  40     -13.653  11.134 -15.681
ATOM    158  CD1 ILE A  40     -15.416  10.180 -18.219
ATOM      0  H   ILE A  40     -17.301   9.453 -15.278
ATOM      0  HA  ILE A  40     -14.747   9.133 -14.182
ATOM      0  HB  ILE A  40     -15.776  11.373 -15.947
ATOM      0 HG12 ILE A  40     -14.276   8.937 -16.936
ATOM      0 HG13 ILE A  40     -16.024   8.855 -16.681
ATOM      0 HG21 ILE A  40     -13.391  11.569 -16.657
ATOM      0 HG22 ILE A  40     -13.611  11.916 -14.909
ATOM      0 HG23 ILE A  40     -12.939  10.335 -15.432
ATOM      0 HD11 ILE A  40     -15.492   9.401 -18.992
ATOM      0 HD12 ILE A  40     -16.348  10.763 -18.194
ATOM      0 HD13 ILE A  40     -14.573  10.847 -18.452
ATOM    159  N   PHE A  41     -16.448  11.835 -13.166
ATOM    160  CA  PHE A  41     -16.592  12.853 -12.131
ATOM    161  C   PHE A  41     -16.665  12.197 -10.739
ATOM    162  O   PHE A  41     -16.018  12.682  -9.805
ATOM    163  CB  PHE A  41     -17.827  13.741 -12.413
ATOM    164  CG  PHE A  41     -18.168  14.745 -11.335
ATOM    165  CD1 PHE A  41     -17.347  15.842 -11.097
ATOM    166  CD2 PHE A  41     -19.313  14.598 -10.563
ATOM    167  CE1 PHE A  41     -17.658  16.766 -10.097
ATOM    168  CE2 PHE A  41     -19.622  15.520  -9.559
ATOM    169  CZ  PHE A  41     -18.792  16.598  -9.331
ATOM      0  H   PHE A  41     -17.195  11.847 -13.831
ATOM      0  HA  PHE A  41     -15.706  13.505 -12.145
ATOM      0  HB2 PHE A  41     -17.659  14.284 -13.355
ATOM      0  HB3 PHE A  41     -18.698  13.088 -12.570
ATOM      0  HD1 PHE A  41     -16.441  15.984 -11.704
ATOM      0  HD2 PHE A  41     -19.985  13.746 -10.744
ATOM      0  HE1 PHE A  41     -16.998  17.628  -9.920
ATOM      0  HE2 PHE A  41     -20.528  15.386  -8.950
ATOM      0  HZ  PHE A  41     -19.034  17.322  -8.539
ATOM    170  N   THR A  42     -17.416  11.075 -10.622
ATOM    171  CA  THR A  42     -17.569  10.297  -9.384
ATOM    172  C   THR A  42     -16.208   9.758  -8.928
ATOM    173  O   THR A  42     -15.899   9.797  -7.734
ATOM    174  CB  THR A  42     -18.644   9.214  -9.577
ATOM    175  OG1 THR A  42     -19.893   9.867  -9.785
ATOM    176  CG2 THR A  42     -18.767   8.271  -8.388
ATOM      0  H   THR A  42     -17.929  10.692 -11.390
ATOM      0  HA  THR A  42     -17.926  10.940  -8.566
ATOM      0  HB  THR A  42     -18.351   8.598 -10.440
ATOM      0  HG1 THR A  42     -19.963  10.157 -10.739
ATOM      0 HG21 THR A  42     -19.549   7.525  -8.591
ATOM      0 HG22 THR A  42     -17.807   7.760  -8.224
ATOM      0 HG23 THR A  42     -19.034   8.846  -7.489
ATOM    177  N   LEU A  43     -15.392   9.296  -9.892
ATOM    178  CA  LEU A  43     -14.042   8.797  -9.650
ATOM    179  C   LEU A  43     -13.093   9.929  -9.266
ATOM    180  O   LEU A  43     -12.212   9.711  -8.440
ATOM    181  CB  LEU A  43     -13.505   8.029 -10.868
ATOM    182  CG  LEU A  43     -13.965   6.572 -11.000
ATOM    183  CD1 LEU A  43     -13.860   6.109 -12.434
ATOM    184  CD2 LEU A  43     -13.182   5.641 -10.063
ATOM      0  H   LEU A  43     -15.659   9.262 -10.855
ATOM      0  HA  LEU A  43     -14.097   8.097  -8.803
ATOM      0  HB2 LEU A  43     -13.803   8.570 -11.778
ATOM      0  HB3 LEU A  43     -12.406   8.044 -10.830
ATOM      0  HG  LEU A  43     -15.021   6.527 -10.696
ATOM      0 HD11 LEU A  43     -14.194   5.063 -12.508
ATOM      0 HD12 LEU A  43     -14.495   6.742 -13.072
ATOM      0 HD13 LEU A  43     -12.815   6.184 -12.768
ATOM      0 HD21 LEU A  43     -13.541   4.609 -10.187
ATOM      0 HD22 LEU A  43     -12.111   5.689 -10.309
ATOM      0 HD23 LEU A  43     -13.333   5.958  -9.020
ATOM    185  N   ALA A  44     -13.298  11.138  -9.831
ATOM    186  CA  ALA A  44     -12.496  12.331  -9.544
ATOM    187  C   ALA A  44     -12.759  12.829  -8.123
ATOM    188  O   ALA A  44     -11.844  13.342  -7.468
ATOM    189  CB  ALA A  44     -12.798  13.423 -10.557
ATOM      0  H   ALA A  44     -14.025  11.305 -10.497
ATOM      0  HA  ALA A  44     -11.432  12.064  -9.622
ATOM      0  HB1 ALA A  44     -12.191  14.312 -10.331
ATOM      0  HB2 ALA A  44     -12.558  13.063 -11.568
ATOM      0  HB3 ALA A  44     -13.865  13.686 -10.506
ATOM    190  N   LEU A  45     -14.009  12.654  -7.643
ATOM    191  CA  LEU A  45     -14.423  13.017  -6.289
ATOM    192  C   LEU A  45     -13.892  11.981  -5.304
ATOM    193  O   LEU A  45     -13.470  12.351  -4.206
ATOM    194  CB  LEU A  45     -15.958  13.081  -6.173
ATOM    195  CG  LEU A  45     -16.672  14.336  -6.682
ATOM    196  CD1 LEU A  45     -18.166  14.141  -6.606
ATOM    197  CD2 LEU A  45     -16.297  15.569  -5.867
ATOM      0  H   LEU A  45     -14.747  12.258  -8.189
ATOM      0  HA  LEU A  45     -14.013  14.012  -6.059
ATOM      0  HB2 LEU A  45     -16.372  12.217  -6.714
ATOM      0  HB3 LEU A  45     -16.220  12.953  -5.112
ATOM      0  HG  LEU A  45     -16.356  14.495  -7.724
ATOM      0 HD11 LEU A  45     -18.673  15.045  -6.973
ATOM      0 HD12 LEU A  45     -18.456  13.281  -7.227
ATOM      0 HD13 LEU A  45     -18.459  13.954  -5.562
ATOM      0 HD21 LEU A  45     -16.829  16.447  -6.263
ATOM      0 HD22 LEU A  45     -16.579  15.414  -4.815
ATOM      0 HD23 LEU A  45     -15.212  15.738  -5.934
ATOM    198  N   ALA A  46     -13.937  10.679  -5.695
ATOM    199  CA  ALA A  46     -13.447   9.568  -4.882
ATOM    200  C   ALA A  46     -11.930   9.685  -4.710
ATOM    201  O   ALA A  46     -11.446   9.659  -3.577
ATOM    202  CB  ALA A  46     -13.817   8.241  -5.520
ATOM      0  H   ALA A  46     -14.313  10.390  -6.576
ATOM      0  HA  ALA A  46     -13.920   9.611  -3.890
ATOM      0  HB1 ALA A  46     -13.441   7.416  -4.896
ATOM      0  HB2 ALA A  46     -14.911   8.167  -5.605
ATOM      0  HB3 ALA A  46     -13.367   8.177  -6.522
ATOM    203  N   TYR A  47     -11.190   9.884  -5.825
ATOM    204  CA  TYR A  47      -9.735  10.070  -5.786
ATOM    205  C   TYR A  47      -9.370  11.358  -5.037
ATOM    206  O   TYR A  47      -8.420  11.354  -4.257
ATOM    207  CB  TYR A  47      -9.110  10.020  -7.190
ATOM    208  CG  TYR A  47      -8.765   8.621  -7.657
ATOM    209  CD1 TYR A  47      -9.712   7.824  -8.295
ATOM    210  CD2 TYR A  47      -7.483   8.105  -7.488
ATOM    211  CE1 TYR A  47      -9.390   6.546  -8.751
ATOM    212  CE2 TYR A  47      -7.152   6.826  -7.935
ATOM    213  CZ  TYR A  47      -8.109   6.050  -8.568
ATOM    214  OH  TYR A  47      -7.784   4.792  -9.021
ATOM      0  H   TYR A  47     -11.579   9.918  -6.746
ATOM      0  HA  TYR A  47      -9.305   9.226  -5.226
ATOM      0  HB2 TYR A  47      -9.809  10.474  -7.908
ATOM      0  HB3 TYR A  47      -8.197  10.634  -7.197
ATOM      0  HD1 TYR A  47     -10.732   8.209  -8.442
ATOM      0  HD2 TYR A  47      -6.716   8.718  -6.992
ATOM      0  HE1 TYR A  47     -10.151   5.933  -9.255
ATOM      0  HE2 TYR A  47      -6.135   6.435  -7.785
ATOM      0  HH  TYR A  47      -6.792   4.669  -8.983
ATOM    215  N   GLY A  48     -10.177  12.406  -5.225
ATOM    216  CA  GLY A  48     -10.035  13.685  -4.537
ATOM    217  C   GLY A  48     -10.189  13.541  -3.036
ATOM    218  O   GLY A  48      -9.380  14.085  -2.280
ATOM      0  H   GLY A  48     -10.948  12.385  -5.862
ATOM      0  HA2 GLY A  48      -9.049  14.115  -4.764
ATOM      0  HA3 GLY A  48     -10.789  14.391  -4.916
ATOM    219  N   ALA A  49     -11.196  12.747  -2.600
ATOM    220  CA  ALA A  49     -11.473  12.443  -1.187
ATOM    221  C   ALA A  49     -10.334  11.645  -0.542
ATOM    222  O   ALA A  49      -9.929  11.985   0.572
ATOM    223  CB  ALA A  49     -12.786  11.681  -1.049
ATOM      0  H   ALA A  49     -11.836  12.302  -3.227
ATOM      0  HA  ALA A  49     -11.555  13.403  -0.657
ATOM      0  HB1 ALA A  49     -12.975  11.464   0.013
ATOM      0  HB2 ALA A  49     -13.609  12.291  -1.450
ATOM      0  HB3 ALA A  49     -12.724  10.737  -1.610
ATOM    224  N   VAL A  50      -9.810  10.596  -1.235
ATOM    225  CA  VAL A  50      -8.715   9.785  -0.696
ATOM    226  C   VAL A  50      -7.407  10.603  -0.681
ATOM    227  O   VAL A  50      -6.629  10.453   0.261
ATOM    228  CB  VAL A  50      -8.552   8.360  -1.309
ATOM    229  CG1 VAL A  50      -9.820   7.530  -1.145
ATOM    230  CG2 VAL A  50      -8.120   8.396  -2.767
ATOM      0  H   VAL A  50     -10.127  10.311  -2.139
ATOM      0  HA  VAL A  50      -8.998   9.550   0.341
ATOM      0  HB  VAL A  50      -7.744   7.874  -0.742
ATOM      0 HG11 VAL A  50      -9.667   6.535  -1.588
ATOM      0 HG12 VAL A  50     -10.053   7.423  -0.075
ATOM      0 HG13 VAL A  50     -10.656   8.033  -1.653
ATOM      0 HG21 VAL A  50      -8.021   7.368  -3.146
ATOM      0 HG22 VAL A  50      -8.874   8.934  -3.360
ATOM      0 HG23 VAL A  50      -7.152   8.912  -2.851
ATOM    231  N   ILE A  51      -7.202  11.518  -1.669
ATOM    232  CA  ILE A  51      -6.013  12.389  -1.705
ATOM    233  C   ILE A  51      -6.027  13.348  -0.508
ATOM    234  O   ILE A  51      -5.011  13.453   0.187
ATOM    235  CB  ILE A  51      -5.779  13.100  -3.072
ATOM    236  CG1 ILE A  51      -5.211  12.093  -4.106
ATOM    237  CG2 ILE A  51      -4.829  14.304  -2.924
ATOM    238  CD1 ILE A  51      -5.470  12.422  -5.600
ATOM      0  H   ILE A  51      -7.835  11.661  -2.429
ATOM      0  HA  ILE A  51      -5.131  11.739  -1.609
ATOM      0  HB  ILE A  51      -6.749  13.477  -3.429
ATOM      0 HG12 ILE A  51      -4.124  12.017  -3.953
ATOM      0 HG13 ILE A  51      -5.637  11.101  -3.892
ATOM      0 HG21 ILE A  51      -4.686  14.781  -3.905
ATOM      0 HG22 ILE A  51      -5.264  15.031  -2.223
ATOM      0 HG23 ILE A  51      -3.858  13.960  -2.539
ATOM      0 HD11 ILE A  51      -5.022  11.640  -6.231
ATOM      0 HD12 ILE A  51      -6.554  12.465  -5.784
ATOM      0 HD13 ILE A  51      -5.018  13.394  -5.846
ATOM    239  N   ILE A  52      -7.188  13.990  -0.225
ATOM    240  CA  ILE A  52      -7.280  14.893   0.923
ATOM    241  C   ILE A  52      -7.205  14.086   2.251
ATOM    242  O   ILE A  52      -6.326  14.405   3.045
ATOM    243  CB  ILE A  52      -8.448  15.941   0.869
ATOM    244  CG1 ILE A  52      -8.348  16.995   2.013
ATOM    245  CG2 ILE A  52      -9.838  15.311   0.815
ATOM    246  CD1 ILE A  52      -7.083  17.938   1.988
ATOM      0  H   ILE A  52      -8.030  13.898  -0.757
ATOM      0  HA  ILE A  52      -6.397  15.547   0.874
ATOM      0  HB  ILE A  52      -8.315  16.468  -0.087
ATOM      0 HG12 ILE A  52      -9.249  17.625   1.981
ATOM      0 HG13 ILE A  52      -8.362  16.462   2.975
ATOM      0 HG21 ILE A  52     -10.599  16.104   0.779
ATOM      0 HG22 ILE A  52      -9.922  14.682  -0.084
ATOM      0 HG23 ILE A  52      -9.996  14.692   1.711
ATOM      0 HD11 ILE A  52      -7.126  18.633   2.840
ATOM      0 HD12 ILE A  52      -6.170  17.329   2.058
ATOM      0 HD13 ILE A  52      -7.070  18.510   1.049
ATOM    247  N   LEU A  53      -8.022  13.017   2.454
ATOM    248  CA  LEU A  53      -7.968  12.184   3.677
ATOM    249  C   LEU A  53      -6.582  11.570   3.945
ATOM    250  O   LEU A  53      -6.214  11.384   5.099
ATOM    251  CB  LEU A  53      -9.017  11.056   3.656
ATOM    252  CG  LEU A  53     -10.465  11.440   3.908
ATOM    253  CD1 LEU A  53     -11.395  10.442   3.272
ATOM    254  CD2 LEU A  53     -10.761  11.555   5.398
ATOM      0  H   LEU A  53      -8.713  12.721   1.794
ATOM      0  HA  LEU A  53      -8.193  12.883   4.496
ATOM      0  HB2 LEU A  53      -8.963  10.560   2.675
ATOM      0  HB3 LEU A  53      -8.728  10.309   4.410
ATOM      0  HG  LEU A  53     -10.631  12.427   3.451
ATOM      0 HD11 LEU A  53     -12.437  10.736   3.465
ATOM      0 HD12 LEU A  53     -11.217  10.414   2.187
ATOM      0 HD13 LEU A  53     -11.211   9.445   3.699
ATOM      0 HD21 LEU A  53     -11.815  11.834   5.542
ATOM      0 HD22 LEU A  53     -10.567  10.589   5.886
ATOM      0 HD23 LEU A  53     -10.114  12.326   5.842
ATOM    255  N   GLY A  54      -5.854  11.241   2.881
ATOM    256  CA  GLY A  54      -4.516  10.668   2.945
ATOM    257  C   GLY A  54      -3.483  11.666   3.416
ATOM    258  O   GLY A  54      -2.726  11.368   4.336
ATOM      0  H   GLY A  54      -6.182  11.367   1.945
ATOM      0  HA2 GLY A  54      -4.523   9.803   3.625
ATOM      0  HA3 GLY A  54      -4.233  10.293   1.950
ATOM    259  N   VAL A  55      -3.454  12.859   2.796
ATOM    260  CA  VAL A  55      -2.536  13.958   3.139
ATOM    261  C   VAL A  55      -2.878  14.549   4.525
ATOM    262  O   VAL A  55      -1.972  14.755   5.337
ATOM    263  CB  VAL A  55      -2.468  15.046   2.021
ATOM    264  CG1 VAL A  55      -1.612  16.242   2.439
ATOM    265  CG2 VAL A  55      -1.943  14.459   0.722
ATOM      0  H   VAL A  55      -4.070  13.086   2.041
ATOM      0  HA  VAL A  55      -1.522  13.537   3.205
ATOM      0  HB  VAL A  55      -3.495  15.405   1.861
ATOM      0 HG11 VAL A  55      -1.592  16.981   1.625
ATOM      0 HG12 VAL A  55      -2.040  16.703   3.341
ATOM      0 HG13 VAL A  55      -0.587  15.904   2.652
ATOM      0 HG21 VAL A  55      -1.905  15.245  -0.047
ATOM      0 HG22 VAL A  55      -0.932  14.056   0.883
ATOM      0 HG23 VAL A  55      -2.611  13.651   0.388
ATOM    266  N   SER A  56      -4.177  14.801   4.792
ATOM    267  CA  SER A  56      -4.645  15.372   6.053
ATOM    268  C   SER A  56      -4.527  14.403   7.233
ATOM    269  O   SER A  56      -3.937  14.767   8.250
ATOM    270  CB  SER A  56      -6.067  15.906   5.920
ATOM    271  OG  SER A  56      -6.979  14.866   5.612
ATOM      0  H   SER A  56      -4.913  14.613   4.141
ATOM      0  HA  SER A  56      -3.975  16.215   6.278
ATOM      0  HB2 SER A  56      -6.367  16.395   6.858
ATOM      0  HB3 SER A  56      -6.102  16.673   5.132
ATOM      0  HG  SER A  56      -6.980  14.705   4.625
ATOM    272  N   GLY A  57      -5.075  13.191   7.080
ATOM    273  CA  GLY A  57      -5.056  12.140   8.095
ATOM    274  C   GLY A  57      -3.670  11.675   8.510
ATOM    275  O   GLY A  57      -3.404  11.547   9.708
ATOM      0  H   GLY A  57      -5.545  12.917   6.241
ATOM      0  HA2 GLY A  57      -5.587  12.503   8.987
ATOM      0  HA3 GLY A  57      -5.619  11.274   7.716
ATOM    276  N   ASN A  58      -2.778  11.407   7.531
ATOM    277  CA  ASN A  58      -1.414  10.965   7.818
ATOM    278  C   ASN A  58      -0.576  12.060   8.456
ATOM    279  O   ASN A  58       0.097  11.768   9.439
ATOM    280  CB  ASN A  58      -0.712  10.392   6.590
ATOM    281  CG  ASN A  58      -1.212   9.047   6.130
ATOM    282  OD1 ASN A  58      -1.631   8.190   6.918
ATOM    283  ND2 ASN A  58      -1.113   8.811   4.835
ATOM      0  H   ASN A  58      -2.984  11.491   6.556
ATOM      0  HA  ASN A  58      -1.513  10.150   8.550
ATOM      0  HB2 ASN A  58      -0.818  11.107   5.761
ATOM      0  HB3 ASN A  58       0.363  10.310   6.808
ATOM      0 HD21 ASN A  58      -1.380   7.920   4.467
ATOM      0 HD22 ASN A  58      -0.771   9.523   4.222
ATOM    284  N   LEU A  59      -0.631  13.316   7.934
ATOM    285  CA  LEU A  59       0.116  14.449   8.499
ATOM    286  C   LEU A  59      -0.254  14.663   9.961
ATOM    287  O   LEU A  59       0.634  14.836  10.798
ATOM    288  CB  LEU A  59      -0.123  15.748   7.712
ATOM    289  CG  LEU A  59       0.917  16.133   6.657
ATOM    290  CD1 LEU A  59       0.424  17.301   5.831
ATOM    291  CD2 LEU A  59       2.254  16.504   7.291
ATOM      0  H   LEU A  59      -1.181  13.554   7.133
ATOM      0  HA  LEU A  59       1.184  14.196   8.424
ATOM      0  HB2 LEU A  59      -1.100  15.668   7.213
ATOM      0  HB3 LEU A  59      -0.197  16.574   8.434
ATOM      0  HG  LEU A  59       1.065  15.254   6.013
ATOM      0 HD11 LEU A  59       1.182  17.565   5.079
ATOM      0 HD12 LEU A  59      -0.513  17.024   5.325
ATOM      0 HD13 LEU A  59       0.244  18.165   6.488
ATOM      0 HD21 LEU A  59       2.972  16.774   6.502
ATOM      0 HD22 LEU A  59       2.115  17.360   7.968
ATOM      0 HD23 LEU A  59       2.641  15.646   7.861
ATOM    292  N   ALA A  60      -1.571  14.607  10.263
ATOM    293  CA  ALA A  60      -2.125  14.727  11.608
ATOM    294  C   ALA A  60      -1.570  13.607  12.488
ATOM    295  O   ALA A  60      -1.043  13.898  13.557
ATOM    296  CB  ALA A  60      -3.644  14.663  11.558
ATOM      0  H   ALA A  60      -2.274  14.476   9.564
ATOM      0  HA  ALA A  60      -1.835  15.698  12.037
ATOM      0  HB1 ALA A  60      -4.049  14.754  12.577
ATOM      0  HB2 ALA A  60      -4.026  15.486  10.937
ATOM      0  HB3 ALA A  60      -3.957  13.702  11.124
ATOM    297  N   LEU A  61      -1.607  12.350  11.997
ATOM    298  CA  LEU A  61      -1.096  11.163  12.690
ATOM    299  C   LEU A  61       0.412  11.252  12.976
ATOM    300  O   LEU A  61       0.834  10.906  14.077
ATOM    301  CB  LEU A  61      -1.429   9.888  11.890
ATOM    302  CG  LEU A  61      -1.263   8.540  12.604
ATOM    303  CD1 LEU A  61      -2.166   8.438  13.831
ATOM    304  CD2 LEU A  61      -1.557   7.389  11.659
ATOM      0  H   LEU A  61      -1.997  12.138  11.101
ATOM      0  HA  LEU A  61      -1.601  11.114  13.666
ATOM      0  HB2 LEU A  61      -2.472   9.965  11.548
ATOM      0  HB3 LEU A  61      -0.795   9.876  10.991
ATOM      0  HG  LEU A  61      -0.216   8.477  12.937
ATOM      0 HD11 LEU A  61      -2.019   7.461  14.315
ATOM      0 HD12 LEU A  61      -1.913   9.240  14.541
ATOM      0 HD13 LEU A  61      -3.217   8.540  13.523
ATOM      0 HD21 LEU A  61      -1.432   6.435  12.192
ATOM      0 HD22 LEU A  61      -2.591   7.470  11.292
ATOM      0 HD23 LEU A  61      -0.862   7.426  10.807
ATOM    305  N   ILE A  62       1.208  11.732  11.996
ATOM    306  CA  ILE A  62       2.660  11.912  12.120
ATOM    307  C   ILE A  62       2.957  12.958  13.208
ATOM    308  O   ILE A  62       3.699  12.661  14.141
ATOM    309  CB  ILE A  62       3.313  12.248  10.744
ATOM    310  CG1 ILE A  62       3.338  11.012   9.816
ATOM    311  CG2 ILE A  62       4.719  12.821  10.904
ATOM    312  CD1 ILE A  62       3.203  11.322   8.314
ATOM      0  H   ILE A  62       0.854  12.003  11.101
ATOM      0  HA  ILE A  62       3.122  10.966  12.438
ATOM      0  HB  ILE A  62       2.686  13.022  10.276
ATOM      0 HG12 ILE A  62       4.281  10.469   9.979
ATOM      0 HG13 ILE A  62       2.522  10.335  10.110
ATOM      0 HG21 ILE A  62       5.140  13.043   9.912
ATOM      0 HG22 ILE A  62       4.673  13.746  11.498
ATOM      0 HG23 ILE A  62       5.358  12.088  11.418
ATOM      0 HD11 ILE A  62       3.232  10.383   7.741
ATOM      0 HD12 ILE A  62       2.247  11.834   8.129
ATOM      0 HD13 ILE A  62       4.033  11.970   7.997
ATOM    313  N   ILE A  63       2.321  14.143  13.116
ATOM    314  CA  ILE A  63       2.487  15.250  14.062
ATOM    315  C   ILE A  63       2.025  14.866  15.483
ATOM    316  O   ILE A  63       2.767  15.115  16.431
ATOM    317  CB  ILE A  63       1.820  16.545  13.511
ATOM    318  CG1 ILE A  63       2.647  17.105  12.321
ATOM    319  CG2 ILE A  63       1.644  17.615  14.608
ATOM    320  CD1 ILE A  63       1.909  18.045  11.361
ATOM      0  H   ILE A  63       1.678  14.351  12.379
ATOM      0  HA  ILE A  63       3.560  15.470  14.162
ATOM      0  HB  ILE A  63       0.813  16.280  13.155
ATOM      0 HG12 ILE A  63       3.517  17.641  12.728
ATOM      0 HG13 ILE A  63       3.035  16.255  11.741
ATOM      0 HG21 ILE A  63       1.171  18.509  14.176
ATOM      0 HG22 ILE A  63       1.007  17.216  15.411
ATOM      0 HG23 ILE A  63       2.628  17.884  15.020
ATOM      0 HD11 ILE A  63       2.596  18.372  10.567
ATOM      0 HD12 ILE A  63       1.056  17.515  10.912
ATOM      0 HD13 ILE A  63       1.545  18.923  11.914
ATOM    321  N   ILE A  64       0.843  14.229  15.620
ATOM    322  CA  ILE A  64       0.282  13.802  16.908
ATOM    323  C   ILE A  64       1.213  12.802  17.630
ATOM    324  O   ILE A  64       1.470  12.992  18.817
ATOM    325  CB  ILE A  64      -1.188  13.298  16.752
ATOM    326  CG1 ILE A  64      -2.162  14.502  16.796
ATOM    327  CG2 ILE A  64      -1.584  12.212  17.785
ATOM    328  CD1 ILE A  64      -3.457  14.349  15.980
ATOM      0  H   ILE A  64       0.259  14.001  14.841
ATOM      0  HA  ILE A  64       0.226  14.680  17.568
ATOM      0  HB  ILE A  64      -1.258  12.805  15.771
ATOM      0 HG12 ILE A  64      -2.433  14.691  17.845
ATOM      0 HG13 ILE A  64      -1.628  15.394  16.436
ATOM      0 HG21 ILE A  64      -2.627  11.907  17.615
ATOM      0 HG22 ILE A  64      -0.924  11.339  17.672
ATOM      0 HG23 ILE A  64      -1.482  12.618  18.802
ATOM      0 HD11 ILE A  64      -4.067  15.258  16.085
ATOM      0 HD12 ILE A  64      -3.207  14.196  14.920
ATOM      0 HD13 ILE A  64      -4.024  13.483  16.351
ATOM    329  N   ILE A  65       1.741  11.780  16.919
ATOM    330  CA  ILE A  65       2.655  10.797  17.516
ATOM    331  C   ILE A  65       3.981  11.461  17.928
ATOM    332  O   ILE A  65       4.423  11.252  19.058
ATOM    333  CB  ILE A  65       2.848   9.529  16.637
ATOM    334  CG1 ILE A  65       1.502   8.799  16.415
ATOM    335  CG2 ILE A  65       3.884   8.582  17.259
ATOM    336  CD1 ILE A  65       1.467   7.796  15.240
ATOM      0  H   ILE A  65       1.549  11.623  15.950
ATOM      0  HA  ILE A  65       2.180  10.425  18.436
ATOM      0  HB  ILE A  65       3.227   9.853  15.656
ATOM      0 HG12 ILE A  65       1.241   8.262  17.339
ATOM      0 HG13 ILE A  65       0.720   9.555  16.251
ATOM      0 HG21 ILE A  65       4.002   7.695  16.619
ATOM      0 HG22 ILE A  65       4.850   9.101  17.347
ATOM      0 HG23 ILE A  65       3.544   8.271  18.258
ATOM      0 HD11 ILE A  65       0.468   7.340  15.177
ATOM      0 HD12 ILE A  65       1.689   8.323  14.300
ATOM      0 HD13 ILE A  65       2.219   7.010  15.405
ATOM    337  N   LEU A  66       4.576  12.292  17.042
ATOM    338  CA  LEU A  66       5.825  13.007  17.330
ATOM    339  C   LEU A  66       5.701  13.983  18.519
ATOM    340  O   LEU A  66       6.576  13.968  19.389
ATOM    341  CB  LEU A  66       6.385  13.741  16.090
ATOM    342  CG  LEU A  66       6.629  12.948  14.795
ATOM    343  CD1 LEU A  66       7.015  13.871  13.672
ATOM    344  CD2 LEU A  66       7.674  11.860  14.967
ATOM      0  H   LEU A  66       4.207  12.477  16.131
ATOM      0  HA  LEU A  66       6.543  12.225  17.617
ATOM      0  HB2 LEU A  66       5.693  14.561  15.850
ATOM      0  HB3 LEU A  66       7.341  14.201  16.381
ATOM      0  HG  LEU A  66       5.681  12.450  14.543
ATOM      0 HD11 LEU A  66       7.185  13.285  12.757
ATOM      0 HD12 LEU A  66       6.206  14.596  13.498
ATOM      0 HD13 LEU A  66       7.937  14.408  13.939
ATOM      0 HD21 LEU A  66       7.809  11.326  14.015
ATOM      0 HD22 LEU A  66       8.629  12.313  15.271
ATOM      0 HD23 LEU A  66       7.342  11.151  15.740
ATOM    345  N   LYS A  67       4.613  14.804  18.570
ATOM    346  CA  LYS A  67       4.384  15.779  19.646
ATOM    347  C   LYS A  67       4.071  15.115  21.006
ATOM    348  O   LYS A  67       4.417  15.683  22.046
ATOM    349  CB  LYS A  67       3.329  16.849  19.269
ATOM    350  CG  LYS A  67       1.864  16.412  19.287
ATOM    351  CD  LYS A  67       0.930  17.617  19.161
ATOM    352  CE  LYS A  67      -0.531  17.240  19.047
ATOM    353  NZ  LYS A  67      -1.112  16.800  20.348
ATOM      0  H   LYS A  67       3.893  14.799  17.876
ATOM      0  HA  LYS A  67       5.340  16.308  19.771
ATOM      0  HB2 LYS A  67       3.441  17.699  19.959
ATOM      0  HB3 LYS A  67       3.563  17.220  18.260
ATOM      0  HG2 LYS A  67       1.677  15.710  18.461
ATOM      0  HG3 LYS A  67       1.650  15.873  20.222
ATOM      0  HD2 LYS A  67       1.065  18.268  20.037
ATOM      0  HD3 LYS A  67       1.219  18.204  18.277
ATOM      0  HE2 LYS A  67      -1.100  18.102  18.668
ATOM      0  HE3 LYS A  67      -0.641  16.432  18.308
ATOM      0  HZ1 LYS A  67      -2.075  16.563  20.220
ATOM      0  HZ2 LYS A  67      -0.614  16.000  20.683
ATOM      0  HZ3 LYS A  67      -1.037  17.542  21.015
ATOM    354  N   GLN A  68       3.438  13.920  21.001
ATOM    355  CA  GLN A  68       3.130  13.187  22.232
ATOM    356  C   GLN A  68       4.355  12.342  22.599
ATOM    357  O   GLN A  68       4.541  11.244  22.061
ATOM    358  CB  GLN A  68       1.848  12.327  22.098
ATOM    359  CG  GLN A  68       0.537  13.118  21.990
ATOM    360  CD  GLN A  68       0.138  13.823  23.263
ATOM    361  OE1 GLN A  68      -0.244  13.202  24.261
ATOM    362  NE2 GLN A  68       0.185  15.143  23.243
ATOM      0  H   GLN A  68       3.139  13.457  20.166
ATOM      0  HA  GLN A  68       2.916  13.901  23.041
ATOM      0  HB2 GLN A  68       1.946  11.688  21.208
ATOM      0  HB3 GLN A  68       1.783  11.658  22.968
ATOM      0  HG2 GLN A  68       0.635  13.863  21.186
ATOM      0  HG3 GLN A  68      -0.270  12.431  21.695
ATOM      0 HE21 GLN A  68      -0.093  15.665  24.049
ATOM      0 HE22 GLN A  68       0.498  15.620  22.422
ATOM    363  N   LYS A  69       5.215  12.889  23.484
ATOM    364  CA  LYS A  69       6.461  12.249  23.914
ATOM    365  C   LYS A  69       6.243  11.132  24.947
ATOM    366  O   LYS A  69       5.962  11.397  26.118
ATOM    367  CB  LYS A  69       7.488  13.298  24.400
ATOM    368  CG  LYS A  69       8.841  12.733  24.865
ATOM    369  CD  LYS A  69       9.729  12.229  23.718
ATOM    370  CE  LYS A  69      10.990  11.557  24.210
ATOM    371  NZ  LYS A  69      10.714  10.236  24.837
ATOM      0  H   LYS A  69       5.059  13.779  23.912
ATOM      0  HA  LYS A  69       6.881  11.752  23.027
ATOM      0  HB2 LYS A  69       7.670  14.013  23.584
ATOM      0  HB3 LYS A  69       7.042  13.865  25.231
ATOM      0  HG2 LYS A  69       9.383  13.513  25.420
ATOM      0  HG3 LYS A  69       8.660  11.906  25.567
ATOM      0  HD2 LYS A  69       9.157  11.520  23.101
ATOM      0  HD3 LYS A  69       9.998  13.075  23.069
ATOM      0  HE2 LYS A  69      11.685  11.423  23.368
ATOM      0  HE3 LYS A  69      11.491  12.210  24.940
ATOM      0  HZ1 LYS A  69      11.578   9.785  25.059
ATOM      0  HZ2 LYS A  69      10.183  10.368  25.674
ATOM      0  HZ3 LYS A  69      10.195   9.666  24.200
ATOM    372  N   GLU A  70       6.384   9.877  24.483
ATOM    373  CA  GLU A  70       6.297   8.650  25.276
ATOM    374  C   GLU A  70       7.681   8.013  25.262
ATOM    375  O   GLU A  70       8.213   7.709  24.189
ATOM    376  CB  GLU A  70       5.246   7.683  24.709
ATOM    377  CG  GLU A  70       3.827   8.018  25.121
ATOM    378  CD  GLU A  70       2.784   7.099  24.518
ATOM    379  OE1 GLU A  70       2.639   5.956  25.009
ATOM    380  OE2 GLU A  70       2.113   7.521  23.549
ATOM      0  H   GLU A  70       6.567   9.692  23.517
ATOM      0  HA  GLU A  70       5.980   8.883  26.303
ATOM      0  HB2 GLU A  70       5.311   7.688  23.611
ATOM      0  HB3 GLU A  70       5.483   6.661  25.041
ATOM      0  HG2 GLU A  70       3.753   7.972  26.218
ATOM      0  HG3 GLU A  70       3.604   9.054  24.826
ATOM    381  N   MET A  71       8.275   7.855  26.456
ATOM    382  CA  MET A  71       9.624   7.330  26.684
ATOM    383  C   MET A  71       9.938   6.005  25.963
ATOM    384  O   MET A  71      11.047   5.869  25.436
ATOM    385  CB  MET A  71       9.909   7.215  28.193
ATOM    386  CG  MET A  71      10.567   8.463  28.790
ATOM    387  SD  MET A  71       9.542   9.967  28.817
ATOM    388  CE  MET A  71       8.620   9.706  30.335
ATOM      0  H   MET A  71       7.813   8.097  27.309
ATOM      0  HA  MET A  71      10.303   8.066  26.229
ATOM      0  HB2 MET A  71       8.964   7.020  28.722
ATOM      0  HB3 MET A  71      10.561   6.347  28.369
ATOM      0  HG2 MET A  71      10.874   8.234  29.821
ATOM      0  HG3 MET A  71      11.484   8.678  28.221
ATOM      0  HE1 MET A  71       7.936  10.552  30.499
ATOM      0  HE2 MET A  71       8.039   8.775  30.256
ATOM      0  HE3 MET A  71       9.319   9.631  31.181
ATOM    389  N   ARG A  72       8.984   5.046  25.921
ATOM    390  CA  ARG A  72       9.186   3.738  25.272
ATOM    391  C   ARG A  72       7.985   3.283  24.408
ATOM    392  O   ARG A  72       7.176   2.467  24.868
ATOM    393  CB  ARG A  72       9.567   2.660  26.316
ATOM    394  CG  ARG A  72      10.921   2.874  26.992
ATOM    395  CD  ARG A  72      11.049   2.094  28.283
ATOM    396  NE  ARG A  72      12.203   2.535  29.072
ATOM    397  CZ  ARG A  72      12.900   1.753  29.890
ATOM    398  NH1 ARG A  72      12.580   0.472  30.032
ATOM    399  NH2 ARG A  72      13.930   2.243  30.568
ATOM      0  H   ARG A  72       8.077   5.158  26.327
ATOM      0  HA  ARG A  72      10.025   3.867  24.572
ATOM      0  HB2 ARG A  72       8.787   2.628  27.091
ATOM      0  HB3 ARG A  72       9.571   1.677  25.823
ATOM      0  HG2 ARG A  72      11.724   2.572  26.303
ATOM      0  HG3 ARG A  72      11.060   3.945  27.198
ATOM      0  HD2 ARG A  72      10.131   2.214  28.877
ATOM      0  HD3 ARG A  72      11.148   1.022  28.056
ATOM      0  HE  ARG A  72      12.485   3.491  28.989
ATOM      0 HH11 ARG A  72      11.810   0.089  29.522
ATOM      0 HH12 ARG A  72      13.109  -0.110  30.649
ATOM      0 HH21 ARG A  72      14.185   3.204  30.465
ATOM      0 HH22 ARG A  72      14.451   1.651  31.182
ATOM    400  N   ASN A  73       7.878   3.798  23.154
ATOM    401  CA  ASN A  73       6.791   3.432  22.230
ATOM    402  C   ASN A  73       7.300   2.965  20.856
ATOM    403  O   ASN A  73       7.555   3.784  19.970
ATOM    404  CB  ASN A  73       5.750   4.558  22.096
ATOM    405  CG  ASN A  73       4.358   4.084  21.713
ATOM    406  OD1 ASN A  73       4.159   3.100  20.979
ATOM    407  ND2 ASN A  73       3.349   4.792  22.195
ATOM      0  H   ASN A  73       8.526   4.458  22.774
ATOM      0  HA  ASN A  73       6.288   2.565  22.683
ATOM      0  HB2 ASN A  73       5.689   5.100  23.051
ATOM      0  HB3 ASN A  73       6.100   5.276  21.340
ATOM      0 HD21 ASN A  73       2.408   4.539  21.970
ATOM      0 HD22 ASN A  73       3.528   5.580  22.784
ATOM    408  N   VAL A  74       7.405   1.632  20.683
ATOM    409  CA  VAL A  74       7.900   0.960  19.472
ATOM    410  C   VAL A  74       6.848   0.925  18.345
ATOM    411  O   VAL A  74       7.185   1.220  17.196
ATOM    412  CB  VAL A  74       8.467  -0.458  19.788
ATOM    413  CG1 VAL A  74       9.137  -1.079  18.566
ATOM    414  CG2 VAL A  74       9.444  -0.415  20.959
ATOM      0  H   VAL A  74       7.142   0.985  21.398
ATOM      0  HA  VAL A  74       8.737   1.567  19.095
ATOM      0  HB  VAL A  74       7.613  -1.091  20.070
ATOM      0 HG11 VAL A  74       9.524  -2.075  18.826
ATOM      0 HG12 VAL A  74       8.403  -1.172  17.752
ATOM      0 HG13 VAL A  74       9.968  -0.438  18.238
ATOM      0 HG21 VAL A  74       9.825  -1.428  21.157
ATOM      0 HG22 VAL A  74      10.284   0.251  20.712
ATOM      0 HG23 VAL A  74       8.928  -0.037  21.854
ATOM    415  N   THR A  75       5.595   0.546  18.676
ATOM    416  CA  THR A  75       4.472   0.412  17.741
ATOM    417  C   THR A  75       4.185   1.695  16.952
ATOM    418  O   THR A  75       4.110   1.653  15.723
ATOM    419  CB  THR A  75       3.227  -0.105  18.488
ATOM    420  OG1 THR A  75       3.548  -1.334  19.139
ATOM    421  CG2 THR A  75       2.026  -0.314  17.568
ATOM      0  H   THR A  75       5.340   0.323  19.617
ATOM      0  HA  THR A  75       4.759  -0.330  16.981
ATOM      0  HB  THR A  75       2.941   0.664  19.221
ATOM      0  HG1 THR A  75       3.261  -1.290  20.096
ATOM      0 HG21 THR A  75       1.172  -0.682  18.156
ATOM      0 HG22 THR A  75       1.758   0.641  17.091
ATOM      0 HG23 THR A  75       2.281  -1.051  16.793
ATOM    422  N   ASN A  76       4.031   2.824  17.660
ATOM    423  CA  ASN A  76       3.697   4.112  17.071
ATOM    424  C   ASN A  76       4.793   4.671  16.158
ATOM    425  O   ASN A  76       4.459   5.348  15.184
ATOM    426  CB  ASN A  76       3.274   5.106  18.153
ATOM    427  CG  ASN A  76       1.778   5.127  18.417
ATOM    428  OD1 ASN A  76       1.082   4.098  18.413
ATOM    429  ND2 ASN A  76       1.244   6.308  18.668
ATOM      0  H   ASN A  76       4.137   2.858  18.654
ATOM      0  HA  ASN A  76       2.837   3.945  16.406
ATOM      0  HB2 ASN A  76       3.798   4.860  19.088
ATOM      0  HB3 ASN A  76       3.599   6.115  17.858
ATOM      0 HD21 ASN A  76       0.265   6.384  18.859
ATOM      0 HD22 ASN A  76       1.818   7.127  18.667
ATOM    430  N   ILE A  77       6.082   4.349  16.434
ATOM    431  CA  ILE A  77       7.244   4.749  15.616
ATOM    432  C   ILE A  77       7.151   4.055  14.243
ATOM    433  O   ILE A  77       7.495   4.648  13.213
ATOM    434  CB  ILE A  77       8.588   4.460  16.373
ATOM    435  CG1 ILE A  77       8.863   5.561  17.423
ATOM    436  CG2 ILE A  77       9.799   4.289  15.425
ATOM    437  CD1 ILE A  77       9.973   5.243  18.451
ATOM      0  H   ILE A  77       6.337   3.804  17.232
ATOM      0  HA  ILE A  77       7.233   5.835  15.441
ATOM      0  HB  ILE A  77       8.460   3.494  16.884
ATOM      0 HG12 ILE A  77       9.133   6.487  16.894
ATOM      0 HG13 ILE A  77       7.930   5.763  17.969
ATOM      0 HG21 ILE A  77      10.704   4.090  16.018
ATOM      0 HG22 ILE A  77       9.615   3.446  14.743
ATOM      0 HG23 ILE A  77       9.940   5.210  14.840
ATOM      0 HD11 ILE A  77      10.084   6.089  19.145
ATOM      0 HD12 ILE A  77       9.702   4.339  19.016
ATOM      0 HD13 ILE A  77      10.924   5.075  17.924
ATOM    438  N   LEU A  78       6.645   2.813  14.243
ATOM    439  CA  LEU A  78       6.448   2.031  13.030
ATOM    440  C   LEU A  78       5.179   2.460  12.279
ATOM    441  O   LEU A  78       5.090   2.240  11.067
ATOM    442  CB  LEU A  78       6.475   0.522  13.326
ATOM    443  CG  LEU A  78       7.809  -0.045  13.810
ATOM    444  CD1 LEU A  78       7.610  -1.351  14.528
ATOM    445  CD2 LEU A  78       8.802  -0.194  12.671
ATOM      0  H   LEU A  78       6.367   2.336  15.077
ATOM      0  HA  LEU A  78       7.293   2.238  12.357
ATOM      0  HB2 LEU A  78       5.710   0.305  14.086
ATOM      0  HB3 LEU A  78       6.182  -0.015  12.412
ATOM      0  HG  LEU A  78       8.234   0.676  14.523
ATOM      0 HD11 LEU A  78       8.583  -1.737  14.865
ATOM      0 HD12 LEU A  78       6.956  -1.195  15.399
ATOM      0 HD13 LEU A  78       7.145  -2.078  13.846
ATOM      0 HD21 LEU A  78       9.746  -0.604  13.059
ATOM      0 HD22 LEU A  78       8.391  -0.876  11.912
ATOM      0 HD23 LEU A  78       8.989   0.790  12.216
ATOM    446  N   ILE A  79       4.226   3.111  12.981
ATOM    447  CA  ILE A  79       3.000   3.640  12.381
ATOM    448  C   ILE A  79       3.320   4.968  11.680
ATOM    449  O   ILE A  79       2.715   5.278  10.653
ATOM    450  CB  ILE A  79       1.813   3.680  13.395
ATOM    451  CG1 ILE A  79       1.183   2.271  13.584
ATOM    452  CG2 ILE A  79       0.744   4.727  13.065
ATOM    453  CD1 ILE A  79       0.543   1.557  12.298
ATOM      0  H   ILE A  79       4.293   3.277  13.965
ATOM      0  HA  ILE A  79       2.631   2.956  11.602
ATOM      0  HB  ILE A  79       2.254   4.000  14.351
ATOM      0 HG12 ILE A  79       1.960   1.605  13.988
ATOM      0 HG13 ILE A  79       0.398   2.352  14.351
ATOM      0 HG21 ILE A  79      -0.052   4.690  13.823
ATOM      0 HG22 ILE A  79       1.200   5.728  13.061
ATOM      0 HG23 ILE A  79       0.316   4.515  12.074
ATOM      0 HD11 ILE A  79       0.140   0.575  12.586
ATOM      0 HD12 ILE A  79      -0.268   2.182  11.897
ATOM      0 HD13 ILE A  79       1.318   1.424  11.528
ATOM    454  N   VAL A  80       4.317   5.714  12.200
ATOM    455  CA  VAL A  80       4.792   6.960  11.588
ATOM    456  C   VAL A  80       5.460   6.571  10.269
ATOM    457  O   VAL A  80       5.171   7.180   9.239
ATOM    458  CB  VAL A  80       5.731   7.764  12.530
ATOM    459  CG1 VAL A  80       6.483   8.869  11.781
ATOM    460  CG2 VAL A  80       4.944   8.358  13.686
ATOM      0  H   VAL A  80       4.802   5.469  13.040
ATOM      0  HA  VAL A  80       3.953   7.646  11.400
ATOM      0  HB  VAL A  80       6.478   7.060  12.925
ATOM      0 HG11 VAL A  80       7.134   9.411  12.483
ATOM      0 HG12 VAL A  80       7.096   8.421  10.985
ATOM      0 HG13 VAL A  80       5.760   9.569  11.337
ATOM      0 HG21 VAL A  80       5.624   8.923  14.341
ATOM      0 HG22 VAL A  80       4.169   9.033  13.294
ATOM      0 HG23 VAL A  80       4.469   7.549  14.261
ATOM    461  N   ASN A  81       6.292   5.511  10.306
ATOM    462  CA  ASN A  81       6.997   4.927   9.170
ATOM    463  C   ASN A  81       6.001   4.608   8.039
ATOM    464  O   ASN A  81       6.172   5.069   6.908
ATOM    465  CB  ASN A  81       7.721   3.650   9.632
ATOM    466  CG  ASN A  81       8.578   2.986   8.589
ATOM    467  OD1 ASN A  81       8.983   3.602   7.615
ATOM    468  ND2 ASN A  81       8.967   1.742   8.821
ATOM      0  H   ASN A  81       6.490   5.031  11.161
ATOM      0  HA  ASN A  81       7.738   5.642   8.783
ATOM      0  HB2 ASN A  81       8.352   3.899  10.498
ATOM      0  HB3 ASN A  81       6.969   2.927   9.980
ATOM      0 HD21 ASN A  81       9.603   1.292   8.194
ATOM      0 HD22 ASN A  81       8.625   1.253   9.623
ATOM    469  N   LEU A  82       4.939   3.865   8.384
ATOM    470  CA  LEU A  82       3.858   3.441   7.506
ATOM    471  C   LEU A  82       3.111   4.641   6.896
ATOM    472  O   LEU A  82       2.919   4.670   5.679
ATOM    473  CB  LEU A  82       2.898   2.569   8.328
ATOM    474  CG  LEU A  82       1.821   1.816   7.581
ATOM    475  CD1 LEU A  82       1.567   0.504   8.248
ATOM    476  CD2 LEU A  82       0.525   2.617   7.527
ATOM      0  H   LEU A  82       4.815   3.536   9.320
ATOM      0  HA  LEU A  82       4.276   2.870   6.663
ATOM      0  HB2 LEU A  82       3.499   1.836   8.885
ATOM      0  HB3 LEU A  82       2.407   3.214   9.071
ATOM      0  HG  LEU A  82       2.171   1.651   6.551
ATOM      0 HD11 LEU A  82       0.783  -0.040   7.701
ATOM      0 HD12 LEU A  82       2.492  -0.091   8.251
ATOM      0 HD13 LEU A  82       1.239   0.676   9.284
ATOM      0 HD21 LEU A  82      -0.238   2.045   6.979
ATOM      0 HD22 LEU A  82       0.171   2.812   8.550
ATOM      0 HD23 LEU A  82       0.705   3.573   7.013
ATOM    477  N   SER A  83       2.676   5.608   7.740
ATOM    478  CA  SER A  83       1.932   6.801   7.325
ATOM    479  C   SER A  83       2.763   7.802   6.529
ATOM    480  O   SER A  83       2.190   8.553   5.743
ATOM    481  CB  SER A  83       1.258   7.475   8.514
ATOM    482  OG  SER A  83       2.227   7.886   9.462
ATOM      0  H   SER A  83       2.837   5.571   8.726
ATOM      0  HA  SER A  83       1.155   6.438   6.636
ATOM      0  HB2 SER A  83       0.678   8.345   8.171
ATOM      0  HB3 SER A  83       0.547   6.780   8.984
ATOM      0  HG  SER A  83       2.542   7.093   9.983
ATOM    483  N   PHE A  84       4.092   7.821   6.711
ATOM    484  CA  PHE A  84       4.952   8.696   5.919
ATOM    485  C   PHE A  84       5.067   8.129   4.490
ATOM    486  O   PHE A  84       5.136   8.907   3.536
ATOM    487  CB  PHE A  84       6.342   8.888   6.561
ATOM    488  CG  PHE A  84       7.319   9.619   5.667
ATOM    489  CD1 PHE A  84       7.299  11.007   5.574
ATOM    490  CD2 PHE A  84       8.226   8.917   4.874
ATOM    491  CE1 PHE A  84       8.177  11.681   4.719
ATOM    492  CE2 PHE A  84       9.104   9.593   4.019
ATOM    493  CZ  PHE A  84       9.075  10.971   3.949
ATOM      0  H   PHE A  84       4.575   7.256   7.380
ATOM      0  HA  PHE A  84       4.494   9.695   5.882
ATOM      0  HB2 PHE A  84       6.229   9.446   7.502
ATOM      0  HB3 PHE A  84       6.758   7.903   6.819
ATOM      0  HD1 PHE A  84       6.584  11.582   6.181
ATOM      0  HD2 PHE A  84       8.252   7.818   4.921
ATOM      0  HE1 PHE A  84       8.151  12.779   4.660
ATOM      0  HE2 PHE A  84       9.817   9.026   3.403
ATOM      0  HZ  PHE A  84       9.767  11.503   3.280
ATOM    494  N   SER A  85       5.091   6.785   4.345
ATOM    495  CA  SER A  85       5.169   6.144   3.028
ATOM    496  C   SER A  85       3.846   6.280   2.272
ATOM    497  O   SER A  85       3.852   6.334   1.043
ATOM    498  CB  SER A  85       5.606   4.685   3.141
ATOM    499  OG  SER A  85       4.548   3.795   3.460
ATOM      0  H   SER A  85       5.058   6.144   5.111
ATOM      0  HA  SER A  85       5.940   6.668   2.445
ATOM      0  HB2 SER A  85       6.061   4.373   2.189
ATOM      0  HB3 SER A  85       6.386   4.604   3.912
ATOM      0  HG  SER A  85       4.019   4.165   4.223
ATOM    500  N   ASP A  86       2.717   6.354   3.014
ATOM    501  CA  ASP A  86       1.377   6.519   2.448
ATOM    502  C   ASP A  86       1.147   7.975   2.066
ATOM    503  O   ASP A  86       0.324   8.266   1.194
ATOM    504  CB  ASP A  86       0.300   6.000   3.413
ATOM    505  CG  ASP A  86       0.246   4.482   3.567
ATOM    506  OD1 ASP A  86       0.844   3.767   2.720
ATOM    507  OD2 ASP A  86      -0.416   4.008   4.512
ATOM      0  H   ASP A  86       2.721   6.300   4.013
ATOM      0  HA  ASP A  86       1.301   5.913   1.533
ATOM      0  HB2 ASP A  86       0.471   6.448   4.403
ATOM      0  HB3 ASP A  86      -0.682   6.353   3.066
ATOM    508  N   LEU A  87       1.917   8.884   2.689
ATOM    509  CA  LEU A  87       1.904  10.320   2.419
ATOM    510  C   LEU A  87       2.674  10.566   1.118
ATOM    511  O   LEU A  87       2.311  11.461   0.349
ATOM    512  CB  LEU A  87       2.566  11.063   3.588
ATOM    513  CG  LEU A  87       2.303  12.552   3.715
ATOM    514  CD1 LEU A  87       0.924  12.817   4.263
ATOM    515  CD2 LEU A  87       3.316  13.187   4.632
ATOM      0  H   LEU A  87       2.571   8.630   3.402
ATOM      0  HA  LEU A  87       0.873  10.690   2.313
ATOM      0  HB2 LEU A  87       2.243  10.581   4.522
ATOM      0  HB3 LEU A  87       3.653  10.917   3.510
ATOM      0  HG  LEU A  87       2.381  12.987   2.708
ATOM      0 HD11 LEU A  87       0.763  13.902   4.343
ATOM      0 HD12 LEU A  87       0.171  12.384   3.588
ATOM      0 HD13 LEU A  87       0.830  12.358   5.258
ATOM      0 HD21 LEU A  87       3.112  14.265   4.714
ATOM      0 HD22 LEU A  87       3.250  12.725   5.628
ATOM      0 HD23 LEU A  87       4.326  13.035   4.224
ATOM    516  N   LEU A  88       3.718   9.746   0.868
ATOM    517  CA  LEU A  88       4.552   9.798  -0.334
ATOM    518  C   LEU A  88       3.742   9.425  -1.575
ATOM    519  O   LEU A  88       3.802  10.149  -2.565
ATOM    520  CB  LEU A  88       5.758   8.860  -0.180
ATOM    521  CG  LEU A  88       7.110   9.427  -0.578
ATOM    522  CD1 LEU A  88       7.666  10.354   0.516
ATOM    523  CD2 LEU A  88       8.094   8.308  -0.849
ATOM      0  H   LEU A  88       3.999   9.028   1.505
ATOM      0  HA  LEU A  88       4.916  10.828  -0.460
ATOM      0  HB2 LEU A  88       5.814   8.540   0.871
ATOM      0  HB3 LEU A  88       5.572   7.958  -0.781
ATOM      0  HG  LEU A  88       6.970  10.016  -1.496
ATOM      0 HD11 LEU A  88       8.643  10.749   0.201
ATOM      0 HD12 LEU A  88       6.969  11.189   0.679
ATOM      0 HD13 LEU A  88       7.784   9.788   1.452
ATOM      0 HD21 LEU A  88       9.066   8.735  -1.135
ATOM      0 HD22 LEU A  88       8.215   7.698   0.058
ATOM      0 HD23 LEU A  88       7.716   7.677  -1.667
ATOM    524  N   VAL A  89       2.961   8.319  -1.502
ATOM    525  CA  VAL A  89       2.082   7.821  -2.571
ATOM    526  C   VAL A  89       1.041   8.883  -2.973
ATOM    527  O   VAL A  89       0.856   9.125  -4.167
ATOM    528  CB  VAL A  89       1.453   6.445  -2.193
ATOM    529  CG1 VAL A  89       0.119   6.183  -2.899
ATOM    530  CG2 VAL A  89       2.429   5.319  -2.478
ATOM      0  H   VAL A  89       2.931   7.746  -0.683
ATOM      0  HA  VAL A  89       2.692   7.637  -3.468
ATOM      0  HB  VAL A  89       1.240   6.482  -1.114
ATOM      0 HG11 VAL A  89      -0.272   5.202  -2.593
ATOM      0 HG12 VAL A  89      -0.602   6.967  -2.624
ATOM      0 HG13 VAL A  89       0.272   6.192  -3.988
ATOM      0 HG21 VAL A  89       1.970   4.357  -2.206
ATOM      0 HG22 VAL A  89       2.682   5.314  -3.549
ATOM      0 HG23 VAL A  89       3.344   5.468  -1.886
ATOM    531  N   ALA A  90       0.405   9.536  -1.974
ATOM    532  CA  ALA A  90      -0.609  10.581  -2.161
ATOM    533  C   ALA A  90      -0.101  11.774  -2.972
ATOM    534  O   ALA A  90      -0.843  12.297  -3.804
ATOM    535  CB  ALA A  90      -1.125  11.049  -0.813
ATOM      0  H   ALA A  90       0.590   9.344  -1.010
ATOM      0  HA  ALA A  90      -1.427  10.130  -2.742
ATOM      0  HB1 ALA A  90      -1.884  11.831  -0.962
ATOM      0  HB2 ALA A  90      -1.575  10.200  -0.277
ATOM      0  HB3 ALA A  90      -0.291  11.455  -0.222
ATOM    536  N   ILE A  91       1.162  12.186  -2.750
ATOM    537  CA  ILE A  91       1.780  13.306  -3.461
ATOM    538  C   ILE A  91       2.382  12.856  -4.792
ATOM    539  O   ILE A  91       1.981  13.365  -5.835
ATOM    540  CB  ILE A  91       2.818  14.059  -2.568
ATOM    541  CG1 ILE A  91       2.155  14.679  -1.316
ATOM    542  CG2 ILE A  91       3.580  15.129  -3.366
ATOM    543  CD1 ILE A  91       3.062  14.727  -0.067
ATOM      0  H   ILE A  91       1.767  11.754  -2.082
ATOM      0  HA  ILE A  91       0.984  14.029  -3.694
ATOM      0  HB  ILE A  91       3.546  13.309  -2.225
ATOM      0 HG12 ILE A  91       1.831  15.702  -1.557
ATOM      0 HG13 ILE A  91       1.249  14.104  -1.074
ATOM      0 HG21 ILE A  91       4.299  15.636  -2.706
ATOM      0 HG22 ILE A  91       4.119  14.652  -4.198
ATOM      0 HG23 ILE A  91       2.868  15.866  -3.766
ATOM      0 HD11 ILE A  91       2.511  15.181   0.770
ATOM      0 HD12 ILE A  91       3.366  13.706   0.206
ATOM      0 HD13 ILE A  91       3.956  15.329  -0.286
ATOM    544  N   MET A  92       3.337  11.901  -4.742
ATOM    545  CA  MET A  92       4.132  11.384  -5.863
ATOM    546  C   MET A  92       3.437  10.439  -6.852
ATOM    547  O   MET A  92       3.845  10.414  -8.014
ATOM    548  CB  MET A  92       5.393  10.675  -5.333
ATOM    549  CG  MET A  92       6.282  11.548  -4.471
ATOM    550  SD  MET A  92       7.242  12.709  -5.464
ATOM    551  CE  MET A  92       8.632  11.650  -5.959
ATOM      0  H   MET A  92       3.578  11.456  -3.879
ATOM      0  HA  MET A  92       4.353  12.292  -6.443
ATOM      0  HB2 MET A  92       5.086   9.794  -4.749
ATOM      0  HB3 MET A  92       5.979  10.306  -6.188
ATOM      0  HG2 MET A  92       5.664  12.104  -3.751
ATOM      0  HG3 MET A  92       6.964  10.913  -3.886
ATOM      0  HE1 MET A  92       9.427  12.270  -6.399
ATOM      0  HE2 MET A  92       9.025  11.123  -5.077
ATOM      0  HE3 MET A  92       8.287  10.915  -6.701
ATOM    552  N   CYS A  93       2.465   9.620  -6.409
ATOM    553  CA  CYS A  93       1.848   8.626  -7.299
ATOM    554  C   CYS A  93       0.390   8.892  -7.624
ATOM    555  O   CYS A  93       0.076   9.229  -8.761
ATOM    556  CB  CYS A  93       2.032   7.214  -6.747
ATOM    557  SG  CYS A  93       3.747   6.773  -6.380
ATOM      0  H   CYS A  93       2.104   9.627  -5.476
ATOM      0  HA  CYS A  93       2.383   8.719  -8.256
ATOM      0  HB2 CYS A  93       1.435   7.112  -5.828
ATOM      0  HB3 CYS A  93       1.629   6.494  -7.474
ATOM      0  HG  CYS A  93       4.176   5.925  -7.267
ATOM    558  N   LEU A  94      -0.492   8.687  -6.632
ATOM    559  CA  LEU A  94      -1.954   8.782  -6.655
ATOM    560  C   LEU A  94      -2.587   9.759  -7.683
ATOM    561  O   LEU A  94      -3.433   9.284  -8.451
ATOM    562  CB  LEU A  94      -2.479   9.103  -5.256
ATOM    563  CG  LEU A  94      -3.450   8.101  -4.691
ATOM    564  CD1 LEU A  94      -3.323   8.022  -3.187
ATOM    565  CD2 LEU A  94      -4.879   8.422  -5.108
ATOM      0  H   LEU A  94      -0.168   8.430  -5.721
ATOM      0  HA  LEU A  94      -2.271   7.787  -7.001
ATOM      0  HB2 LEU A  94      -1.623   9.186  -4.571
ATOM      0  HB3 LEU A  94      -2.967  10.088  -5.282
ATOM      0  HG  LEU A  94      -3.199   7.113  -5.106
ATOM      0 HD11 LEU A  94      -4.040   7.285  -2.796
ATOM      0 HD12 LEU A  94      -2.301   7.715  -2.920
ATOM      0 HD13 LEU A  94      -3.535   9.008  -2.748
ATOM      0 HD21 LEU A  94      -5.563   7.674  -4.681
ATOM      0 HD22 LEU A  94      -5.153   9.422  -4.740
ATOM      0 HD23 LEU A  94      -4.954   8.403  -6.205
ATOM    566  N   PRO A  95      -2.258  11.086  -7.730
ATOM    567  CA  PRO A  95      -2.922  11.957  -8.717
ATOM    568  C   PRO A  95      -2.471  11.683 -10.144
ATOM    569  O   PRO A  95      -3.294  11.718 -11.054
ATOM    570  CB  PRO A  95      -2.536  13.375  -8.268
ATOM    571  CG  PRO A  95      -1.898  13.218  -6.918
ATOM    572  CD  PRO A  95      -1.297  11.861  -6.921
ATOM      0  HA  PRO A  95      -4.009  11.792  -8.743
ATOM      0  HB2 PRO A  95      -1.839  13.839  -8.982
ATOM      0  HB3 PRO A  95      -3.421  14.026  -8.213
ATOM      0  HG2 PRO A  95      -1.133  13.990  -6.749
ATOM      0  HG3 PRO A  95      -2.642  13.320  -6.114
ATOM      0  HD2 PRO A  95      -0.292  11.860  -7.367
ATOM      0  HD3 PRO A  95      -1.198  11.455  -5.903
ATOM    573  N   PHE A  96      -1.165  11.385 -10.316
ATOM    574  CA  PHE A  96      -0.503  11.092 -11.586
ATOM    575  C   PHE A  96      -1.037   9.818 -12.219
ATOM    576  O   PHE A  96      -1.357   9.828 -13.403
ATOM    577  CB  PHE A  96       1.025  11.051 -11.408
ATOM    578  CG  PHE A  96       1.577  12.347 -10.865
ATOM    579  CD1 PHE A  96       1.870  13.407 -11.715
ATOM    580  CD2 PHE A  96       1.767  12.524  -9.500
ATOM    581  CE1 PHE A  96       2.349  14.618 -11.211
ATOM    582  CE2 PHE A  96       2.246  13.736  -8.996
ATOM    583  CZ  PHE A  96       2.540  14.771  -9.857
ATOM      0  H   PHE A  96      -0.532  11.343  -9.543
ATOM      0  HA  PHE A  96      -0.735  11.910 -12.284
ATOM      0  HB2 PHE A  96       1.290  10.229 -10.727
ATOM      0  HB3 PHE A  96       1.498  10.831 -12.376
ATOM      0  HD1 PHE A  96       1.723  13.290 -12.799
ATOM      0  HD2 PHE A  96       1.538  11.700  -8.808
ATOM      0  HE1 PHE A  96       2.573  15.449 -11.896
ATOM      0  HE2 PHE A  96       2.388  13.864  -7.913
ATOM      0  HZ  PHE A  96       2.928  15.721  -9.461
ATOM    584  N   THR A  97      -1.195   8.747 -11.422
ATOM    585  CA  THR A  97      -1.739   7.470 -11.882
ATOM    586  C   THR A  97      -3.185   7.655 -12.343
ATOM    587  O   THR A  97      -3.549   7.121 -13.384
ATOM    588  CB  THR A  97      -1.607   6.382 -10.800
ATOM    589  OG1 THR A  97      -0.292   6.417 -10.260
ATOM    590  CG2 THR A  97      -1.887   4.981 -11.335
ATOM      0  H   THR A  97      -0.950   8.750 -10.453
ATOM      0  HA  THR A  97      -1.151   7.123 -12.744
ATOM      0  HB  THR A  97      -2.359   6.597 -10.027
ATOM      0  HG1 THR A  97      -0.201   5.713  -9.556
ATOM      0 HG21 THR A  97      -1.778   4.249 -10.521
ATOM      0 HG22 THR A  97      -2.912   4.938 -11.732
ATOM      0 HG23 THR A  97      -1.173   4.745 -12.138
ATOM    591  N   PHE A  98      -3.982   8.440 -11.599
ATOM    592  CA  PHE A  98      -5.389   8.681 -11.902
ATOM    593  C   PHE A  98      -5.633   9.430 -13.234
ATOM    594  O   PHE A  98      -6.308   8.870 -14.106
ATOM    595  CB  PHE A  98      -6.116   9.372 -10.732
ATOM    596  CG  PHE A  98      -7.577   9.649 -11.019
ATOM    597  CD1 PHE A  98      -8.433   8.621 -11.413
ATOM    598  CD2 PHE A  98      -8.087  10.938 -10.933
ATOM    599  CE1 PHE A  98      -9.773   8.879 -11.706
ATOM    600  CE2 PHE A  98      -9.428  11.194 -11.224
ATOM    601  CZ  PHE A  98     -10.267  10.160 -11.592
ATOM      0  H   PHE A  98      -3.664   8.917 -10.780
ATOM      0  HA  PHE A  98      -5.825   7.681 -12.040
ATOM      0  HB2 PHE A  98      -6.039   8.739  -9.836
ATOM      0  HB3 PHE A  98      -5.608  10.320 -10.502
ATOM      0  HD1 PHE A  98      -8.047   7.594 -11.494
ATOM      0  HD2 PHE A  98      -7.428  11.766 -10.633
ATOM      0  HE1 PHE A  98     -10.434   8.061 -12.028
ATOM      0  HE2 PHE A  98      -9.817  12.221 -11.160
ATOM      0  HZ  PHE A  98     -11.330  10.360 -11.794
ATOM    602  N   VAL A  99      -5.114  10.670 -13.395
ATOM    603  CA  VAL A  99      -5.319  11.444 -14.629
ATOM    604  C   VAL A  99      -4.743  10.723 -15.855
ATOM    605  O   VAL A  99      -5.361  10.782 -16.917
ATOM    606  CB  VAL A  99      -4.889  12.936 -14.584
ATOM    607  CG1 VAL A  99      -5.901  13.777 -13.822
ATOM    608  CG2 VAL A  99      -3.489  13.116 -14.016
ATOM      0  H   VAL A  99      -4.566  11.138 -12.702
ATOM      0  HA  VAL A  99      -6.414  11.493 -14.724
ATOM      0  HB  VAL A  99      -4.862  13.292 -15.625
ATOM      0 HG11 VAL A  99      -5.570  14.826 -13.807
ATOM      0 HG12 VAL A  99      -6.881  13.709 -14.316
ATOM      0 HG13 VAL A  99      -5.985  13.405 -12.790
ATOM      0 HG21 VAL A  99      -3.232  14.185 -14.005
ATOM      0 HG22 VAL A  99      -3.455  12.721 -12.990
ATOM      0 HG23 VAL A  99      -2.766  12.572 -14.642
ATOM    609  N   TYR A 100      -3.602  10.016 -15.696
ATOM    610  CA  TYR A 100      -2.955   9.230 -16.755
ATOM    611  C   TYR A 100      -3.893   8.151 -17.325
ATOM    612  O   TYR A 100      -3.932   7.973 -18.541
ATOM    613  CB  TYR A 100      -1.607   8.645 -16.274
ATOM    614  CG  TYR A 100      -0.991   7.596 -17.177
ATOM    615  CD1 TYR A 100      -0.688   7.877 -18.507
ATOM    616  CD2 TYR A 100      -0.649   6.340 -16.682
ATOM    617  CE1 TYR A 100      -0.115   6.917 -19.338
ATOM    618  CE2 TYR A 100      -0.074   5.371 -17.504
ATOM    619  CZ  TYR A 100       0.198   5.667 -18.830
ATOM    620  OH  TYR A 100       0.761   4.715 -19.643
ATOM      0  H   TYR A 100      -3.110   9.980 -14.826
ATOM      0  HA  TYR A 100      -2.731   9.914 -17.587
ATOM      0  HB2 TYR A 100      -0.890   9.471 -16.158
ATOM      0  HB3 TYR A 100      -1.754   8.204 -15.277
ATOM      0  HD1 TYR A 100      -0.906   8.877 -18.909
ATOM      0  HD2 TYR A 100      -0.836   6.108 -15.623
ATOM      0  HE1 TYR A 100       0.088   7.151 -20.394
ATOM      0  HE2 TYR A 100       0.163   4.375 -17.101
ATOM      0  HH  TYR A 100       0.921   3.879 -19.117
ATOM    621  N   THR A 101      -4.665   7.470 -16.458
ATOM    622  CA  THR A 101      -5.619   6.439 -16.876
ATOM    623  C   THR A 101      -6.782   7.054 -17.675
ATOM    624  O   THR A 101      -7.293   6.417 -18.604
ATOM    625  CB  THR A 101      -6.122   5.640 -15.667
ATOM    626  OG1 THR A 101      -5.036   5.414 -14.782
ATOM    627  CG2 THR A 101      -6.712   4.296 -16.060
ATOM      0  H   THR A 101      -4.642   7.620 -15.470
ATOM      0  HA  THR A 101      -5.098   5.737 -17.544
ATOM      0  HB  THR A 101      -6.918   6.230 -15.189
ATOM      0  HG1 THR A 101      -4.896   6.224 -14.212
ATOM      0 HG21 THR A 101      -7.055   3.768 -15.158
ATOM      0 HG22 THR A 101      -7.563   4.453 -16.739
ATOM      0 HG23 THR A 101      -5.945   3.693 -16.568
ATOM    628  N   LEU A 102      -7.186   8.290 -17.309
ATOM    629  CA  LEU A 102      -8.279   9.021 -17.947
ATOM    630  C   LEU A 102      -7.874   9.613 -19.292
ATOM    631  O   LEU A 102      -8.567   9.386 -20.287
ATOM    632  CB  LEU A 102      -8.830  10.116 -17.023
ATOM    633  CG  LEU A 102      -9.481   9.680 -15.724
ATOM    634  CD1 LEU A 102      -9.910  10.881 -14.940
ATOM    635  CD2 LEU A 102     -10.672   8.755 -15.964
ATOM      0  H   LEU A 102      -6.756   8.798 -16.563
ATOM      0  HA  LEU A 102      -9.077   8.288 -18.137
ATOM      0  HB2 LEU A 102      -8.003  10.798 -16.775
ATOM      0  HB3 LEU A 102      -9.568  10.700 -17.592
ATOM      0  HG  LEU A 102      -8.734   9.113 -15.150
ATOM      0 HD11 LEU A 102     -10.381  10.557 -14.000
ATOM      0 HD12 LEU A 102      -9.032  11.505 -14.714
ATOM      0 HD13 LEU A 102     -10.632  11.465 -15.529
ATOM      0 HD21 LEU A 102     -11.112   8.465 -14.998
ATOM      0 HD22 LEU A 102     -11.428   9.279 -16.568
ATOM      0 HD23 LEU A 102     -10.336   7.854 -16.499
ATOM    636  N   MET A 103      -6.751  10.361 -19.323
ATOM    637  CA  MET A 103      -6.197  10.992 -20.526
ATOM    638  C   MET A 103      -5.802   9.954 -21.569
ATOM    639  O   MET A 103      -5.879  10.231 -22.770
ATOM    640  CB  MET A 103      -4.937  11.783 -20.186
ATOM    641  CG  MET A 103      -5.157  12.957 -19.309
ATOM    642  SD  MET A 103      -3.599  13.834 -19.162
ATOM    643  CE  MET A 103      -2.624  12.662 -18.157
ATOM      0  H   MET A 103      -6.206  10.540 -18.504
ATOM      0  HA  MET A 103      -6.983  11.651 -20.924
ATOM      0  HB2 MET A 103      -4.218  11.108 -19.698
ATOM      0  HB3 MET A 103      -4.472  12.125 -21.122
ATOM      0  HG2 MET A 103      -5.931  13.614 -19.732
ATOM      0  HG3 MET A 103      -5.514  12.637 -18.319
ATOM      0  HE1 MET A 103      -2.055  13.216 -17.396
ATOM      0  HE2 MET A 103      -3.302  11.951 -17.662
ATOM      0  HE3 MET A 103      -1.927  12.112 -18.807
ATOM    644  N   ASP A 104      -5.342   8.779 -21.090
ATOM    645  CA  ASP A 104      -4.872   7.624 -21.849
ATOM    646  C   ASP A 104      -3.593   7.951 -22.667
ATOM    647  O   ASP A 104      -3.444   7.514 -23.816
ATOM    648  CB  ASP A 104      -5.990   6.964 -22.693
ATOM    649  CG  ASP A 104      -6.729   5.834 -21.977
ATOM    650  OD1 ASP A 104      -6.066   4.849 -21.571
ATOM    651  OD2 ASP A 104      -7.976   5.912 -21.870
ATOM      0  H   ASP A 104      -5.291   8.614 -20.105
ATOM      0  HA  ASP A 104      -4.579   6.859 -21.115
ATOM      0  HB2 ASP A 104      -6.717   7.736 -22.985
ATOM      0  HB3 ASP A 104      -5.550   6.569 -23.620
ATOM    652  N   HIS A 105      -2.664   8.705 -22.019
ATOM    653  CA  HIS A 105      -1.315   9.097 -22.465
ATOM    654  C   HIS A 105      -0.589   9.920 -21.388
ATOM    655  O   HIS A 105      -1.179  10.807 -20.768
ATOM    656  CB  HIS A 105      -1.276   9.772 -23.848
ATOM    657  CG  HIS A 105      -1.829  11.158 -23.885
ATOM    658  ND1 HIS A 105      -1.000  12.259 -24.007
ATOM    659  CD2 HIS A 105      -3.111  11.579 -23.823
ATOM    660  CE1 HIS A 105      -1.803  13.309 -24.022
ATOM    661  NE2 HIS A 105      -3.080  12.951 -23.898
ATOM      0  H   HIS A 105      -2.861   9.075 -21.111
ATOM      0  HA  HIS A 105      -0.760   8.157 -22.604
ATOM      0  HB2 HIS A 105      -0.233   9.799 -24.197
ATOM      0  HB3 HIS A 105      -1.838   9.149 -24.560
ATOM      0  HD2 HIS A 105      -4.006  10.946 -23.730
ATOM      0  HE1 HIS A 105      -1.459  14.349 -24.124
ATOM    662  N   TRP A 106       0.676   9.578 -21.141
ATOM    663  CA  TRP A 106       1.544  10.194 -20.143
ATOM    664  C   TRP A 106       1.994  11.615 -20.544
ATOM    665  O   TRP A 106       2.761  11.775 -21.500
ATOM    666  CB  TRP A 106       2.729   9.254 -19.829
ATOM    667  CG  TRP A 106       3.514   9.657 -18.621
ATOM    668  CD1 TRP A 106       4.677  10.367 -18.604
ATOM    669  CD2 TRP A 106       3.170   9.415 -17.252
ATOM    670  NE1 TRP A 106       5.075  10.591 -17.308
ATOM    671  CE2 TRP A 106       4.173  10.009 -16.455
ATOM    672  CE3 TRP A 106       2.127   8.721 -16.614
ATOM    673  CZ2 TRP A 106       4.146   9.960 -15.054
ATOM    674  CZ3 TRP A 106       2.104   8.670 -15.227
ATOM    675  CH2 TRP A 106       3.108   9.275 -14.464
ATOM      0  H   TRP A 106       1.133   8.845 -21.645
ATOM      0  HA  TRP A 106       0.965  10.331 -19.218
ATOM      0  HB2 TRP A 106       2.346   8.233 -19.683
ATOM      0  HB3 TRP A 106       3.402   9.224 -20.699
ATOM      0  HD1 TRP A 106       5.218  10.711 -19.498
ATOM      0  HE1 TRP A 106       5.892  11.097 -17.031
ATOM      0  HE3 TRP A 106       1.342   8.226 -17.204
ATOM      0  HZ2 TRP A 106       4.924  10.450 -14.450
ATOM      0  HZ3 TRP A 106       1.282   8.145 -14.719
ATOM      0  HH2 TRP A 106       3.067   9.202 -13.367
ATOM    676  N   VAL A 107       1.516  12.641 -19.804
ATOM    677  CA  VAL A 107       1.851  14.049 -20.085
ATOM    678  C   VAL A 107       2.874  14.630 -19.095
ATOM    679  O   VAL A 107       3.136  15.837 -19.114
ATOM    680  CB  VAL A 107       0.611  14.975 -20.225
ATOM    681  CG1 VAL A 107      -0.355  14.454 -21.282
ATOM    682  CG2 VAL A 107      -0.095  15.193 -18.890
ATOM      0  H   VAL A 107       0.907  12.518 -19.021
ATOM      0  HA  VAL A 107       2.330  14.024 -21.075
ATOM      0  HB  VAL A 107       0.980  15.956 -20.560
ATOM      0 HG11 VAL A 107      -1.219  15.131 -21.355
ATOM      0 HG12 VAL A 107       0.156  14.406 -22.255
ATOM      0 HG13 VAL A 107      -0.701  13.449 -21.000
ATOM      0 HG21 VAL A 107      -0.963  15.852 -19.037
ATOM      0 HG22 VAL A 107      -0.433  14.225 -18.491
ATOM      0 HG23 VAL A 107       0.602  15.659 -18.178
ATOM    683  N   PHE A 108       3.439  13.781 -18.234
ATOM    684  CA  PHE A 108       4.435  14.193 -17.246
ATOM    685  C   PHE A 108       5.820  13.788 -17.774
ATOM    686  O   PHE A 108       5.932  13.365 -18.935
ATOM    687  CB  PHE A 108       4.100  13.608 -15.856
ATOM    688  CG  PHE A 108       2.622  13.682 -15.518
ATOM    689  CD1 PHE A 108       1.782  12.598 -15.751
ATOM    690  CD2 PHE A 108       2.065  14.852 -15.019
ATOM    691  CE1 PHE A 108       0.410  12.679 -15.476
ATOM    692  CE2 PHE A 108       0.694  14.932 -14.745
ATOM    693  CZ  PHE A 108      -0.122  13.843 -14.976
ATOM      0  H   PHE A 108       3.222  12.805 -18.204
ATOM      0  HA  PHE A 108       4.431  15.284 -17.105
ATOM      0  HB2 PHE A 108       4.426  12.558 -15.819
ATOM      0  HB3 PHE A 108       4.673  14.150 -15.089
ATOM      0  HD1 PHE A 108       2.200  11.665 -16.156
ATOM      0  HD2 PHE A 108       2.708  15.726 -14.837
ATOM      0  HE1 PHE A 108      -0.240  11.811 -15.660
ATOM      0  HE2 PHE A 108       0.267  15.864 -14.345
ATOM      0  HZ  PHE A 108      -1.199  13.907 -14.760
ATOM    694  N   GLY A 109       6.861  13.970 -16.973
ATOM    695  CA  GLY A 109       8.211  13.636 -17.417
ATOM    696  C   GLY A 109       8.514  12.152 -17.392
ATOM    697  O   GLY A 109       7.714  11.360 -16.886
ATOM      0  H   GLY A 109       6.802  14.334 -16.044
ATOM      0  HA2 GLY A 109       8.354  14.012 -18.441
ATOM      0  HA3 GLY A 109       8.937  14.160 -16.778
ATOM    698  N   GLU A 110       9.696  11.765 -17.921
ATOM    699  CA  GLU A 110      10.142  10.370 -17.883
ATOM    700  C   GLU A 110      10.561  10.057 -16.446
ATOM    701  O   GLU A 110      10.496   8.904 -16.035
ATOM    702  CB  GLU A 110      11.285  10.094 -18.881
ATOM    703  CG  GLU A 110      11.550   8.608 -19.094
ATOM    704  CD  GLU A 110      12.563   8.232 -20.156
ATOM    705  OE1 GLU A 110      13.666   8.826 -20.172
ATOM    706  OE2 GLU A 110      12.277   7.292 -20.936
ATOM      0  H   GLU A 110      10.337  12.390 -18.367
ATOM      0  HA  GLU A 110       9.318   9.711 -18.192
ATOM      0  HB2 GLU A 110      11.039  10.558 -19.847
ATOM      0  HB3 GLU A 110      12.205  10.575 -18.517
ATOM      0  HG2 GLU A 110      11.884   8.180 -18.137
ATOM      0  HG3 GLU A 110      10.595   8.124 -19.347
ATOM    707  N   ALA A 111      10.957  11.099 -15.681
ATOM    708  CA  ALA A 111      11.346  11.004 -14.270
ATOM    709  C   ALA A 111      10.134  10.580 -13.440
ATOM    710  O   ALA A 111      10.239   9.617 -12.683
ATOM    711  CB  ALA A 111      11.881  12.342 -13.779
ATOM      0  H   ALA A 111      11.013  12.032 -16.037
ATOM      0  HA  ALA A 111      12.142  10.253 -14.161
ATOM      0  HB1 ALA A 111      12.169  12.256 -12.721
ATOM      0  HB2 ALA A 111      12.760  12.627 -14.375
ATOM      0  HB3 ALA A 111      11.101  13.111 -13.886
ATOM    712  N   MET A 112       8.970  11.266 -13.633
ATOM    713  CA  MET A 112       7.701  10.958 -12.961
ATOM    714  C   MET A 112       7.197   9.596 -13.406
ATOM    715  O   MET A 112       6.615   8.863 -12.604
ATOM    716  CB  MET A 112       6.639  12.033 -13.231
ATOM    717  CG  MET A 112       6.806  13.293 -12.383
ATOM    718  SD  MET A 112       6.998  13.031 -10.593
ATOM    719  CE  MET A 112       5.424  12.410 -10.182
ATOM      0  H   MET A 112       8.902  12.042 -14.260
ATOM      0  HA  MET A 112       7.888  10.942 -11.877
ATOM      0  HB2 MET A 112       6.675  12.311 -14.295
ATOM      0  HB3 MET A 112       5.643  11.606 -13.044
ATOM      0  HG2 MET A 112       7.685  13.843 -12.749
ATOM      0  HG3 MET A 112       5.931  13.939 -12.547
ATOM      0  HE1 MET A 112       5.207  12.629  -9.126
ATOM      0  HE2 MET A 112       4.664  12.886 -10.819
ATOM      0  HE3 MET A 112       5.406  11.322 -10.341
ATOM    720  N   CYS A 113       7.457   9.249 -14.684
ATOM    721  CA  CYS A 113       7.105   7.968 -15.276
ATOM    722  C   CYS A 113       7.783   6.843 -14.505
ATOM    723  O   CYS A 113       7.099   5.929 -14.067
ATOM    724  CB  CYS A 113       7.461   7.940 -16.759
ATOM    725  SG  CYS A 113       7.222   6.335 -17.558
ATOM      0  H   CYS A 113       7.919   9.863 -15.324
ATOM      0  HA  CYS A 113       6.017   7.822 -15.206
ATOM      0  HB2 CYS A 113       6.852   8.691 -17.283
ATOM      0  HB3 CYS A 113       8.513   8.241 -16.876
ATOM    726  N   LYS A 114       9.100   6.947 -14.281
ATOM    727  CA  LYS A 114       9.885   5.951 -13.552
ATOM    728  C   LYS A 114       9.584   5.958 -12.056
ATOM    729  O   LYS A 114       9.549   4.896 -11.442
ATOM    730  CB  LYS A 114      11.390   6.141 -13.819
ATOM    731  CG  LYS A 114      11.815   5.662 -15.200
ATOM    732  CD  LYS A 114      13.289   5.885 -15.457
ATOM    733  CE  LYS A 114      13.746   5.214 -16.734
ATOM    734  NZ  LYS A 114      13.764   3.728 -16.642
ATOM      0  H   LYS A 114       9.644   7.723 -14.601
ATOM      0  HA  LYS A 114       9.588   4.962 -13.930
ATOM      0  HB2 LYS A 114      11.644   7.206 -13.712
ATOM      0  HB3 LYS A 114      11.964   5.596 -13.055
ATOM      0  HG2 LYS A 114      11.586   4.591 -15.301
ATOM      0  HG3 LYS A 114      11.228   6.190 -15.966
ATOM      0  HD2 LYS A 114      13.491   6.965 -15.518
ATOM      0  HD3 LYS A 114      13.872   5.495 -14.609
ATOM      0  HE2 LYS A 114      13.082   5.516 -17.557
ATOM      0  HE3 LYS A 114      14.755   5.571 -16.987
ATOM      0  HZ1 LYS A 114      14.520   3.369 -17.190
ATOM      0  HZ2 LYS A 114      13.885   3.454 -15.688
ATOM      0  HZ3 LYS A 114      12.900   3.362 -16.987
ATOM    735  N   LEU A 115       9.363   7.150 -11.477
ATOM    736  CA  LEU A 115       9.071   7.303 -10.058
ATOM    737  C   LEU A 115       7.723   6.748  -9.649
ATOM    738  O   LEU A 115       7.628   6.194  -8.561
ATOM    739  CB  LEU A 115       9.205   8.761  -9.603
ATOM    740  CG  LEU A 115      10.615   9.260  -9.306
ATOM    741  CD1 LEU A 115      10.605  10.757  -9.102
ATOM    742  CD2 LEU A 115      11.201   8.582  -8.068
ATOM      0  H   LEU A 115       9.383   8.015 -11.979
ATOM      0  HA  LEU A 115       9.832   6.698  -9.544
ATOM      0  HB2 LEU A 115       8.770   9.405 -10.382
ATOM      0  HB3 LEU A 115       8.596   8.895  -8.697
ATOM      0  HG  LEU A 115      11.246   9.007 -10.170
ATOM      0 HD11 LEU A 115      11.626  11.105  -8.889
ATOM      0 HD12 LEU A 115      10.233  11.249 -10.013
ATOM      0 HD13 LEU A 115       9.948  11.008  -8.256
ATOM      0 HD21 LEU A 115      12.216   8.965  -7.885
ATOM      0 HD22 LEU A 115      10.566   8.797  -7.196
ATOM      0 HD23 LEU A 115      11.244   7.495  -8.231
ATOM    743  N   ASN A 116       6.689   6.885 -10.503
ATOM    744  CA  ASN A 116       5.326   6.399 -10.242
ATOM    745  C   ASN A 116       5.267   4.916  -9.772
ATOM    746  O   ASN A 116       4.753   4.701  -8.674
ATOM    747  CB  ASN A 116       4.405   6.643 -11.439
ATOM    748  CG  ASN A 116       2.953   6.409 -11.130
ATOM    749  OD1 ASN A 116       2.460   5.272 -11.159
ATOM    750  ND2 ASN A 116       2.247   7.484 -10.800
ATOM      0  H   ASN A 116       6.781   7.336 -11.391
ATOM      0  HA  ASN A 116       4.956   6.995  -9.394
ATOM      0  HB2 ASN A 116       4.536   7.678 -11.788
ATOM      0  HB3 ASN A 116       4.708   5.984 -12.266
ATOM      0 HD21 ASN A 116       1.280   7.394 -10.563
ATOM      0 HD22 ASN A 116       2.683   8.384 -10.789
ATOM    751  N   PRO A 117       5.789   3.892 -10.515
ATOM    752  CA  PRO A 117       5.711   2.516  -9.997
ATOM    753  C   PRO A 117       6.741   2.221  -8.910
ATOM    754  O   PRO A 117       6.452   1.418  -8.028
ATOM    755  CB  PRO A 117       5.927   1.658 -11.242
ATOM    756  CG  PRO A 117       6.734   2.482 -12.143
ATOM    757  CD  PRO A 117       6.436   3.915 -11.849
ATOM      0  HA  PRO A 117       4.752   2.318  -9.495
ATOM      0  HB2 PRO A 117       6.444   0.719 -10.993
ATOM      0  HB3 PRO A 117       4.968   1.384 -11.706
ATOM      0  HG2 PRO A 117       7.805   2.274 -11.999
ATOM      0  HG3 PRO A 117       6.500   2.248 -13.192
ATOM      0  HD2 PRO A 117       7.354   4.521 -11.839
ATOM      0  HD3 PRO A 117       5.771   4.350 -12.610
ATOM    758  N   PHE A 118       7.930   2.873  -8.966
ATOM    759  CA  PHE A 118       9.011   2.709  -7.991
ATOM    760  C   PHE A 118       8.549   3.145  -6.605
ATOM    761  O   PHE A 118       8.558   2.321  -5.698
ATOM    762  CB  PHE A 118      10.298   3.452  -8.429
ATOM    763  CG  PHE A 118      11.341   3.623  -7.341
ATOM    764  CD1 PHE A 118      12.201   2.580  -7.005
ATOM    765  CD2 PHE A 118      11.449   4.821  -6.639
ATOM    766  CE1 PHE A 118      13.146   2.733  -5.987
ATOM    767  CE2 PHE A 118      12.391   4.968  -5.615
ATOM    768  CZ  PHE A 118      13.237   3.927  -5.305
ATOM      0  H   PHE A 118       8.153   3.523  -9.692
ATOM      0  HA  PHE A 118       9.267   1.640  -7.943
ATOM      0  HB2 PHE A 118      10.752   2.904  -9.268
ATOM      0  HB3 PHE A 118      10.018   4.446  -8.807
ATOM      0  HD1 PHE A 118      12.136   1.625  -7.547
ATOM      0  HD2 PHE A 118      10.786   5.661  -6.893
ATOM      0  HE1 PHE A 118      13.817   1.900  -5.730
ATOM      0  HE2 PHE A 118      12.456   5.914  -5.058
ATOM      0  HZ  PHE A 118      13.988   4.049  -4.510
ATOM    769  N   VAL A 119       8.120   4.424  -6.460
ATOM    770  CA  VAL A 119       7.629   5.020  -5.204
ATOM    771  C   VAL A 119       6.425   4.232  -4.645
ATOM    772  O   VAL A 119       6.384   3.966  -3.442
ATOM    773  CB  VAL A 119       7.353   6.549  -5.327
ATOM    774  CG1 VAL A 119       6.664   7.103  -4.083
ATOM    775  CG2 VAL A 119       8.639   7.324  -5.612
ATOM      0  H   VAL A 119       8.108   5.070  -7.223
ATOM      0  HA  VAL A 119       8.440   4.934  -4.465
ATOM      0  HB  VAL A 119       6.670   6.683  -6.179
ATOM      0 HG11 VAL A 119       6.488   8.181  -4.210
ATOM      0 HG12 VAL A 119       5.702   6.590  -3.937
ATOM      0 HG13 VAL A 119       7.305   6.938  -3.204
ATOM      0 HG21 VAL A 119       8.411   8.397  -5.693
ATOM      0 HG22 VAL A 119       9.354   7.163  -4.792
ATOM      0 HG23 VAL A 119       9.079   6.971  -6.556
ATOM    776  N   GLN A 120       5.484   3.819  -5.513
ATOM    777  CA  GLN A 120       4.343   3.020  -5.079
ATOM    778  C   GLN A 120       4.822   1.669  -4.527
ATOM    779  O   GLN A 120       4.416   1.300  -3.428
ATOM    780  CB  GLN A 120       3.330   2.840  -6.221
ATOM    781  CG  GLN A 120       2.115   1.978  -5.870
ATOM    782  CD  GLN A 120       1.258   2.545  -4.778
ATOM    783  OE1 GLN A 120       0.466   3.470  -4.986
ATOM    784  NE2 GLN A 120       1.386   1.970  -3.596
ATOM      0  H   GLN A 120       5.498   4.024  -6.492
ATOM      0  HA  GLN A 120       3.826   3.554  -4.269
ATOM      0  HB2 GLN A 120       2.978   3.832  -6.540
ATOM      0  HB3 GLN A 120       3.845   2.389  -7.082
ATOM      0  HG2 GLN A 120       1.500   1.845  -6.772
ATOM      0  HG3 GLN A 120       2.463   0.979  -5.568
ATOM      0 HE21 GLN A 120       0.829   2.281  -2.826
ATOM      0 HE22 GLN A 120       2.040   1.224  -3.471
ATOM    785  N   CYS A 121       5.719   0.967  -5.260
ATOM    786  CA  CYS A 121       6.283  -0.323  -4.848
ATOM    787  C   CYS A 121       7.070  -0.228  -3.532
ATOM    788  O   CYS A 121       6.937  -1.122  -2.697
ATOM    789  CB  CYS A 121       7.120  -0.945  -5.964
ATOM    790  SG  CYS A 121       7.661  -2.644  -5.636
ATOM      0  H   CYS A 121       6.062   1.285  -6.144
ATOM      0  HA  CYS A 121       5.434  -0.994  -4.653
ATOM      0  HB2 CYS A 121       6.534  -0.933  -6.895
ATOM      0  HB3 CYS A 121       8.007  -0.317  -6.134
ATOM      0  HG  CYS A 121       7.642  -2.866  -4.355
ATOM    791  N   VAL A 122       7.874   0.854  -3.355
ATOM    792  CA  VAL A 122       8.659   1.141  -2.141
ATOM    793  C   VAL A 122       7.683   1.262  -0.964
ATOM    794  O   VAL A 122       7.895   0.624   0.064
ATOM    795  CB  VAL A 122       9.555   2.417  -2.289
ATOM    796  CG1 VAL A 122      10.107   2.880  -0.944
ATOM    797  CG2 VAL A 122      10.697   2.192  -3.270
ATOM      0  H   VAL A 122       7.989   1.551  -4.063
ATOM      0  HA  VAL A 122       9.364   0.316  -1.963
ATOM      0  HB  VAL A 122       8.905   3.210  -2.688
ATOM      0 HG11 VAL A 122      10.729   3.775  -1.091
ATOM      0 HG12 VAL A 122       9.273   3.120  -0.268
ATOM      0 HG13 VAL A 122      10.718   2.079  -0.502
ATOM      0 HG21 VAL A 122      11.301   3.108  -3.346
ATOM      0 HG22 VAL A 122      11.329   1.365  -2.914
ATOM      0 HG23 VAL A 122      10.287   1.940  -4.259
ATOM    798  N   SER A 123       6.590   2.025  -1.151
ATOM    799  CA  SER A 123       5.552   2.265  -0.149
ATOM    800  C   SER A 123       4.778   1.019   0.294
ATOM    801  O   SER A 123       4.446   0.929   1.477
ATOM    802  CB  SER A 123       4.593   3.344  -0.621
ATOM    803  OG  SER A 123       3.679   3.693   0.406
ATOM      0  H   SER A 123       6.409   2.494  -2.016
ATOM      0  HA  SER A 123       6.093   2.603   0.747
ATOM      0  HB2 SER A 123       5.160   4.234  -0.932
ATOM      0  HB3 SER A 123       4.041   2.990  -1.504
ATOM      0  HG  SER A 123       3.699   4.683   0.549
ATOM    804  N   ILE A 124       4.470   0.076  -0.633
ATOM    805  CA  ILE A 124       3.768  -1.185  -0.313
ATOM    806  C   ILE A 124       4.631  -2.002   0.654
ATOM    807  O   ILE A 124       4.145  -2.390   1.710
ATOM    808  CB  ILE A 124       3.376  -1.996  -1.583
ATOM    809  CG1 ILE A 124       2.407  -1.201  -2.468
ATOM    810  CG2 ILE A 124       2.792  -3.375  -1.220
ATOM    811  CD1 ILE A 124       2.656  -1.341  -3.891
ATOM      0  H   ILE A 124       4.698   0.170  -1.602
ATOM      0  HA  ILE A 124       2.813  -0.941   0.174
ATOM      0  HB  ILE A 124       4.297  -2.171  -2.159
ATOM      0 HG12 ILE A 124       1.379  -1.527  -2.253
ATOM      0 HG13 ILE A 124       2.470  -0.136  -2.198
ATOM      0 HG21 ILE A 124       2.528  -3.916  -2.141
ATOM      0 HG22 ILE A 124       3.539  -3.953  -0.657
ATOM      0 HG23 ILE A 124       1.891  -3.241  -0.603
ATOM      0 HD11 ILE A 124       1.923  -0.744  -4.453
ATOM      0 HD12 ILE A 124       3.671  -0.987  -4.123
ATOM      0 HD13 ILE A 124       2.563  -2.399  -4.178
ATOM    812  N   THR A 125       5.918  -2.213   0.300
ATOM    813  CA  THR A 125       6.926  -2.930   1.086
ATOM    814  C   THR A 125       7.152  -2.220   2.434
ATOM    815  O   THR A 125       7.153  -2.899   3.461
ATOM    816  CB  THR A 125       8.225  -3.077   0.275
ATOM    817  OG1 THR A 125       7.939  -3.686  -0.988
ATOM    818  CG2 THR A 125       9.278  -3.886   0.995
ATOM      0  H   THR A 125       6.285  -1.875  -0.567
ATOM      0  HA  THR A 125       6.566  -3.945   1.310
ATOM      0  HB  THR A 125       8.631  -2.065   0.133
ATOM      0  HG1 THR A 125       7.626  -2.988  -1.632
ATOM      0 HG21 THR A 125      10.179  -3.956   0.368
ATOM      0 HG22 THR A 125       9.531  -3.396   1.947
ATOM      0 HG23 THR A 125       8.892  -4.896   1.195
ATOM    819  N   VAL A 126       7.311  -0.864   2.436
ATOM    820  CA  VAL A 126       7.512  -0.073   3.664
ATOM    821  C   VAL A 126       6.317  -0.223   4.633
ATOM    822  O   VAL A 126       6.539  -0.344   5.827
ATOM    823  CB  VAL A 126       7.888   1.420   3.403
ATOM    824  CG1 VAL A 126       7.851   2.244   4.692
ATOM    825  CG2 VAL A 126       9.261   1.537   2.751
ATOM      0  H   VAL A 126       7.302  -0.313   1.602
ATOM      0  HA  VAL A 126       8.397  -0.500   4.158
ATOM      0  HB  VAL A 126       7.133   1.825   2.712
ATOM      0 HG11 VAL A 126       8.121   3.287   4.469
ATOM      0 HG12 VAL A 126       6.838   2.211   5.120
ATOM      0 HG13 VAL A 126       8.568   1.827   5.415
ATOM      0 HG21 VAL A 126       9.497   2.598   2.580
ATOM      0 HG22 VAL A 126      10.020   1.095   3.412
ATOM      0 HG23 VAL A 126       9.257   1.003   1.789
ATOM    826  N   SER A 127       5.078  -0.249   4.126
ATOM    827  CA  SER A 127       3.885  -0.407   4.950
ATOM    828  C   SER A 127       3.779  -1.813   5.565
ATOM    829  O   SER A 127       3.606  -1.930   6.782
ATOM    830  CB  SER A 127       2.625  -0.092   4.142
ATOM    831  OG  SER A 127       2.648   1.207   3.572
ATOM      0  H   SER A 127       4.884  -0.162   3.149
ATOM      0  HA  SER A 127       3.974   0.310   5.779
ATOM      0  HB2 SER A 127       2.513  -0.837   3.341
ATOM      0  HB3 SER A 127       1.744  -0.186   4.794
ATOM      0  HG  SER A 127       3.200   1.196   2.738
ATOM    832  N   ILE A 128       3.903  -2.870   4.734
ATOM    833  CA  ILE A 128       3.709  -4.265   5.140
ATOM    834  C   ILE A 128       4.816  -4.817   6.047
ATOM    835  O   ILE A 128       4.513  -5.617   6.928
ATOM    836  CB  ILE A 128       3.440  -5.198   3.917
ATOM    837  CG1 ILE A 128       2.759  -6.529   4.339
ATOM    838  CG2 ILE A 128       4.689  -5.439   3.053
ATOM    839  CD1 ILE A 128       1.446  -6.392   5.180
ATOM      0  H   ILE A 128       4.140  -2.771   3.768
ATOM      0  HA  ILE A 128       2.803  -4.258   5.763
ATOM      0  HB  ILE A 128       2.729  -4.657   3.275
ATOM      0 HG12 ILE A 128       2.530  -7.105   3.430
ATOM      0 HG13 ILE A 128       3.483  -7.120   4.920
ATOM      0 HG21 ILE A 128       4.432  -6.101   2.213
ATOM      0 HG22 ILE A 128       5.057  -4.478   2.663
ATOM      0 HG23 ILE A 128       5.473  -5.910   3.664
ATOM      0 HD11 ILE A 128       1.057  -7.393   5.419
ATOM      0 HD12 ILE A 128       1.662  -5.851   6.113
ATOM      0 HD13 ILE A 128       0.695  -5.836   4.600
ATOM    840  N   TRP A 129       6.074  -4.412   5.835
ATOM    841  CA  TRP A 129       7.177  -4.886   6.655
ATOM    842  C   TRP A 129       7.242  -4.151   7.981
ATOM    843  O   TRP A 129       7.837  -4.670   8.931
ATOM    844  CB  TRP A 129       8.485  -4.877   5.882
ATOM    845  CG  TRP A 129       8.545  -6.053   4.952
ATOM    846  CD1 TRP A 129       8.180  -6.074   3.642
ATOM    847  CD2 TRP A 129       8.806  -7.418   5.318
ATOM    848  NE1 TRP A 129       8.272  -7.354   3.144
ATOM    849  CE2 TRP A 129       8.656  -8.200   4.152
ATOM    850  CE3 TRP A 129       9.202  -8.050   6.509
ATOM    851  CZ2 TRP A 129       8.912  -9.578   4.135
ATOM    852  CZ3 TRP A 129       9.445  -9.416   6.490
ATOM    853  CH2 TRP A 129       9.306 -10.163   5.311
ATOM      0  H   TRP A 129       6.340  -3.770   5.116
ATOM      0  HA  TRP A 129       6.990  -5.939   6.912
ATOM      0  HB2 TRP A 129       8.575  -3.942   5.310
ATOM      0  HB3 TRP A 129       9.333  -4.909   6.581
ATOM      0  HD1 TRP A 129       7.858  -5.195   3.064
ATOM      0  HE1 TRP A 129       8.088  -7.623   2.199
ATOM      0  HE3 TRP A 129       9.317  -7.473   7.438
ATOM      0  HZ2 TRP A 129       8.801 -10.168   3.213
ATOM      0  HZ3 TRP A 129       9.752  -9.922   7.417
ATOM      0  HH2 TRP A 129       9.518 -11.242   5.330
ATOM    854  N   SER A 130       6.550  -2.984   8.074
ATOM    855  CA  SER A 130       6.358  -2.226   9.313
ATOM    856  C   SER A 130       5.324  -3.019  10.109
ATOM    857  O   SER A 130       5.577  -3.363  11.263
ATOM    858  CB  SER A 130       5.828  -0.827   9.023
ATOM    859  OG  SER A 130       6.854  -0.008   8.492
ATOM      0  H   SER A 130       6.115  -2.555   7.282
ATOM      0  HA  SER A 130       7.305  -2.100   9.858
ATOM      0  HB2 SER A 130       4.991  -0.885   8.311
ATOM      0  HB3 SER A 130       5.434  -0.379   9.947
ATOM      0  HG  SER A 130       6.784   0.010   7.495
ATOM    860  N   LEU A 131       4.198  -3.389   9.449
ATOM    861  CA  LEU A 131       3.127  -4.211  10.020
ATOM    862  C   LEU A 131       3.638  -5.578  10.483
ATOM    863  O   LEU A 131       3.094  -6.126  11.446
ATOM    864  CB  LEU A 131       1.941  -4.359   9.049
ATOM    865  CG  LEU A 131       1.122  -3.088   8.798
ATOM    866  CD1 LEU A 131       0.236  -3.234   7.579
ATOM    867  CD2 LEU A 131       0.319  -2.676  10.023
ATOM      0  H   LEU A 131       4.019  -3.118   8.503
ATOM      0  HA  LEU A 131       2.762  -3.679  10.911
ATOM      0  HB2 LEU A 131       2.325  -4.722   8.084
ATOM      0  HB3 LEU A 131       1.267  -5.136   9.439
ATOM      0  HG  LEU A 131       1.838  -2.278   8.595
ATOM      0 HD11 LEU A 131      -0.336  -2.307   7.428
ATOM      0 HD12 LEU A 131       0.859  -3.428   6.693
ATOM      0 HD13 LEU A 131      -0.459  -4.073   7.729
ATOM      0 HD21 LEU A 131      -0.251  -1.763   9.798
ATOM      0 HD22 LEU A 131      -0.376  -3.484  10.295
ATOM      0 HD23 LEU A 131       1.003  -2.483  10.863
ATOM    868  N   VAL A 132       4.702  -6.106   9.821
ATOM    869  CA  VAL A 132       5.382  -7.354  10.186
ATOM    870  C   VAL A 132       6.049  -7.122  11.553
ATOM    871  O   VAL A 132       5.770  -7.871  12.489
ATOM    872  CB  VAL A 132       6.387  -7.848   9.091
ATOM    873  CG1 VAL A 132       7.436  -8.803   9.665
ATOM    874  CG2 VAL A 132       5.658  -8.520   7.937
ATOM      0  H   VAL A 132       5.103  -5.666   9.018
ATOM      0  HA  VAL A 132       4.651  -8.173  10.257
ATOM      0  HB  VAL A 132       6.906  -6.954   8.715
ATOM      0 HG11 VAL A 132       8.118  -9.124   8.864
ATOM      0 HG12 VAL A 132       8.009  -8.289  10.451
ATOM      0 HG13 VAL A 132       6.935  -9.684  10.094
ATOM      0 HG21 VAL A 132       6.389  -8.855   7.186
ATOM      0 HG22 VAL A 132       5.096  -9.387   8.313
ATOM      0 HG23 VAL A 132       4.962  -7.804   7.476
ATOM    875  N   LEU A 133       6.874  -6.050  11.672
ATOM    876  CA  LEU A 133       7.587  -5.694  12.899
ATOM    877  C   LEU A 133       6.663  -5.413  14.082
ATOM    878  O   LEU A 133       6.978  -5.827  15.194
ATOM    879  CB  LEU A 133       8.572  -4.539  12.680
ATOM    880  CG  LEU A 133       9.823  -4.832  11.835
ATOM    881  CD1 LEU A 133      10.889  -3.786  12.087
ATOM    882  CD2 LEU A 133      10.406  -6.216  12.121
ATOM      0  H   LEU A 133       7.053  -5.421  10.916
ATOM      0  HA  LEU A 133       8.168  -6.589  13.166
ATOM      0  HB2 LEU A 133       8.026  -3.711  12.205
ATOM      0  HB3 LEU A 133       8.903  -4.182  13.666
ATOM      0  HG  LEU A 133       9.506  -4.804  10.782
ATOM      0 HD11 LEU A 133      11.775  -4.010  11.476
ATOM      0 HD12 LEU A 133      10.500  -2.793  11.817
ATOM      0 HD13 LEU A 133      11.167  -3.794  13.151
ATOM      0 HD21 LEU A 133      11.295  -6.376  11.494
ATOM      0 HD22 LEU A 133      10.689  -6.283  13.182
ATOM      0 HD23 LEU A 133       9.654  -6.986  11.893
ATOM    883  N   ILE A 134       5.512  -4.761  13.831
ATOM    884  CA  ILE A 134       4.477  -4.463  14.829
ATOM    885  C   ILE A 134       3.871  -5.779  15.342
ATOM    886  O   ILE A 134       3.684  -5.916  16.547
ATOM    887  CB  ILE A 134       3.398  -3.481  14.283
ATOM    888  CG1 ILE A 134       4.010  -2.100  13.963
ATOM    889  CG2 ILE A 134       2.214  -3.346  15.263
ATOM    890  CD1 ILE A 134       3.116  -1.134  13.160
ATOM      0  H   ILE A 134       5.278  -4.425  12.918
ATOM      0  HA  ILE A 134       4.943  -3.940  15.678
ATOM      0  HB  ILE A 134       3.010  -3.905  13.345
ATOM      0 HG12 ILE A 134       4.282  -1.613  14.911
ATOM      0 HG13 ILE A 134       4.943  -2.256  13.402
ATOM      0 HG21 ILE A 134       1.472  -2.648  14.849
ATOM      0 HG22 ILE A 134       1.747  -4.331  15.412
ATOM      0 HG23 ILE A 134       2.578  -2.964  16.228
ATOM      0 HD11 ILE A 134       3.654  -0.189  12.993
ATOM      0 HD12 ILE A 134       2.863  -1.588  12.190
ATOM      0 HD13 ILE A 134       2.192  -0.935  13.723
ATOM    891  N   ALA A 135       3.601  -6.753  14.442
ATOM    892  CA  ALA A 135       3.077  -8.071  14.820
ATOM    893  C   ALA A 135       4.083  -8.792  15.735
ATOM    894  O   ALA A 135       3.669  -9.367  16.736
ATOM    895  CB  ALA A 135       2.785  -8.909  13.581
ATOM      0  H   ALA A 135       3.740  -6.643  13.458
ATOM      0  HA  ALA A 135       2.134  -7.932  15.368
ATOM      0  HB1 ALA A 135       2.394  -9.891  13.886
ATOM      0  HB2 ALA A 135       2.039  -8.395  12.958
ATOM      0  HB3 ALA A 135       3.711  -9.047  13.004
ATOM    896  N   VAL A 136       5.401  -8.684  15.428
ATOM    897  CA  VAL A 136       6.509  -9.255  16.210
ATOM    898  C   VAL A 136       6.555  -8.587  17.587
ATOM    899  O   VAL A 136       6.672  -9.280  18.602
ATOM    900  CB  VAL A 136       7.883  -9.140  15.490
ATOM    901  CG1 VAL A 136       8.998  -9.780  16.316
ATOM    902  CG2 VAL A 136       7.842  -9.764  14.105
ATOM      0  H   VAL A 136       5.717  -8.190  14.618
ATOM      0  HA  VAL A 136       6.317 -10.332  16.324
ATOM      0  HB  VAL A 136       8.098  -8.067  15.381
ATOM      0 HG11 VAL A 136       9.954  -9.682  15.781
ATOM      0 HG12 VAL A 136       9.070  -9.274  17.290
ATOM      0 HG13 VAL A 136       8.774 -10.845  16.473
ATOM      0 HG21 VAL A 136       8.828  -9.664  13.628
ATOM      0 HG22 VAL A 136       7.583 -10.830  14.190
ATOM      0 HG23 VAL A 136       7.086  -9.251  13.493
ATOM    903  N   GLU A 137       6.465  -7.241  17.606
ATOM    904  CA  GLU A 137       6.461  -6.408  18.810
ATOM    905  C   GLU A 137       5.338  -6.854  19.744
ATOM    906  O   GLU A 137       5.609  -7.129  20.909
ATOM    907  CB  GLU A 137       6.294  -4.928  18.425
ATOM    908  CG  GLU A 137       6.837  -3.933  19.437
ATOM    909  CD  GLU A 137       5.947  -3.555  20.606
ATOM    910  OE1 GLU A 137       4.716  -3.424  20.411
ATOM    911  OE2 GLU A 137       6.495  -3.308  21.704
ATOM      0  H   GLU A 137       6.392  -6.703  16.766
ATOM      0  HA  GLU A 137       7.420  -6.523  19.336
ATOM      0  HB2 GLU A 137       6.796  -4.757  17.461
ATOM      0  HB3 GLU A 137       5.224  -4.724  18.271
ATOM      0  HG2 GLU A 137       7.774  -4.342  19.844
ATOM      0  HG3 GLU A 137       7.096  -3.010  18.898
ATOM    912  N   ARG A 138       4.101  -6.997  19.218
ATOM    913  CA  ARG A 138       2.930  -7.432  19.986
ATOM    914  C   ARG A 138       2.998  -8.909  20.385
ATOM    915  O   ARG A 138       2.416  -9.282  21.404
ATOM    916  CB  ARG A 138       1.607  -7.125  19.254
ATOM    917  CG  ARG A 138       1.414  -5.690  18.729
ATOM    918  CD  ARG A 138       1.604  -4.586  19.751
ATOM    919  NE  ARG A 138       0.530  -4.545  20.739
ATOM    920  CZ  ARG A 138       0.431  -3.621  21.690
ATOM    921  NH1 ARG A 138       1.337  -2.655  21.785
ATOM    922  NH2 ARG A 138      -0.576  -3.654  22.554
ATOM      0  H   ARG A 138       3.898  -6.813  18.256
ATOM      0  HA  ARG A 138       2.948  -6.842  20.914
ATOM      0  HB2 ARG A 138       1.520  -7.815  18.402
ATOM      0  HB3 ARG A 138       0.777  -7.353  19.939
ATOM      0  HG2 ARG A 138       2.119  -5.524  17.902
ATOM      0  HG3 ARG A 138       0.401  -5.606  18.310
ATOM      0  HD2 ARG A 138       2.565  -4.729  20.266
ATOM      0  HD3 ARG A 138       1.658  -3.617  19.233
ATOM      0  HE  ARG A 138      -0.174  -5.254  20.698
ATOM      0 HH11 ARG A 138       2.100  -2.619  21.139
ATOM      0 HH12 ARG A 138       1.257  -1.963  22.503
ATOM      0 HH21 ARG A 138      -1.265  -4.376  22.492
ATOM      0 HH22 ARG A 138      -0.646  -2.957  23.267
ATOM    923  N   HIS A 139       3.704  -9.744  19.587
ATOM    924  CA  HIS A 139       3.897 -11.174  19.857
ATOM    925  C   HIS A 139       4.853 -11.338  21.023
ATOM    926  O   HIS A 139       4.644 -12.206  21.863
ATOM    927  CB  HIS A 139       4.451 -11.900  18.623
ATOM    928  CG  HIS A 139       4.509 -13.388  18.771
ATOM    929  ND1 HIS A 139       5.582 -14.013  19.384
ATOM    930  CD2 HIS A 139       3.631 -14.332  18.364
ATOM    931  CE1 HIS A 139       5.318 -15.307  19.336
ATOM    932  NE2 HIS A 139       4.155 -15.548  18.732
ATOM      0  H   HIS A 139       4.149  -9.438  18.745
ATOM      0  HA  HIS A 139       2.922 -11.620  20.105
ATOM      0  HB2 HIS A 139       3.826 -11.652  17.752
ATOM      0  HB3 HIS A 139       5.462 -11.523  18.411
ATOM      0  HD2 HIS A 139       2.680 -14.160  17.839
ATOM      0  HE1 HIS A 139       5.976 -16.088  19.744
ATOM    933  N   GLN A 140       5.906 -10.507  21.062
ATOM    934  CA  GLN A 140       6.925 -10.513  22.102
ATOM    935  C   GLN A 140       6.379  -9.986  23.441
ATOM    936  O   GLN A 140       6.889 -10.373  24.489
ATOM    937  CB  GLN A 140       8.167  -9.728  21.626
ATOM    938  CG  GLN A 140       9.476 -10.030  22.374
ATOM    939  CD  GLN A 140       9.935 -11.476  22.350
ATOM    940  OE1 GLN A 140       9.639 -12.260  21.434
ATOM    941  NE2 GLN A 140      10.702 -11.852  23.360
ATOM      0  H   GLN A 140       6.066  -9.811  20.362
ATOM      0  HA  GLN A 140       7.230 -11.553  22.288
ATOM      0  HB2 GLN A 140       8.321  -9.936  20.557
ATOM      0  HB3 GLN A 140       7.955  -8.653  21.717
ATOM      0  HG2 GLN A 140      10.273  -9.406  21.944
ATOM      0  HG3 GLN A 140       9.356  -9.721  23.423
ATOM      0 HE21 GLN A 140      11.057 -12.786  23.397
ATOM      0 HE22 GLN A 140      10.927 -11.202  24.086
ATOM    942  N   LEU A 141       5.334  -9.134  23.411
ATOM    943  CA  LEU A 141       4.724  -8.561  24.620
ATOM    944  C   LEU A 141       3.772  -9.503  25.345
ATOM    945  O   LEU A 141       3.515  -9.300  26.532
ATOM    946  CB  LEU A 141       3.985  -7.247  24.304
ATOM    947  CG  LEU A 141       4.831  -6.013  24.028
ATOM    948  CD1 LEU A 141       3.989  -4.923  23.406
ATOM    949  CD2 LEU A 141       5.507  -5.499  25.290
ATOM      0  H   LEU A 141       4.900  -8.832  22.562
ATOM      0  HA  LEU A 141       5.570  -8.371  25.296
ATOM      0  HB2 LEU A 141       3.343  -7.421  23.428
ATOM      0  HB3 LEU A 141       3.320  -7.020  25.150
ATOM      0  HG  LEU A 141       5.621  -6.306  23.320
ATOM      0 HD11 LEU A 141       4.616  -4.040  23.213
ATOM      0 HD12 LEU A 141       3.563  -5.284  22.458
ATOM      0 HD13 LEU A 141       3.174  -4.651  24.093
ATOM      0 HD21 LEU A 141       6.107  -4.609  25.049
ATOM      0 HD22 LEU A 141       4.742  -5.234  26.034
ATOM      0 HD23 LEU A 141       6.162  -6.282  25.701
ATOM    950  N   ILE A 142       3.213 -10.493  24.632
ATOM    951  CA  ILE A 142       2.234 -11.420  25.204
ATOM    952  C   ILE A 142       2.806 -12.852  25.364
ATOM    953  O   ILE A 142       2.636 -13.452  26.428
ATOM    954  CB  ILE A 142       0.900 -11.362  24.397
ATOM    955  CG1 ILE A 142       0.302  -9.942  24.440
ATOM    956  CG2 ILE A 142      -0.129 -12.385  24.902
ATOM    957  CD1 ILE A 142      -0.439  -9.509  23.188
ATOM      0  H   ILE A 142       3.423 -10.666  23.670
ATOM      0  HA  ILE A 142       2.002 -11.097  26.229
ATOM      0  HB  ILE A 142       1.142 -11.622  23.356
ATOM      0 HG12 ILE A 142      -0.388  -9.879  25.294
ATOM      0 HG13 ILE A 142       1.115  -9.226  24.630
ATOM      0 HG21 ILE A 142      -1.049 -12.306  24.304
ATOM      0 HG22 ILE A 142       0.284 -13.400  24.806
ATOM      0 HG23 ILE A 142      -0.360 -12.183  25.958
ATOM      0 HD11 ILE A 142      -0.823  -8.487  23.324
ATOM      0 HD12 ILE A 142       0.248  -9.531  22.329
ATOM      0 HD13 ILE A 142      -1.279 -10.194  23.003
ATOM    958  N   ILE A 143       3.483 -13.385  24.326
ATOM    959  CA  ILE A 143       4.049 -14.737  24.348
ATOM    960  C   ILE A 143       5.327 -14.791  25.220
ATOM    961  O   ILE A 143       5.417 -15.661  26.092
ATOM    962  CB  ILE A 143       4.225 -15.314  22.902
ATOM    963  CG1 ILE A 143       2.890 -15.871  22.371
ATOM    964  CG2 ILE A 143       5.310 -16.389  22.804
ATOM    965  CD1 ILE A 143       2.115 -14.944  21.548
ATOM      0  H   ILE A 143       3.646 -12.895  23.470
ATOM      0  HA  ILE A 143       3.331 -15.413  24.836
ATOM      0  HB  ILE A 143       4.552 -14.470  22.278
ATOM      0 HG12 ILE A 143       3.097 -16.776  21.781
ATOM      0 HG13 ILE A 143       2.273 -16.180  23.228
ATOM      0 HG21 ILE A 143       5.379 -16.748  21.766
ATOM      0 HG22 ILE A 143       6.277 -15.963  23.109
ATOM      0 HG23 ILE A 143       5.055 -17.230  23.466
ATOM      0 HD11 ILE A 143       1.186 -15.433  21.220
ATOM      0 HD12 ILE A 143       1.869 -14.048  22.137
ATOM      0 HD13 ILE A 143       2.706 -14.653  20.667
ATOM    966  N   ASN A 144       6.283 -13.859  25.018
ATOM    967  CA  ASN A 144       7.526 -13.833  25.802
ATOM    968  C   ASN A 144       7.690 -12.529  26.617
ATOM    969  O   ASN A 144       8.613 -11.761  26.323
ATOM    970  CB  ASN A 144       8.752 -14.079  24.901
ATOM    971  CG  ASN A 144       8.634 -15.241  23.946
ATOM    972  OD1 ASN A 144       8.496 -15.066  22.729
ATOM    973  ND2 ASN A 144       8.715 -16.456  24.471
ATOM      0  H   ASN A 144       6.215 -13.133  24.333
ATOM      0  HA  ASN A 144       7.457 -14.654  26.531
ATOM      0  HB2 ASN A 144       8.946 -13.166  24.318
ATOM      0  HB3 ASN A 144       9.630 -14.243  25.543
ATOM      0 HD21 ASN A 144       8.665 -17.261  23.879
ATOM      0 HD22 ASN A 144       8.826 -16.568  25.458
ATOM    974  N   PRO A 145       6.842 -12.235  27.642
ATOM    975  CA  PRO A 145       7.040 -10.984  28.403
ATOM    976  C   PRO A 145       8.245 -11.002  29.352
ATOM    977  O   PRO A 145       8.613  -9.957  29.883
ATOM    978  CB  PRO A 145       5.708 -10.772  29.128
ATOM    979  CG  PRO A 145       5.052 -12.095  29.153
ATOM    980  CD  PRO A 145       5.703 -13.015  28.168
ATOM      0  HA  PRO A 145       7.293 -10.149  27.733
ATOM      0  HB2 PRO A 145       5.869 -10.391  30.147
ATOM      0  HB3 PRO A 145       5.086 -10.032  28.603
ATOM      0  HG2 PRO A 145       5.114 -12.524  30.164
ATOM      0  HG3 PRO A 145       3.984 -11.987  28.915
ATOM      0  HD2 PRO A 145       6.041 -13.945  28.649
ATOM      0  HD3 PRO A 145       5.008 -13.302  27.366
ATOM    981  N   ARG A 146       8.873 -12.188  29.531
ATOM    982  CA  ARG A 146      10.073 -12.407  30.346
ATOM    983  C   ARG A 146      11.311 -11.792  29.658
ATOM    984  O   ARG A 146      12.245 -11.360  30.338
ATOM    985  CB  ARG A 146      10.268 -13.921  30.601
ATOM    986  CG  ARG A 146      11.390 -14.318  31.586
ATOM    987  CD  ARG A 146      11.253 -13.749  32.998
ATOM    988  NE  ARG A 146      10.000 -14.135  33.653
ATOM    989  CZ  ARG A 146       9.533 -13.581  34.768
ATOM    990  NH1 ARG A 146      10.209 -12.608  35.368
ATOM    991  NH2 ARG A 146       8.385 -13.989  35.288
ATOM      0  H   ARG A 146       8.545 -13.029  29.100
ATOM      0  HA  ARG A 146       9.945 -11.907  31.317
ATOM      0  HB2 ARG A 146       9.319 -14.331  30.977
ATOM      0  HB3 ARG A 146      10.469 -14.409  29.636
ATOM      0  HG2 ARG A 146      11.425 -15.415  31.653
ATOM      0  HG3 ARG A 146      12.354 -13.991  31.169
ATOM      0  HD2 ARG A 146      12.101 -14.093  33.609
ATOM      0  HD3 ARG A 146      11.313 -12.652  32.952
ATOM      0  HE  ARG A 146       9.460 -14.864  33.233
ATOM      0 HH11 ARG A 146      11.074 -12.288  34.981
ATOM      0 HH12 ARG A 146       9.853 -12.195  36.206
ATOM      0 HH21 ARG A 146       7.865 -14.717  34.842
ATOM      0 HH22 ARG A 146       8.039 -13.569  36.127
ATOM    992  N   GLY A 147      11.283 -11.754  28.324
ATOM    993  CA  GLY A 147      12.352 -11.205  27.500
ATOM    994  C   GLY A 147      12.260  -9.711  27.251
ATOM    995  O   GLY A 147      13.297  -9.049  27.167
ATOM      0  H   GLY A 147      10.514 -12.105  27.790
ATOM      0  HA2 GLY A 147      13.316 -11.423  27.982
ATOM      0  HA3 GLY A 147      12.352 -11.725  26.530
ATOM    996  N   TRP A 148      11.015  -9.173  27.115
ATOM    997  CA  TRP A 148      10.647  -7.769  26.826
ATOM    998  C   TRP A 148      11.716  -7.013  25.989
ATOM    999  O   TRP A 148      12.182  -5.934  26.367
ATOM   1000  CB  TRP A 148      10.234  -6.977  28.096
ATOM   1001  CG  TRP A 148      11.124  -7.096  29.304
ATOM   1002  CD1 TRP A 148      12.483  -6.981  29.342
ATOM   1003  CD2 TRP A 148      10.694  -7.189  30.673
ATOM   1004  NE1 TRP A 148      12.934  -7.091  30.636
ATOM   1005  CE2 TRP A 148      11.856  -7.207  31.478
ATOM   1006  CE3 TRP A 148       9.438  -7.277  31.300
ATOM   1007  CZ2 TRP A 148      11.800  -7.324  32.872
ATOM   1008  CZ3 TRP A 148       9.386  -7.409  32.679
ATOM   1009  CH2 TRP A 148      10.555  -7.424  33.451
ATOM      0  H   TRP A 148      10.202  -9.747  27.211
ATOM      0  HA  TRP A 148       9.751  -7.833  26.192
ATOM      0  HB2 TRP A 148      10.167  -5.913  27.826
ATOM      0  HB3 TRP A 148       9.223  -7.300  28.385
ATOM      0  HD1 TRP A 148      13.126  -6.823  28.463
ATOM      0  HE1 TRP A 148      13.893  -7.087  30.919
ATOM      0  HE3 TRP A 148       8.513  -7.242  30.706
ATOM      0  HZ2 TRP A 148      12.716  -7.336  33.481
ATOM      0  HZ3 TRP A 148       8.409  -7.504  33.176
ATOM      0  HH2 TRP A 148      10.476  -7.518  34.544
ATOM   1010  N   ARG A 149      12.069  -7.605  24.829
ATOM   1011  CA  ARG A 149      13.074  -7.114  23.878
ATOM   1012  C   ARG A 149      12.703  -5.827  23.083
ATOM   1013  O   ARG A 149      13.641  -5.083  22.787
ATOM   1014  CB  ARG A 149      13.481  -8.228  22.898
ATOM   1015  CG  ARG A 149      14.482  -9.226  23.479
ATOM   1016  CD  ARG A 149      13.954 -10.652  23.499
ATOM   1017  NE  ARG A 149      13.811 -11.211  22.151
ATOM   1018  CZ  ARG A 149      13.549 -12.487  21.888
ATOM   1019  NH1 ARG A 149      13.408 -13.363  22.875
ATOM   1020  NH2 ARG A 149      13.432 -12.899  20.632
ATOM      0  H   ARG A 149      11.647  -8.460  24.527
ATOM      0  HA  ARG A 149      13.917  -6.816  24.518
ATOM      0  HB2 ARG A 149      12.579  -8.771  22.580
ATOM      0  HB3 ARG A 149      13.915  -7.770  21.997
ATOM      0  HG2 ARG A 149      15.410  -9.192  22.889
ATOM      0  HG3 ARG A 149      14.742  -8.922  24.504
ATOM      0  HD2 ARG A 149      14.636 -11.285  24.086
ATOM      0  HD3 ARG A 149      12.979 -10.673  24.007
ATOM      0  HE  ARG A 149      13.918 -10.589  21.376
ATOM      0 HH11 ARG A 149      13.499 -13.065  23.825
ATOM      0 HH12 ARG A 149      13.211 -14.321  22.669
ATOM      0 HH21 ARG A 149      13.541 -12.249  19.880
ATOM      0 HH22 ARG A 149      13.235 -13.860  20.437
ATOM   1021  N   PRO A 150      11.424  -5.527  22.694
ATOM   1022  CA  PRO A 150      11.167  -4.310  21.888
ATOM   1023  C   PRO A 150      11.579  -2.968  22.517
ATOM   1024  O   PRO A 150      11.045  -2.551  23.549
ATOM   1025  CB  PRO A 150       9.663  -4.370  21.616
ATOM   1026  CG  PRO A 150       9.114  -5.261  22.676
ATOM   1027  CD  PRO A 150      10.172  -6.289  22.889
ATOM      0  HA  PRO A 150      11.797  -4.324  20.987
ATOM      0  HB2 PRO A 150       9.210  -3.369  21.663
ATOM      0  HB3 PRO A 150       9.455  -4.770  20.613
ATOM      0  HG2 PRO A 150       8.907  -4.702  23.601
ATOM      0  HG3 PRO A 150       8.166  -5.722  22.360
ATOM      0  HD2 PRO A 150      10.116  -6.728  23.896
ATOM      0  HD3 PRO A 150      10.084  -7.118  22.171
ATOM   1028  N   ASN A 151      12.537  -2.295  21.855
ATOM   1029  CA  ASN A 151      13.107  -0.998  22.230
ATOM   1030  C   ASN A 151      13.031  -0.037  21.036
ATOM   1031  O   ASN A 151      12.931  -0.485  19.891
ATOM   1032  CB  ASN A 151      14.570  -1.191  22.682
ATOM   1033  CG  ASN A 151      15.350   0.060  23.040
ATOM   1034  OD1 ASN A 151      14.805   1.073  23.504
ATOM   1035  ND2 ASN A 151      16.662   0.005  22.859
ATOM      0  H   ASN A 151      12.945  -2.657  21.017
ATOM      0  HA  ASN A 151      12.534  -0.566  23.064
ATOM      0  HB2 ASN A 151      14.573  -1.858  23.557
ATOM      0  HB3 ASN A 151      15.110  -1.713  21.878
ATOM      0 HD21 ASN A 151      17.233   0.790  23.098
ATOM      0 HD22 ASN A 151      17.081  -0.822  22.483
ATOM   1036  N   ASN A 152      13.065   1.285  21.310
ATOM   1037  CA  ASN A 152      13.038   2.341  20.296
ATOM   1038  C   ASN A 152      14.249   2.260  19.362
ATOM   1039  O   ASN A 152      14.082   2.434  18.158
ATOM   1040  CB  ASN A 152      12.928   3.727  20.944
ATOM   1041  CG  ASN A 152      11.557   4.080  21.486
ATOM   1042  OD1 ASN A 152      10.667   3.233  21.642
ATOM   1043  ND2 ASN A 152      11.354   5.357  21.787
ATOM      0  H   ASN A 152      13.112   1.639  22.244
ATOM      0  HA  ASN A 152      12.140   2.183  19.681
ATOM      0  HB2 ASN A 152      13.656   3.788  21.766
ATOM      0  HB3 ASN A 152      13.217   4.485  20.201
ATOM      0 HD21 ASN A 152      10.469   5.651  22.147
ATOM      0 HD22 ASN A 152      12.086   6.025  21.653
ATOM   1044  N   ARG A 153      15.447   1.946  19.905
ATOM   1045  CA  ARG A 153      16.691   1.795  19.135
ATOM   1046  C   ARG A 153      16.589   0.646  18.127
ATOM   1047  O   ARG A 153      17.145   0.744  17.033
ATOM   1048  CB  ARG A 153      17.898   1.567  20.061
ATOM   1049  CG  ARG A 153      18.345   2.803  20.831
ATOM   1050  CD  ARG A 153      19.618   2.529  21.609
ATOM   1051  NE  ARG A 153      20.163   3.748  22.214
ATOM   1052  CZ  ARG A 153      21.359   3.836  22.788
ATOM   1053  NH1 ARG A 153      22.159   2.778  22.842
ATOM   1054  NH2 ARG A 153      21.769   4.986  23.308
ATOM      0  H   ARG A 153      15.570   1.792  20.885
ATOM      0  HA  ARG A 153      16.842   2.734  18.583
ATOM      0  HB2 ARG A 153      17.648   0.773  20.780
ATOM      0  HB3 ARG A 153      18.742   1.201  19.459
ATOM      0  HG2 ARG A 153      18.510   3.636  20.131
ATOM      0  HG3 ARG A 153      17.549   3.117  21.522
ATOM      0  HD2 ARG A 153      19.414   1.789  22.397
ATOM      0  HD3 ARG A 153      20.369   2.086  20.938
ATOM      0  HE  ARG A 153      19.595   4.571  22.194
ATOM      0 HH11 ARG A 153      21.863   1.907  22.449
ATOM      0 HH12 ARG A 153      23.057   2.852  23.275
ATOM      0 HH21 ARG A 153      21.178   5.791  23.269
ATOM      0 HH22 ARG A 153      22.669   5.047  23.739
ATOM   1055  N   HIS A 154      15.868  -0.434  18.501
ATOM   1056  CA  HIS A 154      15.641  -1.626  17.675
ATOM   1057  C   HIS A 154      14.710  -1.304  16.505
ATOM   1058  O   HIS A 154      14.865  -1.875  15.423
ATOM   1059  CB  HIS A 154      15.060  -2.788  18.513
ATOM   1060  CG  HIS A 154      15.875  -3.182  19.714
ATOM   1061  ND1 HIS A 154      15.345  -3.992  20.704
ATOM   1062  CD2 HIS A 154      17.150  -2.868  20.048
ATOM   1063  CE1 HIS A 154      16.308  -4.145  21.598
ATOM   1064  NE2 HIS A 154      17.408  -3.479  21.251
ATOM      0  H   HIS A 154      15.426  -0.494  19.396
ATOM      0  HA  HIS A 154      16.615  -1.944  17.276
ATOM      0  HB2 HIS A 154      14.052  -2.507  18.851
ATOM      0  HB3 HIS A 154      14.947  -3.667  17.862
ATOM      0  HD2 HIS A 154      17.845  -2.244  19.467
ATOM      0  HE1 HIS A 154      16.212  -4.747  22.514
ATOM   1065  N   ALA A 155      13.742  -0.390  16.732
ATOM   1066  CA  ALA A 155      12.787   0.061  15.725
ATOM   1067  C   ALA A 155      13.468   0.962  14.700
ATOM   1068  O   ALA A 155      13.174   0.831  13.517
ATOM   1069  CB  ALA A 155      11.633   0.795  16.386
ATOM      0  H   ALA A 155      13.612   0.048  17.622
ATOM      0  HA  ALA A 155      12.393  -0.823  15.202
ATOM      0  HB1 ALA A 155      10.921   1.129  15.617
ATOM      0  HB2 ALA A 155      11.122   0.120  17.088
ATOM      0  HB3 ALA A 155      12.018   1.668  16.932
ATOM   1070  N   TYR A 156      14.395   1.847  15.146
ATOM   1071  CA  TYR A 156      15.152   2.778  14.295
ATOM   1072  C   TYR A 156      16.078   2.064  13.304
ATOM   1073  O   TYR A 156      16.344   2.590  12.220
ATOM   1074  CB  TYR A 156      15.914   3.833  15.124
ATOM   1075  CG  TYR A 156      15.058   4.712  16.021
ATOM   1076  CD1 TYR A 156      13.780   5.110  15.629
ATOM   1077  CD2 TYR A 156      15.551   5.202  17.226
ATOM   1078  CE1 TYR A 156      12.993   5.924  16.445
ATOM   1079  CE2 TYR A 156      14.776   6.022  18.047
ATOM   1080  CZ  TYR A 156      13.497   6.379  17.653
ATOM   1081  OH  TYR A 156      12.736   7.189  18.463
ATOM      0  H   TYR A 156      14.632   1.927  16.114
ATOM      0  HA  TYR A 156      14.402   3.311  13.692
ATOM      0  HB2 TYR A 156      16.655   3.315  15.750
ATOM      0  HB3 TYR A 156      16.473   4.481  14.433
ATOM      0  HD1 TYR A 156      13.385   4.776  14.658
ATOM      0  HD2 TYR A 156      16.572   4.938  17.538
ATOM      0  HE1 TYR A 156      11.977   6.203  16.130
ATOM      0  HE2 TYR A 156      15.180   6.384  19.004
ATOM      0  HH  TYR A 156      13.254   7.418  19.287
ATOM   1082  N   VAL A 157      16.554   0.864  13.672
ATOM   1083  CA  VAL A 157      17.389   0.019  12.816
ATOM   1084  C   VAL A 157      16.448  -0.689  11.821
ATOM   1085  O   VAL A 157      16.738  -0.710  10.624
ATOM   1086  CB  VAL A 157      18.287  -0.946  13.648
ATOM   1087  CG1 VAL A 157      18.875  -2.071  12.796
ATOM   1088  CG2 VAL A 157      19.400  -0.173  14.349
ATOM      0  H   VAL A 157      16.369   0.460  14.568
ATOM      0  HA  VAL A 157      18.114   0.620  12.248
ATOM      0  HB  VAL A 157      17.641  -1.414  14.406
ATOM      0 HG11 VAL A 157      19.498  -2.722  13.427
ATOM      0 HG12 VAL A 157      18.059  -2.662  12.354
ATOM      0 HG13 VAL A 157      19.491  -1.640  11.993
ATOM      0 HG21 VAL A 157      20.022  -0.870  14.930
ATOM      0 HG22 VAL A 157      20.023   0.335  13.598
ATOM      0 HG23 VAL A 157      18.959   0.574  15.025
ATOM   1089  N   GLY A 158      15.314  -1.190  12.325
ATOM   1090  CA  GLY A 158      14.269  -1.845  11.546
ATOM   1091  C   GLY A 158      13.754  -0.991  10.403
ATOM   1092  O   GLY A 158      13.704  -1.469   9.267
ATOM      0  H   GLY A 158      15.100  -1.147  13.301
ATOM      0  HA2 GLY A 158      14.660  -2.791  11.142
ATOM      0  HA3 GLY A 158      13.431  -2.101  12.211
ATOM   1093  N   ILE A 159      13.413   0.297  10.680
ATOM   1094  CA  ILE A 159      12.929   1.257   9.672
ATOM   1095  C   ILE A 159      14.019   1.518   8.596
ATOM   1096  O   ILE A 159      13.704   1.511   7.401
ATOM   1097  CB  ILE A 159      12.327   2.573  10.291
ATOM   1098  CG1 ILE A 159      11.910   3.603   9.208
ATOM   1099  CG2 ILE A 159      13.258   3.218  11.298
ATOM   1100  CD1 ILE A 159      11.304   4.979   9.707
ATOM      0  H   ILE A 159      13.469   0.685  11.600
ATOM      0  HA  ILE A 159      12.073   0.791   9.163
ATOM      0  HB  ILE A 159      11.418   2.257  10.824
ATOM      0 HG12 ILE A 159      12.793   3.824   8.591
ATOM      0 HG13 ILE A 159      11.170   3.124   8.550
ATOM      0 HG21 ILE A 159      12.791   4.130  11.698
ATOM      0 HG22 ILE A 159      13.453   2.515  12.121
ATOM      0 HG23 ILE A 159      14.207   3.478  10.807
ATOM      0 HD11 ILE A 159      11.055   5.607   8.839
ATOM      0 HD12 ILE A 159      10.393   4.788  10.294
ATOM      0 HD13 ILE A 159      12.042   5.499  10.335
ATOM   1101  N   ALA A 160      15.289   1.696   9.021
ATOM   1102  CA  ALA A 160      16.413   1.931   8.108
ATOM   1103  C   ALA A 160      16.694   0.705   7.225
ATOM   1104  O   ALA A 160      17.060   0.875   6.062
ATOM   1105  CB  ALA A 160      17.654   2.324   8.889
ATOM      0  H   ALA A 160      15.551   1.680   9.986
ATOM      0  HA  ALA A 160      16.135   2.760   7.441
ATOM      0  HB1 ALA A 160      18.487   2.497   8.192
ATOM      0  HB2 ALA A 160      17.454   3.245   9.456
ATOM      0  HB3 ALA A 160      17.921   1.515   9.585
ATOM   1106  N   VAL A 161      16.494  -0.520   7.769
ATOM   1107  CA  VAL A 161      16.666  -1.779   7.040
ATOM   1108  C   VAL A 161      15.511  -1.910   6.037
ATOM   1109  O   VAL A 161      15.763  -2.141   4.853
ATOM   1110  CB  VAL A 161      16.797  -3.007   7.993
ATOM   1111  CG1 VAL A 161      16.608  -4.331   7.254
ATOM   1112  CG2 VAL A 161      18.140  -3.001   8.719
ATOM      0  H   VAL A 161      16.211  -0.649   8.719
ATOM      0  HA  VAL A 161      17.618  -1.763   6.489
ATOM      0  HB  VAL A 161      15.991  -2.917   8.736
ATOM      0 HG11 VAL A 161      16.709  -5.165   7.964
ATOM      0 HG12 VAL A 161      15.607  -4.357   6.798
ATOM      0 HG13 VAL A 161      17.372  -4.425   6.468
ATOM      0 HG21 VAL A 161      18.203  -3.877   9.382
ATOM      0 HG22 VAL A 161      18.956  -3.040   7.982
ATOM      0 HG23 VAL A 161      18.230  -2.082   9.317
ATOM   1113  N   ILE A 162      14.259  -1.697   6.502
ATOM   1114  CA  ILE A 162      13.054  -1.771   5.668
ATOM   1115  C   ILE A 162      13.152  -0.829   4.456
ATOM   1116  O   ILE A 162      13.011  -1.327   3.345
ATOM   1117  CB  ILE A 162      11.736  -1.599   6.472
ATOM   1118  CG1 ILE A 162      11.486  -2.841   7.364
ATOM   1119  CG2 ILE A 162      10.534  -1.365   5.534
ATOM   1120  CD1 ILE A 162      10.546  -2.627   8.572
ATOM      0  H   ILE A 162      14.067  -1.472   7.457
ATOM      0  HA  ILE A 162      13.006  -2.796   5.273
ATOM      0  HB  ILE A 162      11.843  -0.712   7.113
ATOM      0 HG12 ILE A 162      11.067  -3.641   6.736
ATOM      0 HG13 ILE A 162      12.456  -3.200   7.738
ATOM      0 HG21 ILE A 162       9.619  -1.247   6.133
ATOM      0 HG22 ILE A 162      10.703  -0.454   4.941
ATOM      0 HG23 ILE A 162      10.422  -2.226   4.859
ATOM      0 HD11 ILE A 162      10.443  -3.570   9.129
ATOM      0 HD12 ILE A 162      10.968  -1.855   9.233
ATOM      0 HD13 ILE A 162       9.557  -2.303   8.215
ATOM   1121  N   TRP A 163      13.435   0.488   4.648
ATOM   1122  CA  TRP A 163      13.566   1.451   3.536
ATOM   1123  C   TRP A 163      14.674   1.105   2.543
ATOM   1124  O   TRP A 163      14.422   1.153   1.339
ATOM   1125  CB  TRP A 163      13.731   2.894   4.024
ATOM   1126  CG  TRP A 163      12.455   3.535   4.472
ATOM   1127  CD1 TRP A 163      11.949   3.544   5.734
ATOM   1128  CD2 TRP A 163      11.523   4.269   3.662
ATOM   1129  NE1 TRP A 163      10.781   4.262   5.771
ATOM   1130  CE2 TRP A 163      10.478   4.694   4.509
ATOM   1131  CE3 TRP A 163      11.467   4.609   2.298
ATOM   1132  CZ2 TRP A 163       9.392   5.449   4.043
ATOM   1133  CZ3 TRP A 163      10.391   5.360   1.840
ATOM   1134  CH2 TRP A 163       9.366   5.762   2.705
ATOM      0  H   TRP A 163      13.573   0.894   5.552
ATOM      0  HA  TRP A 163      12.611   1.370   2.996
ATOM      0  HB2 TRP A 163      14.449   2.908   4.857
ATOM      0  HB3 TRP A 163      14.167   3.497   3.214
ATOM      0  HD1 TRP A 163      12.410   3.047   6.600
ATOM      0  HE1 TRP A 163      10.237   4.441   6.591
ATOM      0  HE3 TRP A 163      12.260   4.287   1.607
ATOM      0  HZ2 TRP A 163       8.592   5.778   4.722
ATOM      0  HZ3 TRP A 163      10.344   5.644   0.778
ATOM      0  HH2 TRP A 163       8.521   6.341   2.305
ATOM   1135  N   VAL A 164      15.885   0.748   3.034
ATOM   1136  CA  VAL A 164      17.038   0.383   2.193
ATOM   1137  C   VAL A 164      16.690  -0.831   1.317
ATOM   1138  O   VAL A 164      16.914  -0.796   0.104
ATOM   1139  CB  VAL A 164      18.347   0.212   3.028
ATOM   1140  CG1 VAL A 164      19.390  -0.639   2.309
ATOM   1141  CG2 VAL A 164      18.938   1.568   3.405
ATOM      0  H   VAL A 164      16.081   0.707   4.014
ATOM      0  HA  VAL A 164      17.257   1.216   1.508
ATOM      0  HB  VAL A 164      18.065  -0.322   3.948
ATOM      0 HG11 VAL A 164      20.288  -0.728   2.938
ATOM      0 HG12 VAL A 164      18.978  -1.640   2.117
ATOM      0 HG13 VAL A 164      19.657  -0.163   1.354
ATOM      0 HG21 VAL A 164      19.857   1.418   3.991
ATOM      0 HG22 VAL A 164      19.175   2.132   2.491
ATOM      0 HG23 VAL A 164      18.209   2.132   4.005
ATOM   1142  N   LEU A 165      16.088  -1.867   1.930
ATOM   1143  CA  LEU A 165      15.676  -3.087   1.231
ATOM   1144  C   LEU A 165      14.492  -2.877   0.301
ATOM   1145  O   LEU A 165      14.482  -3.457  -0.786
ATOM   1146  CB  LEU A 165      15.417  -4.246   2.201
ATOM   1147  CG  LEU A 165      16.658  -4.902   2.822
ATOM   1148  CD1 LEU A 165      16.258  -5.938   3.827
ATOM   1149  CD2 LEU A 165      17.546  -5.554   1.769
ATOM      0  H   LEU A 165      15.879  -1.876   2.908
ATOM      0  HA  LEU A 165      16.529  -3.362   0.594
ATOM      0  HB2 LEU A 165      14.777  -3.878   3.016
ATOM      0  HB3 LEU A 165      14.846  -5.021   1.669
ATOM      0  HG  LEU A 165      17.229  -4.100   3.314
ATOM      0 HD11 LEU A 165      17.159  -6.396   4.260
ATOM      0 HD12 LEU A 165      15.667  -5.466   4.626
ATOM      0 HD13 LEU A 165      15.654  -6.714   3.334
ATOM      0 HD21 LEU A 165      18.420  -6.010   2.257
ATOM      0 HD22 LEU A 165      16.976  -6.331   1.238
ATOM      0 HD23 LEU A 165      17.883  -4.792   1.051
ATOM   1150  N   ALA A 166      13.510  -2.042   0.708
ATOM   1151  CA  ALA A 166      12.335  -1.709  -0.101
ATOM   1152  C   ALA A 166      12.770  -1.033  -1.411
ATOM   1153  O   ALA A 166      12.297  -1.434  -2.478
ATOM   1154  CB  ALA A 166      11.395  -0.804   0.674
ATOM      0  H   ALA A 166      13.519  -1.589   1.600
ATOM      0  HA  ALA A 166      11.800  -2.639  -0.343
ATOM      0  HB1 ALA A 166      10.520  -0.565   0.052
ATOM      0  HB2 ALA A 166      11.064  -1.316   1.590
ATOM      0  HB3 ALA A 166      11.918   0.125   0.943
ATOM   1155  N   VAL A 167      13.710  -0.050  -1.322
ATOM   1156  CA  VAL A 167      14.274   0.690  -2.456
ATOM   1157  C   VAL A 167      14.998  -0.282  -3.390
ATOM   1158  O   VAL A 167      14.655  -0.352  -4.568
ATOM   1159  CB  VAL A 167      15.170   1.889  -2.008
ATOM   1160  CG1 VAL A 167      16.037   2.415  -3.153
ATOM   1161  CG2 VAL A 167      14.325   3.018  -1.424
ATOM      0  H   VAL A 167      14.091   0.242  -0.445
ATOM      0  HA  VAL A 167      13.449   1.154  -3.016
ATOM      0  HB  VAL A 167      15.842   1.510  -1.225
ATOM      0 HG11 VAL A 167      16.649   3.255  -2.794
ATOM      0 HG12 VAL A 167      16.695   1.611  -3.515
ATOM      0 HG13 VAL A 167      15.391   2.757  -3.975
ATOM      0 HG21 VAL A 167      14.980   3.847  -1.118
ATOM      0 HG22 VAL A 167      13.614   3.375  -2.183
ATOM      0 HG23 VAL A 167      13.771   2.647  -0.549
ATOM   1162  N   ALA A 168      15.951  -1.066  -2.850
ATOM   1163  CA  ALA A 168      16.736  -2.061  -3.586
ATOM   1164  C   ALA A 168      15.854  -3.091  -4.315
ATOM   1165  O   ALA A 168      16.146  -3.447  -5.456
ATOM   1166  CB  ALA A 168      17.697  -2.763  -2.640
ATOM      0  H   ALA A 168      16.194  -1.020  -1.881
ATOM      0  HA  ALA A 168      17.303  -1.523  -4.360
ATOM      0  HB1 ALA A 168      18.283  -3.508  -3.198
ATOM      0  HB2 ALA A 168      18.377  -2.023  -2.192
ATOM      0  HB3 ALA A 168      17.127  -3.266  -1.845
ATOM   1167  N   SER A 169      14.764  -3.539  -3.663
ATOM   1168  CA  SER A 169      13.815  -4.508  -4.217
ATOM   1169  C   SER A 169      12.813  -3.882  -5.193
ATOM   1170  O   SER A 169      12.122  -4.632  -5.883
ATOM   1171  CB  SER A 169      13.079  -5.247  -3.102
ATOM   1172  OG  SER A 169      12.351  -4.354  -2.273
ATOM      0  H   SER A 169      14.524  -3.236  -2.741
ATOM      0  HA  SER A 169      14.414  -5.227  -4.796
ATOM      0  HB2 SER A 169      12.391  -5.984  -3.542
ATOM      0  HB3 SER A 169      13.803  -5.807  -2.492
ATOM      0  HG  SER A 169      12.957  -3.983  -1.569
ATOM   1173  N   SER A 170      12.719  -2.522  -5.244
ATOM   1174  CA  SER A 170      11.810  -1.796  -6.147
ATOM   1175  C   SER A 170      12.521  -1.163  -7.334
ATOM   1176  O   SER A 170      11.846  -0.709  -8.258
ATOM   1177  CB  SER A 170      11.018  -0.729  -5.398
ATOM   1178  OG  SER A 170      10.143  -1.286  -4.434
ATOM      0  H   SER A 170      13.267  -1.919  -4.665
ATOM      0  HA  SER A 170      11.120  -2.556  -6.543
ATOM      0  HB2 SER A 170      11.716  -0.039  -4.901
ATOM      0  HB3 SER A 170      10.436  -0.135  -6.118
ATOM      0  HG  SER A 170       9.579  -1.992  -4.863
ATOM   1179  N   LEU A 171      13.873  -1.138  -7.321
ATOM   1180  CA  LEU A 171      14.706  -0.562  -8.390
ATOM   1181  C   LEU A 171      14.380  -1.105  -9.783
ATOM   1182  O   LEU A 171      14.318  -0.271 -10.683
ATOM   1183  CB  LEU A 171      16.212  -0.658  -8.111
ATOM   1184  CG  LEU A 171      16.753   0.183  -6.952
ATOM   1185  CD1 LEU A 171      18.204  -0.141  -6.687
ATOM   1186  CD2 LEU A 171      16.572   1.686  -7.194
ATOM      0  H   LEU A 171      14.410  -1.518  -6.568
ATOM      0  HA  LEU A 171      14.439   0.505  -8.387
ATOM      0  HB2 LEU A 171      16.458  -1.712  -7.914
ATOM      0  HB3 LEU A 171      16.750  -0.368  -9.026
ATOM      0  HG  LEU A 171      16.163  -0.078  -6.061
ATOM      0 HD11 LEU A 171      18.571   0.474  -5.852
ATOM      0 HD12 LEU A 171      18.301  -1.206  -6.428
ATOM      0 HD13 LEU A 171      18.798   0.073  -7.588
ATOM      0 HD21 LEU A 171      16.974   2.247  -6.337
ATOM      0 HD22 LEU A 171      17.110   1.978  -8.108
ATOM      0 HD23 LEU A 171      15.502   1.913  -7.310
ATOM   1187  N   PRO A 172      14.069  -2.416 -10.018
ATOM   1188  CA  PRO A 172      13.686  -2.837 -11.382
ATOM   1189  C   PRO A 172      12.539  -2.022 -12.007
ATOM   1190  O   PRO A 172      12.488  -1.920 -13.229
ATOM   1191  CB  PRO A 172      13.334  -4.316 -11.210
ATOM   1192  CG  PRO A 172      14.152  -4.746 -10.051
ATOM   1193  CD  PRO A 172      14.080  -3.584  -9.108
ATOM      0  HA  PRO A 172      14.502  -2.663 -12.099
ATOM      0  HB2 PRO A 172      12.260  -4.455 -11.019
ATOM      0  HB3 PRO A 172      13.578  -4.896 -12.112
ATOM      0  HG2 PRO A 172      13.752  -5.662  -9.593
ATOM      0  HG3 PRO A 172      15.189  -4.961 -10.347
ATOM      0  HD2 PRO A 172      13.175  -3.622  -8.483
ATOM      0  HD3 PRO A 172      14.942  -3.560  -8.425
ATOM   1194  N   PHE A 173      11.660  -1.395 -11.186
ATOM   1195  CA  PHE A 173      10.593  -0.524 -11.699
ATOM   1196  C   PHE A 173      11.190   0.775 -12.190
ATOM   1197  O   PHE A 173      10.836   1.231 -13.269
ATOM   1198  CB  PHE A 173       9.507  -0.239 -10.648
ATOM   1199  CG  PHE A 173       8.508  -1.354 -10.485
ATOM   1200  CD1 PHE A 173       7.727  -1.770 -11.557
ATOM   1201  CD2 PHE A 173       8.347  -1.988  -9.266
ATOM   1202  CE1 PHE A 173       6.828  -2.826 -11.416
ATOM   1203  CE2 PHE A 173       7.419  -3.017  -9.115
ATOM   1204  CZ  PHE A 173       6.669  -3.434 -10.192
ATOM      0  H   PHE A 173      11.675  -1.479 -10.190
ATOM      0  HA  PHE A 173      10.106  -1.055 -12.530
ATOM      0  HB2 PHE A 173       9.990  -0.048  -9.678
ATOM      0  HB3 PHE A 173       8.973   0.681 -10.928
ATOM      0  HD1 PHE A 173       7.819  -1.260 -12.527
ATOM      0  HD2 PHE A 173       8.958  -1.677  -8.406
ATOM      0  HE1 PHE A 173       6.246  -3.173 -12.283
ATOM      0  HE2 PHE A 173       7.286  -3.497  -8.134
ATOM      0  HZ  PHE A 173       5.944  -4.252 -10.074
ATOM   1205  N   LEU A 174      12.120   1.354 -11.416
ATOM   1206  CA  LEU A 174      12.817   2.583 -11.781
ATOM   1207  C   LEU A 174      13.672   2.331 -13.019
ATOM   1208  O   LEU A 174      13.720   3.174 -13.907
ATOM   1209  CB  LEU A 174      13.699   3.032 -10.609
ATOM   1210  CG  LEU A 174      14.261   4.448 -10.664
ATOM   1211  CD1 LEU A 174      13.224   5.475 -10.197
ATOM   1212  CD2 LEU A 174      15.522   4.552  -9.822
ATOM      0  H   LEU A 174      12.402   0.982 -10.531
ATOM      0  HA  LEU A 174      12.088   3.375 -12.006
ATOM      0  HB2 LEU A 174      13.113   2.933  -9.684
ATOM      0  HB3 LEU A 174      14.544   2.332 -10.530
ATOM      0  HG  LEU A 174      14.513   4.671 -11.711
ATOM      0 HD11 LEU A 174      13.658   6.484 -10.248
ATOM      0 HD12 LEU A 174      12.338   5.424 -10.847
ATOM      0 HD13 LEU A 174      12.930   5.255  -9.160
ATOM      0 HD21 LEU A 174      15.914   5.579  -9.873
ATOM      0 HD22 LEU A 174      15.288   4.301  -8.777
ATOM      0 HD23 LEU A 174      16.279   3.852 -10.206
ATOM   1213  N   ILE A 175      14.307   1.149 -13.095
ATOM   1214  CA  ILE A 175      15.175   0.772 -14.203
ATOM   1215  C   ILE A 175      14.388   0.447 -15.482
ATOM   1216  O   ILE A 175      14.658   1.056 -16.517
ATOM   1217  CB  ILE A 175      16.144  -0.379 -13.781
ATOM   1218  CG1 ILE A 175      17.065   0.068 -12.637
ATOM   1219  CG2 ILE A 175      16.973  -0.917 -14.969
ATOM   1220  CD1 ILE A 175      17.499  -1.061 -11.711
ATOM      0  H   ILE A 175      14.227   0.442 -12.392
ATOM      0  HA  ILE A 175      15.794   1.646 -14.454
ATOM      0  HB  ILE A 175      15.515  -1.207 -13.423
ATOM      0 HG12 ILE A 175      17.961   0.541 -13.065
ATOM      0 HG13 ILE A 175      16.548   0.836 -12.043
ATOM      0 HG21 ILE A 175      17.636  -1.722 -14.619
ATOM      0 HG22 ILE A 175      16.296  -1.310 -15.741
ATOM      0 HG23 ILE A 175      17.578  -0.102 -15.393
ATOM      0 HD11 ILE A 175      18.153  -0.659 -10.923
ATOM      0 HD12 ILE A 175      16.612  -1.520 -11.251
ATOM      0 HD13 ILE A 175      18.046  -1.820 -12.289
ATOM   1221  N   TYR A 176      13.429  -0.498 -15.416
ATOM   1222  CA  TYR A 176      12.743  -0.987 -16.605
ATOM   1223  C   TYR A 176      11.420  -0.292 -16.975
ATOM   1224  O   TYR A 176      10.970  -0.508 -18.102
ATOM   1225  CB  TYR A 176      12.570  -2.504 -16.527
ATOM   1226  CG  TYR A 176      13.913  -3.208 -16.473
ATOM   1227  CD1 TYR A 176      14.750  -3.244 -17.586
ATOM   1228  CD2 TYR A 176      14.379  -3.776 -15.291
ATOM   1229  CE1 TYR A 176      16.006  -3.843 -17.528
ATOM   1230  CE2 TYR A 176      15.627  -4.389 -15.224
ATOM   1231  CZ  TYR A 176      16.437  -4.421 -16.346
ATOM   1232  OH  TYR A 176      17.659  -5.050 -16.291
ATOM      0  H   TYR A 176      13.125  -0.923 -14.563
ATOM      0  HA  TYR A 176      13.409  -0.714 -17.437
ATOM      0  HB2 TYR A 176      11.981  -2.763 -15.635
ATOM      0  HB3 TYR A 176      12.003  -2.857 -17.401
ATOM      0  HD1 TYR A 176      14.412  -2.790 -18.529
ATOM      0  HD2 TYR A 176      13.748  -3.740 -14.391
ATOM      0  HE1 TYR A 176      16.653  -3.857 -18.418
ATOM      0  HE2 TYR A 176      15.968  -4.846 -14.283
ATOM      0  HH  TYR A 176      17.810  -5.407 -15.369
ATOM   1233  N   GLN A 177      10.847   0.590 -16.124
ATOM   1234  CA  GLN A 177       9.651   1.348 -16.532
ATOM   1235  C   GLN A 177      10.136   2.379 -17.548
ATOM   1236  O   GLN A 177      11.071   3.133 -17.273
ATOM   1237  CB  GLN A 177       8.959   2.057 -15.352
ATOM   1238  CG  GLN A 177       7.628   2.713 -15.715
ATOM   1239  CD  GLN A 177       6.459   1.754 -15.658
ATOM   1240  OE1 GLN A 177       6.585   0.582 -15.293
ATOM   1241  NE2 GLN A 177       5.273   2.248 -15.969
ATOM      0  H   GLN A 177      11.176   0.784 -15.200
ATOM      0  HA  GLN A 177       8.899   0.662 -16.949
ATOM      0  HB2 GLN A 177       8.788   1.326 -14.548
ATOM      0  HB3 GLN A 177       9.637   2.825 -14.951
ATOM      0  HG2 GLN A 177       7.440   3.552 -15.029
ATOM      0  HG3 GLN A 177       7.699   3.136 -16.728
ATOM      0 HE21 GLN A 177       4.459   1.670 -15.910
ATOM      0 HE22 GLN A 177       5.189   3.200 -16.263
ATOM   1242  N   VAL A 178       9.537   2.372 -18.729
ATOM   1243  CA  VAL A 178       9.936   3.243 -19.826
ATOM   1244  C   VAL A 178       8.768   4.119 -20.321
ATOM   1245  O   VAL A 178       7.604   3.699 -20.281
ATOM   1246  CB  VAL A 178      10.613   2.384 -20.948
ATOM   1247  CG1 VAL A 178       9.596   1.663 -21.836
ATOM   1248  CG2 VAL A 178      11.598   3.200 -21.778
ATOM      0  H   VAL A 178       8.770   1.770 -18.951
ATOM      0  HA  VAL A 178      10.686   3.966 -19.471
ATOM      0  HB  VAL A 178      11.187   1.604 -20.427
ATOM      0 HG11 VAL A 178      10.127   1.078 -22.602
ATOM      0 HG12 VAL A 178       8.983   0.989 -21.220
ATOM      0 HG13 VAL A 178       8.946   2.403 -22.325
ATOM      0 HG21 VAL A 178      12.047   2.558 -22.550
ATOM      0 HG22 VAL A 178      11.069   4.036 -22.259
ATOM      0 HG23 VAL A 178      12.390   3.595 -21.124
ATOM   1249  N   MET A 179       9.087   5.356 -20.732
ATOM   1250  CA  MET A 179       8.107   6.278 -21.303
ATOM   1251  C   MET A 179       8.275   6.080 -22.797
ATOM   1252  O   MET A 179       9.273   6.518 -23.382
ATOM   1253  CB  MET A 179       8.380   7.717 -20.870
ATOM   1254  CG  MET A 179       7.159   8.586 -20.918
ATOM   1255  SD  MET A 179       7.605  10.327 -20.814
ATOM   1256  CE  MET A 179       7.989  10.654 -22.489
ATOM      0  H   MET A 179      10.012   5.732 -20.677
ATOM      0  HA  MET A 179       7.077   6.084 -20.969
ATOM      0  HB2 MET A 179       8.782   7.716 -19.846
ATOM      0  HB3 MET A 179       9.156   8.148 -21.520
ATOM      0  HG2 MET A 179       6.607   8.399 -21.851
ATOM      0  HG3 MET A 179       6.485   8.325 -20.088
ATOM      0  HE1 MET A 179       8.998  11.088 -22.557
ATOM      0  HE2 MET A 179       7.954   9.717 -23.063
ATOM      0  HE3 MET A 179       7.257  11.364 -22.902
ATOM   1257  N   THR A 180       7.357   5.305 -23.385
ATOM   1258  CA  THR A 180       7.442   4.855 -24.765
ATOM   1259  C   THR A 180       6.222   5.183 -25.619
ATOM   1260  O   THR A 180       5.122   5.332 -25.099
ATOM   1261  CB  THR A 180       7.741   3.343 -24.759
ATOM   1262  OG1 THR A 180       7.941   2.883 -26.093
ATOM   1263  CG2 THR A 180       6.646   2.525 -24.070
ATOM      0  H   THR A 180       6.540   4.978 -22.911
ATOM      0  HA  THR A 180       8.257   5.415 -25.247
ATOM      0  HB  THR A 180       8.660   3.195 -24.173
ATOM      0  HG1 THR A 180       8.136   1.902 -26.082
ATOM      0 HG21 THR A 180       6.913   1.458 -24.096
ATOM      0 HG22 THR A 180       6.546   2.852 -23.024
ATOM      0 HG23 THR A 180       5.690   2.676 -24.593
ATOM   1264  N   ASP A 181       6.421   5.225 -26.943
ATOM   1265  CA  ASP A 181       5.366   5.477 -27.914
ATOM   1266  C   ASP A 181       5.261   4.303 -28.906
ATOM   1267  O   ASP A 181       4.451   4.359 -29.835
ATOM   1268  CB  ASP A 181       5.615   6.815 -28.629
ATOM   1269  CG  ASP A 181       6.456   6.767 -29.893
ATOM   1270  OD1 ASP A 181       7.400   5.941 -29.957
ATOM   1271  OD2 ASP A 181       6.150   7.521 -30.825
ATOM      0  H   ASP A 181       7.319   5.084 -27.361
ATOM      0  HA  ASP A 181       4.400   5.553 -27.393
ATOM      0  HB2 ASP A 181       4.639   7.256 -28.882
ATOM      0  HB3 ASP A 181       6.102   7.499 -27.918
ATOM   1272  N   GLU A 182       6.139   3.275 -28.738
ATOM   1273  CA  GLU A 182       6.186   2.049 -29.541
ATOM   1274  C   GLU A 182       4.820   1.332 -29.556
ATOM   1275  O   GLU A 182       4.395   0.978 -30.649
ATOM   1276  CB  GLU A 182       7.315   1.104 -29.078
ATOM      0  H   GLU A 182       6.839   3.291 -28.024
ATOM      0  HA  GLU A 182       6.415   2.346 -30.575
ATOM   1277  N   PRO A 183       4.083   1.178 -28.406
ATOM   1278  CA  PRO A 183       2.754   0.524 -28.446
ATOM   1279  C   PRO A 183       1.731   1.245 -29.326
ATOM   1280  O   PRO A 183       0.736   0.632 -29.718
ATOM   1281  CB  PRO A 183       2.318   0.516 -26.964
ATOM   1282  CG  PRO A 183       3.580   0.653 -26.174
ATOM   1283  CD  PRO A 183       4.423   1.560 -27.016
ATOM      0  HA  PRO A 183       2.813  -0.476 -28.899
ATOM      0  HB2 PRO A 183       1.626   1.344 -26.751
ATOM      0  HB3 PRO A 183       1.792  -0.416 -26.711
ATOM      0  HG2 PRO A 183       3.391   1.083 -25.180
ATOM      0  HG3 PRO A 183       4.066  -0.321 -26.016
ATOM      0  HD2 PRO A 183       4.194   2.618 -26.822
ATOM      0  HD3 PRO A 183       5.494   1.420 -26.810
ATOM   1284  N   PHE A 184       1.978   2.542 -29.626
ATOM   1285  CA  PHE A 184       1.111   3.372 -30.461
ATOM   1286  C   PHE A 184       1.185   3.042 -31.945
ATOM   1287  O   PHE A 184       0.253   3.385 -32.673
ATOM   1288  CB  PHE A 184       1.345   4.871 -30.228
ATOM   1289  CG  PHE A 184       0.588   5.408 -29.043
ATOM   1290  CD1 PHE A 184      -0.799   5.514 -29.074
ATOM   1291  CD2 PHE A 184       1.256   5.792 -27.889
ATOM   1292  CE1 PHE A 184      -1.499   5.993 -27.971
ATOM   1293  CE2 PHE A 184       0.554   6.288 -26.795
ATOM   1294  CZ  PHE A 184      -0.820   6.379 -26.840
ATOM      0  H   PHE A 184       2.785   3.029 -29.291
ATOM      0  HA  PHE A 184       0.089   3.125 -30.137
ATOM      0  HB2 PHE A 184       2.420   5.050 -30.081
ATOM      0  HB3 PHE A 184       1.047   5.427 -31.129
ATOM      0  HD1 PHE A 184      -1.348   5.216 -29.980
ATOM      0  HD2 PHE A 184       2.351   5.703 -27.839
ATOM      0  HE1 PHE A 184      -2.596   6.063 -28.004
ATOM      0  HE2 PHE A 184       1.097   6.608 -25.893
ATOM      0  HZ  PHE A 184      -1.374   6.761 -25.970
ATOM   1295  N   GLN A 185       2.264   2.374 -32.397
ATOM   1296  CA  GLN A 185       2.439   1.976 -33.794
ATOM   1297  C   GLN A 185       1.332   1.071 -34.295
ATOM   1298  O   GLN A 185       0.801   1.315 -35.381
ATOM   1299  CB  GLN A 185       3.794   1.306 -34.010
ATOM   1300  CG  GLN A 185       4.875   2.300 -34.382
ATOM   1301  CD  GLN A 185       6.161   2.054 -33.640
ATOM   1302  OE1 GLN A 185       6.505   0.919 -33.286
ATOM   1303  NE2 GLN A 185       6.907   3.121 -33.400
ATOM      0  H   GLN A 185       3.024   2.103 -31.806
ATOM      0  HA  GLN A 185       2.394   2.905 -34.381
ATOM      0  HB2 GLN A 185       4.088   0.774 -33.093
ATOM      0  HB3 GLN A 185       3.704   0.551 -34.805
ATOM      0  HG2 GLN A 185       5.063   2.245 -35.464
ATOM      0  HG3 GLN A 185       4.521   3.319 -34.169
ATOM      0 HE21 GLN A 185       7.778   3.024 -32.919
ATOM      0 HE22 GLN A 185       6.599   4.024 -33.700
ATOM   1304  N   ASN A 186       0.957   0.057 -33.500
ATOM   1305  CA  ASN A 186      -0.067  -0.922 -33.868
ATOM   1306  C   ASN A 186      -1.485  -0.368 -33.961
ATOM   1307  O   ASN A 186      -2.224  -0.779 -34.859
ATOM   1308  CB  ASN A 186      -0.031  -2.136 -32.945
ATOM   1309  CG  ASN A 186       0.730  -3.302 -33.540
ATOM   1310  OD1 ASN A 186       0.881  -3.424 -34.763
ATOM   1311  ND2 ASN A 186       1.207  -4.200 -32.690
ATOM      0  H   ASN A 186       1.353  -0.101 -32.596
ATOM      0  HA  ASN A 186       0.199  -1.226 -34.891
ATOM      0  HB2 ASN A 186       0.433  -1.851 -31.989
ATOM      0  HB3 ASN A 186      -1.061  -2.452 -32.721
ATOM      0 HD21 ASN A 186       1.702  -4.999 -33.032
ATOM      0 HD22 ASN A 186       1.072  -4.079 -31.707
ATOM   1312  N   VAL A 187      -1.853   0.564 -33.065
ATOM   1313  CA  VAL A 187      -3.183   1.187 -33.014
ATOM   1314  C   VAL A 187      -3.295   2.364 -33.987
ATOM   1315  O   VAL A 187      -3.511   3.502 -33.559
ATOM   1316  CB  VAL A 187      -3.635   1.559 -31.566
ATOM   1317  CG1 VAL A 187      -3.702   0.325 -30.688
ATOM   1318  CG2 VAL A 187      -2.748   2.633 -30.920
ATOM      0  H   VAL A 187      -1.233   0.904 -32.357
ATOM      0  HA  VAL A 187      -3.896   0.421 -33.352
ATOM      0  HB  VAL A 187      -4.643   1.991 -31.655
ATOM      0 HG11 VAL A 187      -4.022   0.612 -29.675
ATOM      0 HG12 VAL A 187      -4.424  -0.388 -31.112
ATOM      0 HG13 VAL A 187      -2.709  -0.145 -30.639
ATOM      0 HG21 VAL A 187      -3.115   2.851 -29.906
ATOM      0 HG22 VAL A 187      -1.712   2.268 -30.864
ATOM      0 HG23 VAL A 187      -2.781   3.550 -31.527
ATOM   1319  N   THR A 188      -3.190   2.091 -35.305
ATOM   1320  CA  THR A 188      -3.250   3.134 -36.339
ATOM   1321  C   THR A 188      -2.205   4.199 -35.952
ATOM   1322  O   THR A 188      -1.003   3.920 -36.009
ATOM   1323  CB  THR A 188      -4.697   3.722 -36.526
ATOM   1324  OG1 THR A 188      -5.651   3.050 -35.700
ATOM   1325  CG2 THR A 188      -5.157   3.735 -37.972
ATOM      0  H   THR A 188      -3.065   1.168 -35.668
ATOM      0  HA  THR A 188      -3.012   2.714 -37.327
ATOM      0  HB  THR A 188      -4.633   4.772 -36.204
ATOM      0  HG1 THR A 188      -6.556   3.450 -35.843
ATOM      0 HG21 THR A 188      -6.171   4.156 -38.031
ATOM      0 HG22 THR A 188      -4.469   4.351 -38.570
ATOM      0 HG23 THR A 188      -5.164   2.707 -38.364
ATOM   1326  N   LEU A 189      -2.678   5.362 -35.433
ATOM   1327  CA  LEU A 189      -1.892   6.537 -35.051
ATOM   1328  C   LEU A 189      -1.221   7.132 -36.297
ATOM   1329  O   LEU A 189      -0.334   7.976 -36.176
ATOM   1330  CB  LEU A 189      -0.895   6.259 -33.898
ATOM   1331  CG  LEU A 189      -0.045   7.442 -33.435
ATOM   1332  CD1 LEU A 189      -0.556   8.011 -32.139
ATOM   1333  CD2 LEU A 189       1.441   7.079 -33.410
ATOM      0  H   LEU A 189      -3.655   5.497 -35.269
ATOM      0  HA  LEU A 189      -2.580   7.288 -34.636
ATOM      0  HB2 LEU A 189      -1.463   5.883 -33.034
ATOM      0  HB3 LEU A 189      -0.219   5.451 -34.214
ATOM      0  HG  LEU A 189      -0.142   8.253 -34.171
ATOM      0 HD11 LEU A 189       0.077   8.858 -31.835
ATOM      0 HD12 LEU A 189      -1.592   8.357 -32.273
ATOM      0 HD13 LEU A 189      -0.527   7.235 -31.360
ATOM      0 HD21 LEU A 189       2.026   7.948 -33.074
ATOM      0 HD22 LEU A 189       1.602   6.239 -32.718
ATOM      0 HD23 LEU A 189       1.765   6.788 -34.420
ATOM   1334  N   ASP A 190      -1.643   6.689 -37.502
ATOM   1335  CA  ASP A 190      -1.141   7.267 -38.736
ATOM   1336  C   ASP A 190      -1.959   8.561 -38.944
ATOM   1337  O   ASP A 190      -3.118   8.497 -39.377
ATOM   1338  CB  ASP A 190      -1.182   6.303 -39.951
ATOM   1339  CG  ASP A 190      -1.303   6.963 -41.330
ATOM   1340  OD1 ASP A 190      -0.893   8.142 -41.474
ATOM   1341  OD2 ASP A 190      -1.841   6.321 -42.247
ATOM      0  H   ASP A 190      -2.310   5.955 -37.628
ATOM      0  HA  ASP A 190      -0.066   7.484 -38.655
ATOM      0  HB2 ASP A 190      -0.268   5.691 -39.939
ATOM      0  HB3 ASP A 190      -2.031   5.616 -39.820
ATOM   1342  N   ALA A 191      -1.368   9.741 -38.615
ATOM   1343  CA  ALA A 191      -0.018   9.943 -38.043
ATOM   1344  C   ALA A 191       0.059  11.349 -37.470
ATOM   1345  O   ALA A 191       0.769  12.196 -38.020
ATOM   1346  CB  ALA A 191       1.065   9.732 -39.104
ATOM      0  H   ALA A 191      -1.845  10.610 -38.749
ATOM      0  HA  ALA A 191       0.157   9.205 -37.246
ATOM      0  HB1 ALA A 191       2.056   9.888 -38.653
ATOM      0  HB2 ALA A 191       0.999   8.707 -39.497
ATOM      0  HB3 ALA A 191       0.919  10.449 -39.925
ATOM   1347  N   TYR A 192      -0.706  11.636 -36.397
ATOM   1348  CA  TYR A 192      -0.734  13.027 -35.937
ATOM   1349  C   TYR A 192      -0.463  13.289 -34.450
ATOM   1350  O   TYR A 192      -0.035  14.397 -34.118
ATOM   1351  CB  TYR A 192      -2.082  13.705 -36.303
ATOM   1352  CG  TYR A 192      -2.915  13.022 -37.370
ATOM   1353  CD1 TYR A 192      -4.057  12.299 -37.037
ATOM   1354  CD2 TYR A 192      -2.580  13.128 -38.719
ATOM   1355  CE1 TYR A 192      -4.829  11.670 -38.014
ATOM   1356  CE2 TYR A 192      -3.333  12.490 -39.703
ATOM   1357  CZ  TYR A 192      -4.462  11.769 -39.347
ATOM   1358  OH  TYR A 192      -5.214  11.150 -40.312
ATOM      0  H   TYR A 192      -1.262  10.986 -35.879
ATOM      0  HA  TYR A 192       0.123  13.463 -36.472
ATOM      0  HB2 TYR A 192      -2.689  13.781 -35.389
ATOM      0  HB3 TYR A 192      -1.872  14.732 -36.636
ATOM      0  HD1 TYR A 192      -4.357  12.222 -35.981
ATOM      0  HD2 TYR A 192      -1.705  13.726 -39.012
ATOM      0  HE1 TYR A 192      -5.724  11.098 -37.728
ATOM      0  HE2 TYR A 192      -3.032  12.558 -40.759
ATOM      0  HH  TYR A 192      -4.812  11.323 -41.211
ATOM   1359  N   LYS A 193      -0.711  12.329 -33.566
ATOM   1360  CA  LYS A 193      -0.651  12.572 -32.128
ATOM   1361  C   LYS A 193       0.747  12.758 -31.465
ATOM   1362  O   LYS A 193       0.847  13.694 -30.667
ATOM   1363  CB  LYS A 193      -1.416  11.485 -31.397
ATOM      0  H   LYS A 193      -0.951  11.391 -33.815
ATOM      0  HA  LYS A 193      -1.109  13.567 -32.027
ATOM   1364  N   ASP A 194       1.776  11.910 -31.733
ATOM   1365  CA  ASP A 194       3.112  11.973 -31.081
ATOM   1366  C   ASP A 194       2.954  11.820 -29.527
ATOM   1367  O   ASP A 194       3.447  12.637 -28.747
ATOM   1368  CB  ASP A 194       3.894  13.256 -31.503
ATOM   1369  CG  ASP A 194       5.230  13.474 -30.801
ATOM   1370  OD1 ASP A 194       6.141  12.638 -30.983
ATOM   1371  OD2 ASP A 194       5.330  14.432 -29.997
ATOM      0  H   ASP A 194       1.702  11.170 -32.402
ATOM      0  HA  ASP A 194       3.727  11.130 -31.429
ATOM      0  HB2 ASP A 194       4.073  13.214 -32.588
ATOM      0  HB3 ASP A 194       3.255  14.131 -31.316
ATOM   1372  N   LYS A 195       2.197  10.792 -29.094
ATOM   1373  CA  LYS A 195       1.884  10.559 -27.675
ATOM   1374  C   LYS A 195       2.744   9.473 -27.066
ATOM   1375  O   LYS A 195       3.259   8.632 -27.794
ATOM   1376  CB  LYS A 195       0.412  10.169 -27.498
ATOM   1377  CG  LYS A 195      -0.581  11.052 -28.217
ATOM   1378  CD  LYS A 195      -1.925  10.384 -28.251
ATOM   1379  CE  LYS A 195      -2.996  11.371 -27.904
ATOM   1380  NZ  LYS A 195      -4.084  10.706 -27.153
ATOM      0  H   LYS A 195       1.794  10.114 -29.709
ATOM      0  HA  LYS A 195       2.093  11.506 -27.156
ATOM      0  HB2 LYS A 195       0.279   9.135 -27.849
ATOM      0  HB3 LYS A 195       0.174  10.177 -26.424
ATOM      0  HG2 LYS A 195      -0.657  12.024 -27.708
ATOM      0  HG3 LYS A 195      -0.234  11.251 -29.242
ATOM      0  HD2 LYS A 195      -2.111   9.965 -29.251
ATOM      0  HD3 LYS A 195      -1.945   9.544 -27.541
ATOM      0  HE2 LYS A 195      -2.571  12.187 -27.302
ATOM      0  HE3 LYS A 195      -3.398  11.824 -28.822
ATOM      0  HZ1 LYS A 195      -4.792  11.376 -26.928
ATOM      0  HZ2 LYS A 195      -4.480   9.978 -27.713
ATOM      0  HZ3 LYS A 195      -3.716  10.314 -26.310
ATOM   1381  N   TYR A 196       2.861   9.465 -25.726
ATOM   1382  CA  TYR A 196       3.647   8.488 -24.973
ATOM   1383  C   TYR A 196       2.858   7.821 -23.866
ATOM   1384  O   TYR A 196       2.022   8.448 -23.226
ATOM   1385  CB  TYR A 196       4.866   9.156 -24.319
ATOM   1386  CG  TYR A 196       5.873   9.730 -25.282
ATOM   1387  CD1 TYR A 196       6.790   8.905 -25.932
ATOM   1388  CD2 TYR A 196       5.961  11.101 -25.498
ATOM   1389  CE1 TYR A 196       7.729   9.431 -26.817
ATOM   1390  CE2 TYR A 196       6.917  11.641 -26.355
ATOM   1391  CZ  TYR A 196       7.795  10.799 -27.019
ATOM   1392  OH  TYR A 196       8.730  11.320 -27.872
ATOM      0  H   TYR A 196       2.410  10.140 -25.142
ATOM      0  HA  TYR A 196       3.951   7.729 -25.709
ATOM      0  HB2 TYR A 196       4.513   9.962 -23.659
ATOM      0  HB3 TYR A 196       5.372   8.416 -23.681
ATOM      0  HD1 TYR A 196       6.772   7.821 -25.743
ATOM      0  HD2 TYR A 196       5.261  11.773 -24.981
ATOM      0  HE1 TYR A 196       8.416   8.761 -27.354
ATOM      0  HE2 TYR A 196       6.975  12.729 -26.504
ATOM      0  HH  TYR A 196       8.638  12.315 -27.901
ATOM   1393  N   VAL A 197       3.177   6.562 -23.603
ATOM   1394  CA  VAL A 197       2.630   5.765 -22.509
ATOM   1395  C   VAL A 197       3.758   5.415 -21.543
ATOM   1396  O   VAL A 197       4.919   5.316 -21.949
ATOM   1397  CB  VAL A 197       1.819   4.516 -22.949
ATOM   1398  CG1 VAL A 197       0.451   4.912 -23.487
ATOM   1399  CG2 VAL A 197       2.580   3.648 -23.949
ATOM      0  H   VAL A 197       3.838   6.055 -24.156
ATOM      0  HA  VAL A 197       1.877   6.386 -22.001
ATOM      0  HB  VAL A 197       1.668   3.901 -22.050
ATOM      0 HG11 VAL A 197      -0.100   4.009 -23.790
ATOM      0 HG12 VAL A 197      -0.113   5.439 -22.704
ATOM      0 HG13 VAL A 197       0.576   5.574 -24.357
ATOM      0 HG21 VAL A 197       1.963   2.781 -24.226
ATOM      0 HG22 VAL A 197       2.808   4.238 -24.849
ATOM      0 HG23 VAL A 197       3.518   3.299 -23.493
ATOM   1400  N   CYS A 198       3.423   5.260 -20.266
ATOM   1401  CA  CYS A 198       4.388   4.906 -19.239
ATOM   1402  C   CYS A 198       4.235   3.420 -18.884
ATOM   1403  O   CYS A 198       3.458   3.072 -17.992
ATOM   1404  CB  CYS A 198       4.222   5.808 -18.025
ATOM   1405  SG  CYS A 198       5.497   5.576 -16.772
ATOM      0  H   CYS A 198       2.491   5.375 -19.924
ATOM      0  HA  CYS A 198       5.410   5.060 -19.616
ATOM      0  HB2 CYS A 198       4.231   6.857 -18.355
ATOM      0  HB3 CYS A 198       3.237   5.621 -17.572
ATOM   1406  N   PHE A 199       4.964   2.548 -19.611
ATOM   1407  CA  PHE A 199       4.900   1.084 -19.506
ATOM   1408  C   PHE A 199       6.184   0.430 -18.985
ATOM   1409  O   PHE A 199       7.267   0.931 -19.261
ATOM   1410  CB  PHE A 199       4.627   0.504 -20.912
ATOM   1411  CG  PHE A 199       3.205   0.460 -21.436
ATOM   1412  CD1 PHE A 199       2.227   1.306 -20.924
ATOM   1413  CD2 PHE A 199       2.862  -0.390 -22.481
ATOM   1414  CE1 PHE A 199       0.922   1.272 -21.421
ATOM   1415  CE2 PHE A 199       1.556  -0.423 -22.977
ATOM   1416  CZ  PHE A 199       0.595   0.409 -22.445
ATOM      0  H   PHE A 199       5.623   2.854 -20.298
ATOM      0  HA  PHE A 199       4.103   0.864 -18.781
ATOM      0  HB2 PHE A 199       5.226   1.084 -21.630
ATOM      0  HB3 PHE A 199       5.016  -0.525 -20.926
ATOM      0  HD1 PHE A 199       2.484   2.010 -20.119
ATOM      0  HD2 PHE A 199       3.628  -1.045 -22.923
ATOM      0  HE1 PHE A 199       0.154   1.935 -20.995
ATOM      0  HE2 PHE A 199       1.295  -1.113 -23.793
ATOM      0  HZ  PHE A 199      -0.432   0.385 -22.837
ATOM   1417  N   ASP A 200       6.074  -0.743 -18.323
ATOM   1418  CA  ASP A 200       7.259  -1.501 -17.902
ATOM   1419  C   ASP A 200       7.818  -2.289 -19.090
ATOM   1420  O   ASP A 200       7.053  -2.829 -19.898
ATOM   1421  CB  ASP A 200       7.004  -2.407 -16.675
ATOM   1422  CG  ASP A 200       5.763  -3.282 -16.726
ATOM   1423  OD1 ASP A 200       5.779  -4.302 -17.458
ATOM   1424  OD2 ASP A 200       4.812  -3.009 -15.951
ATOM      0  H   ASP A 200       5.202  -1.168 -18.079
ATOM      0  HA  ASP A 200       8.014  -0.774 -17.567
ATOM      0  HB2 ASP A 200       7.880  -3.059 -16.540
ATOM      0  HB3 ASP A 200       6.938  -1.768 -15.782
ATOM   1425  N   GLN A 201       9.150  -2.311 -19.217
ATOM   1426  CA  GLN A 201       9.863  -2.994 -20.295
ATOM   1427  C   GLN A 201      11.010  -3.846 -19.710
ATOM   1428  O   GLN A 201      12.193  -3.515 -19.859
ATOM   1429  CB  GLN A 201      10.363  -1.962 -21.326
ATOM   1430  CG  GLN A 201      10.800  -2.540 -22.673
ATOM   1431  CD  GLN A 201      11.533  -1.530 -23.525
ATOM   1432  OE1 GLN A 201      11.175  -1.294 -24.680
ATOM   1433  NE2 GLN A 201      12.588  -0.920 -22.985
ATOM      0  H   GLN A 201       9.760  -1.853 -18.571
ATOM      0  HA  GLN A 201       9.183  -3.680 -20.821
ATOM      0  HB2 GLN A 201       9.562  -1.229 -21.503
ATOM      0  HB3 GLN A 201      11.211  -1.414 -20.889
ATOM      0  HG2 GLN A 201      11.450  -3.411 -22.501
ATOM      0  HG3 GLN A 201       9.915  -2.901 -23.218
ATOM      0 HE21 GLN A 201      13.108  -0.254 -23.520
ATOM      0 HE22 GLN A 201      12.859  -1.128 -22.045
ATOM   1434  N   PHE A 202      10.639  -4.947 -19.030
ATOM   1435  CA  PHE A 202      11.583  -5.878 -18.415
ATOM   1436  C   PHE A 202      12.498  -6.580 -19.457
ATOM   1437  O   PHE A 202      12.129  -6.604 -20.639
ATOM   1438  CB  PHE A 202      10.844  -6.877 -17.504
ATOM   1439  CG  PHE A 202      10.498  -6.292 -16.153
ATOM   1440  CD1 PHE A 202      11.484  -6.068 -15.199
ATOM   1441  CD2 PHE A 202       9.187  -5.955 -15.837
ATOM   1442  CE1 PHE A 202      11.164  -5.516 -13.956
ATOM   1443  CE2 PHE A 202       8.865  -5.408 -14.590
ATOM   1444  CZ  PHE A 202       9.857  -5.180 -13.665
ATOM      0  H   PHE A 202       9.682  -5.206 -18.898
ATOM      0  HA  PHE A 202      12.264  -5.291 -17.781
ATOM      0  HB2 PHE A 202       9.921  -7.208 -18.003
ATOM      0  HB3 PHE A 202      11.471  -7.770 -17.362
ATOM      0  HD1 PHE A 202      12.528  -6.328 -15.425
ATOM      0  HD2 PHE A 202       8.391  -6.121 -16.578
ATOM      0  HE1 PHE A 202      11.954  -5.349 -13.209
ATOM      0  HE2 PHE A 202       7.820  -5.161 -14.350
ATOM      0  HZ  PHE A 202       9.609  -4.730 -12.693
ATOM   1445  N   PRO A 203      13.711  -7.094 -19.085
ATOM   1446  CA  PRO A 203      14.581  -7.718 -20.105
ATOM   1447  C   PRO A 203      13.986  -8.934 -20.805
ATOM   1448  O   PRO A 203      14.176  -9.067 -22.006
ATOM   1449  CB  PRO A 203      15.858  -8.082 -19.341
ATOM   1450  CG  PRO A 203      15.767  -7.413 -18.048
ATOM   1451  CD  PRO A 203      14.342  -7.129 -17.749
ATOM      0  HA  PRO A 203      14.747  -7.018 -20.937
ATOM      0  HB2 PRO A 203      15.942  -9.171 -19.214
ATOM      0  HB3 PRO A 203      16.752  -7.752 -19.891
ATOM      0  HG2 PRO A 203      16.201  -8.047 -17.261
ATOM      0  HG3 PRO A 203      16.346  -6.478 -18.063
ATOM      0  HD2 PRO A 203      13.899  -7.908 -17.112
ATOM      0  HD3 PRO A 203      14.222  -6.173 -17.219
ATOM   1452  N   SER A 204      13.253  -9.796 -20.074
ATOM   1453  CA  SER A 204      12.637 -11.003 -20.641
ATOM   1454  C   SER A 204      11.296 -11.361 -19.979
ATOM   1455  O   SER A 204      10.853 -10.679 -19.051
ATOM   1456  CB  SER A 204      13.603 -12.190 -20.559
ATOM   1457  OG  SER A 204      13.662 -12.767 -19.264
ATOM      0  H   SER A 204      13.077  -9.675 -19.097
ATOM      0  HA  SER A 204      12.422 -10.778 -21.696
ATOM      0  HB2 SER A 204      13.294 -12.958 -21.283
ATOM      0  HB3 SER A 204      14.610 -11.858 -20.853
ATOM      0  HG  SER A 204      14.442 -12.388 -18.765
ATOM   1458  N   ASP A 205      10.668 -12.447 -20.474
ATOM   1459  CA  ASP A 205       9.436 -13.024 -19.956
ATOM   1460  C   ASP A 205       9.764 -13.636 -18.587
ATOM   1461  O   ASP A 205       9.012 -13.449 -17.628
ATOM   1462  CB  ASP A 205       8.936 -14.113 -20.921
ATOM   1463  CG  ASP A 205       7.432 -14.297 -20.949
ATOM   1464  OD1 ASP A 205       6.727 -13.376 -21.433
ATOM   1465  OD2 ASP A 205       6.958 -15.377 -20.527
ATOM      0  H   ASP A 205      11.023 -12.948 -21.263
ATOM      0  HA  ASP A 205       8.648 -12.263 -19.858
ATOM      0  HB2 ASP A 205       9.280 -13.869 -21.937
ATOM      0  HB3 ASP A 205       9.403 -15.070 -20.645
ATOM   1466  N   SER A 206      10.922 -14.333 -18.495
ATOM   1467  CA  SER A 206      11.415 -14.958 -17.267
ATOM   1468  C   SER A 206      11.797 -13.912 -16.214
ATOM   1469  O   SER A 206      11.444 -14.101 -15.052
ATOM   1470  CB  SER A 206      12.585 -15.897 -17.555
ATOM   1471  OG  SER A 206      13.725 -15.213 -18.056
ATOM      0  H   SER A 206      11.531 -14.470 -19.277
ATOM      0  HA  SER A 206      10.592 -15.559 -16.854
ATOM      0  HB2 SER A 206      12.858 -16.430 -16.632
ATOM      0  HB3 SER A 206      12.269 -16.658 -18.284
ATOM      0  HG  SER A 206      13.432 -14.396 -18.552
ATOM   1472  N   HIS A 207      12.491 -12.809 -16.616
ATOM   1473  CA  HIS A 207      12.890 -11.725 -15.708
ATOM   1474  C   HIS A 207      11.657 -11.085 -15.069
ATOM   1475  O   HIS A 207      11.635 -10.884 -13.858
ATOM   1476  CB  HIS A 207      13.700 -10.637 -16.437
ATOM   1477  CG  HIS A 207      15.125 -10.988 -16.729
ATOM   1478  ND1 HIS A 207      15.568 -11.205 -18.029
ATOM   1479  CD2 HIS A 207      16.183 -11.086 -15.890
ATOM   1480  CE1 HIS A 207      16.863 -11.447 -17.937
ATOM   1481  NE2 HIS A 207      17.282 -11.388 -16.669
ATOM      0  H   HIS A 207      12.778 -12.662 -17.563
ATOM      0  HA  HIS A 207      13.527 -12.172 -14.931
ATOM      0  HB2 HIS A 207      13.196 -10.402 -17.386
ATOM      0  HB3 HIS A 207      13.683  -9.721 -15.828
ATOM      0  HD2 HIS A 207      16.170 -10.951 -14.798
ATOM      0  HE1 HIS A 207      17.514 -11.669 -18.795
ATOM   1482  N   ARG A 208      10.624 -10.801 -15.884
ATOM   1483  CA  ARG A 208       9.363 -10.210 -15.450
ATOM   1484  C   ARG A 208       8.660 -11.141 -14.472
ATOM   1485  O   ARG A 208       8.434 -10.741 -13.330
ATOM   1486  CB  ARG A 208       8.463  -9.874 -16.661
ATOM   1487  CG  ARG A 208       7.206  -9.067 -16.300
ATOM   1488  CD  ARG A 208       6.180  -8.998 -17.420
ATOM   1489  NE  ARG A 208       5.563 -10.298 -17.698
ATOM   1490  CZ  ARG A 208       5.780 -11.007 -18.803
ATOM   1491  NH1 ARG A 208       6.576 -10.539 -19.756
ATOM   1492  NH2 ARG A 208       5.189 -12.186 -18.967
ATOM      0  H   ARG A 208      10.653 -10.981 -16.867
ATOM      0  HA  ARG A 208       9.576  -9.264 -14.931
ATOM      0  HB2 ARG A 208       9.052  -9.306 -17.396
ATOM      0  HB3 ARG A 208       8.157 -10.811 -17.149
ATOM      0  HG2 ARG A 208       6.736  -9.515 -15.412
ATOM      0  HG3 ARG A 208       7.504  -8.045 -16.025
ATOM      0  HD2 ARG A 208       5.397  -8.274 -17.151
ATOM      0  HD3 ARG A 208       6.664  -8.623 -18.334
ATOM      0  HE  ARG A 208       4.939 -10.676 -17.014
ATOM      0 HH11 ARG A 208       7.017  -9.648 -19.646
ATOM      0 HH12 ARG A 208       6.735 -11.077 -20.584
ATOM      0 HH21 ARG A 208       4.579 -12.542 -18.259
ATOM      0 HH22 ARG A 208       5.354 -12.717 -19.798
ATOM   1493  N   LEU A 209       8.383 -12.392 -14.887
ATOM   1494  CA  LEU A 209       7.721 -13.399 -14.051
ATOM   1495  C   LEU A 209       8.461 -13.738 -12.756
ATOM   1496  O   LEU A 209       7.791 -13.976 -11.754
ATOM   1497  CB  LEU A 209       7.412 -14.680 -14.838
ATOM   1498  CG  LEU A 209       6.259 -14.584 -15.830
ATOM   1499  CD1 LEU A 209       6.154 -15.832 -16.658
ATOM   1500  CD2 LEU A 209       4.953 -14.321 -15.124
ATOM      0  H   LEU A 209       8.612 -12.723 -15.802
ATOM      0  HA  LEU A 209       6.777 -12.923 -13.747
ATOM      0  HB2 LEU A 209       8.318 -14.980 -15.385
ATOM      0  HB3 LEU A 209       7.189 -15.484 -14.121
ATOM      0  HG  LEU A 209       6.470 -13.736 -16.498
ATOM      0 HD11 LEU A 209       5.316 -15.735 -17.363
ATOM      0 HD12 LEU A 209       7.089 -15.981 -17.218
ATOM      0 HD13 LEU A 209       5.981 -16.696 -16.000
ATOM      0 HD21 LEU A 209       4.142 -14.257 -15.864
ATOM      0 HD22 LEU A 209       4.744 -15.141 -14.421
ATOM      0 HD23 LEU A 209       5.019 -13.373 -14.571
ATOM   1501  N   SER A 210       9.822 -13.756 -12.765
ATOM   1502  CA  SER A 210      10.629 -14.052 -11.566
ATOM   1503  C   SER A 210      10.524 -12.907 -10.577
ATOM   1504  O   SER A 210      10.332 -13.142  -9.383
ATOM   1505  CB  SER A 210      12.097 -14.294 -11.921
ATOM   1506  OG  SER A 210      12.260 -15.394 -12.800
ATOM      0  H   SER A 210      10.367 -13.570 -13.582
ATOM      0  HA  SER A 210      10.232 -14.972 -11.113
ATOM      0  HB2 SER A 210      12.514 -13.389 -12.387
ATOM      0  HB3 SER A 210      12.670 -14.475 -11.000
ATOM      0  HG  SER A 210      11.894 -15.159 -13.701
ATOM   1507  N   TYR A 211      10.622 -11.666 -11.086
ATOM   1508  CA  TYR A 211      10.556 -10.451 -10.283
ATOM   1509  C   TYR A 211       9.166 -10.181  -9.736
ATOM   1510  O   TYR A 211       9.036  -9.780  -8.583
ATOM   1511  CB  TYR A 211      11.080  -9.251 -11.071
ATOM   1512  CG  TYR A 211      11.005  -7.957 -10.301
ATOM   1513  CD1 TYR A 211      11.819  -7.734  -9.190
ATOM   1514  CD2 TYR A 211      10.109  -6.955 -10.667
ATOM   1515  CE1 TYR A 211      11.734  -6.552  -8.460
ATOM   1516  CE2 TYR A 211      10.047  -5.752  -9.969
ATOM   1517  CZ  TYR A 211      10.852  -5.560  -8.859
ATOM   1518  OH  TYR A 211      10.772  -4.390  -8.153
ATOM      0  H   TYR A 211      10.748 -11.489 -12.062
ATOM      0  HA  TYR A 211      11.207 -10.611  -9.411
ATOM      0  HB2 TYR A 211      12.125  -9.438 -11.360
ATOM      0  HB3 TYR A 211      10.502  -9.151 -12.001
ATOM      0  HD1 TYR A 211      12.541  -8.506  -8.886
ATOM      0  HD2 TYR A 211       9.438  -7.117 -11.523
ATOM      0  HE1 TYR A 211      12.364  -6.406  -7.570
ATOM      0  HE2 TYR A 211       9.361  -4.957 -10.298
ATOM      0  HH  TYR A 211      10.950  -4.571  -7.186
ATOM   1519  N   THR A 212       8.135 -10.399 -10.560
ATOM   1520  CA  THR A 212       6.739 -10.195 -10.176
ATOM   1521  C   THR A 212       6.331 -11.223  -9.095
ATOM   1522  O   THR A 212       5.616 -10.856  -8.164
ATOM   1523  CB  THR A 212       5.851 -10.142 -11.430
ATOM   1524  OG1 THR A 212       4.745  -9.301 -11.169
ATOM   1525  CG2 THR A 212       5.384 -11.514 -11.915
ATOM      0  H   THR A 212       8.248 -10.718 -11.501
ATOM      0  HA  THR A 212       6.595  -9.217  -9.694
ATOM      0  HB  THR A 212       6.463  -9.737 -12.249
ATOM      0  HG1 THR A 212       4.746  -8.538 -11.815
ATOM      0 HG21 THR A 212       4.757 -11.393 -12.811
ATOM      0 HG22 THR A 212       6.259 -12.134 -12.161
ATOM      0 HG23 THR A 212       4.800 -12.004 -11.122
ATOM   1526  N   THR A 213       6.837 -12.488  -9.198
ATOM   1527  CA  THR A 213       6.611 -13.565  -8.228
ATOM   1528  C   THR A 213       7.326 -13.204  -6.933
ATOM   1529  O   THR A 213       6.755 -13.381  -5.858
ATOM   1530  CB  THR A 213       7.018 -14.914  -8.817
ATOM   1531  OG1 THR A 213       6.175 -15.174  -9.936
ATOM   1532  CG2 THR A 213       6.894 -16.054  -7.835
ATOM      0  H   THR A 213       7.412 -12.771  -9.965
ATOM      0  HA  THR A 213       5.542 -13.671  -7.992
ATOM      0  HB  THR A 213       8.079 -14.853  -9.100
ATOM      0  HG1 THR A 213       6.516 -14.677 -10.734
ATOM      0 HG21 THR A 213       7.201 -16.992  -8.321
ATOM      0 HG22 THR A 213       7.541 -15.862  -6.966
ATOM      0 HG23 THR A 213       5.849 -16.139  -7.501
ATOM   1533  N   LEU A 214       8.551 -12.640  -7.046
ATOM   1534  CA  LEU A 214       9.342 -12.182  -5.913
ATOM   1535  C   LEU A 214       8.529 -11.162  -5.120
ATOM   1536  O   LEU A 214       8.399 -11.325  -3.917
ATOM   1537  CB  LEU A 214      10.674 -11.573  -6.382
ATOM   1538  CG  LEU A 214      11.688 -11.271  -5.269
ATOM   1539  CD1 LEU A 214      13.079 -11.759  -5.651
ATOM   1540  CD2 LEU A 214      11.701  -9.780  -4.907
ATOM      0  H   LEU A 214       9.002 -12.498  -7.927
ATOM      0  HA  LEU A 214       9.582 -13.040  -5.268
ATOM      0  HB2 LEU A 214      11.140 -12.263  -7.102
ATOM      0  HB3 LEU A 214      10.460 -10.639  -6.923
ATOM      0  HG  LEU A 214      11.371 -11.822  -4.372
ATOM      0 HD11 LEU A 214      13.784 -11.531  -4.838
ATOM      0 HD12 LEU A 214      13.054 -12.846  -5.819
ATOM      0 HD13 LEU A 214      13.405 -11.254  -6.572
ATOM      0 HD21 LEU A 214      12.437  -9.602  -4.109
ATOM      0 HD22 LEU A 214      11.973  -9.189  -5.794
ATOM      0 HD23 LEU A 214      10.702  -9.478  -4.558
ATOM   1541  N   LEU A 215       7.951 -10.147  -5.799
ATOM   1542  CA  LEU A 215       7.134  -9.103  -5.181
ATOM   1543  C   LEU A 215       5.894  -9.666  -4.511
ATOM   1544  O   LEU A 215       5.589  -9.277  -3.401
ATOM   1545  CB  LEU A 215       6.716  -8.035  -6.203
ATOM   1546  CG  LEU A 215       7.799  -7.153  -6.816
ATOM   1547  CD1 LEU A 215       7.207  -6.291  -7.898
ATOM   1548  CD2 LEU A 215       8.486  -6.274  -5.772
ATOM      0  H   LEU A 215       8.044 -10.039  -6.789
ATOM      0  HA  LEU A 215       7.767  -8.639  -4.410
ATOM      0  HB2 LEU A 215       6.194  -8.545  -7.026
ATOM      0  HB3 LEU A 215       5.982  -7.375  -5.717
ATOM      0  HG  LEU A 215       8.563  -7.819  -7.244
ATOM      0 HD11 LEU A 215       7.994  -5.658  -8.335
ATOM      0 HD12 LEU A 215       6.774  -6.931  -8.681
ATOM      0 HD13 LEU A 215       6.420  -5.653  -7.470
ATOM      0 HD21 LEU A 215       9.256  -5.658  -6.260
ATOM      0 HD22 LEU A 215       7.741  -5.619  -5.296
ATOM      0 HD23 LEU A 215       8.956  -6.911  -5.008
ATOM   1549  N   LEU A 216       5.186 -10.573  -5.177
ATOM   1550  CA  LEU A 216       3.962 -11.198  -4.679
ATOM   1551  C   LEU A 216       4.202 -12.041  -3.409
ATOM   1552  O   LEU A 216       3.431 -11.952  -2.453
ATOM   1553  CB  LEU A 216       3.371 -12.059  -5.801
ATOM   1554  CG  LEU A 216       2.096 -12.804  -5.485
ATOM   1555  CD1 LEU A 216       0.917 -11.906  -5.615
ATOM   1556  CD2 LEU A 216       1.927 -13.991  -6.395
ATOM      0  H   LEU A 216       5.449 -10.897  -6.086
ATOM      0  HA  LEU A 216       3.256 -10.406  -4.389
ATOM      0  HB2 LEU A 216       3.183 -11.410  -6.669
ATOM      0  HB3 LEU A 216       4.131 -12.793  -6.107
ATOM      0  HG  LEU A 216       2.166 -13.159  -4.446
ATOM      0 HD11 LEU A 216       0.000 -12.467  -5.381
ATOM      0 HD12 LEU A 216       1.019 -11.063  -4.916
ATOM      0 HD13 LEU A 216       0.859 -11.523  -6.644
ATOM      0 HD21 LEU A 216       0.993 -14.515  -6.145
ATOM      0 HD22 LEU A 216       1.887 -13.650  -7.440
ATOM      0 HD23 LEU A 216       2.778 -14.676  -6.266
ATOM   1557  N   VAL A 217       5.270 -12.847  -3.409
ATOM   1558  CA  VAL A 217       5.652 -13.705  -2.291
ATOM   1559  C   VAL A 217       6.322 -12.890  -1.160
ATOM   1560  O   VAL A 217       5.870 -12.964  -0.020
ATOM   1561  CB  VAL A 217       6.504 -14.920  -2.768
ATOM   1562  CG1 VAL A 217       7.034 -15.741  -1.591
ATOM   1563  CG2 VAL A 217       5.704 -15.808  -3.716
ATOM      0  H   VAL A 217       5.891 -12.918  -4.189
ATOM      0  HA  VAL A 217       4.736 -14.132  -1.857
ATOM      0  HB  VAL A 217       7.370 -14.514  -3.311
ATOM      0 HG11 VAL A 217       7.628 -16.586  -1.970
ATOM      0 HG12 VAL A 217       7.667 -15.105  -0.955
ATOM      0 HG13 VAL A 217       6.189 -16.124  -1.000
ATOM      0 HG21 VAL A 217       6.326 -16.656  -4.037
ATOM      0 HG22 VAL A 217       4.810 -16.185  -3.199
ATOM      0 HG23 VAL A 217       5.398 -15.224  -4.596
ATOM   1564  N   LEU A 218       7.364 -12.098  -1.474
ATOM   1565  CA  LEU A 218       8.104 -11.319  -0.479
ATOM   1566  C   LEU A 218       7.402 -10.054   0.057
ATOM   1567  O   LEU A 218       7.769  -9.593   1.138
ATOM   1568  CB  LEU A 218       9.492 -10.953  -1.011
ATOM   1569  CG  LEU A 218      10.664 -11.281  -0.089
ATOM   1570  CD1 LEU A 218      10.948 -12.780  -0.060
ATOM   1571  CD2 LEU A 218      11.919 -10.549  -0.538
ATOM      0  H   LEU A 218       7.705 -11.986  -2.407
ATOM      0  HA  LEU A 218       8.172 -11.992   0.389
ATOM      0  HB2 LEU A 218       9.646 -11.473  -1.968
ATOM      0  HB3 LEU A 218       9.509  -9.874  -1.225
ATOM      0  HG  LEU A 218      10.384 -10.952   0.923
ATOM      0 HD11 LEU A 218      11.796 -12.980   0.612
ATOM      0 HD12 LEU A 218      10.058 -13.315   0.303
ATOM      0 HD13 LEU A 218      11.195 -13.127  -1.074
ATOM      0 HD21 LEU A 218      12.751 -10.798   0.138
ATOM      0 HD22 LEU A 218      12.176 -10.855  -1.563
ATOM      0 HD23 LEU A 218      11.740  -9.464  -0.514
ATOM   1572  N   GLN A 219       6.421  -9.482  -0.668
ATOM   1573  CA  GLN A 219       5.757  -8.269  -0.182
ATOM   1574  C   GLN A 219       4.249  -8.474   0.110
ATOM   1575  O   GLN A 219       3.661  -7.619   0.779
ATOM   1576  CB  GLN A 219       6.035  -7.059  -1.117
ATOM   1577  CG  GLN A 219       4.863  -6.528  -1.964
ATOM   1578  CD  GLN A 219       5.263  -5.571  -3.065
ATOM   1579  OE1 GLN A 219       6.201  -4.768  -2.937
ATOM   1580  NE2 GLN A 219       4.518  -5.602  -4.164
ATOM      0  H   GLN A 219       6.089  -9.824  -1.547
ATOM      0  HA  GLN A 219       6.204  -8.031   0.794
ATOM      0  HB2 GLN A 219       6.408  -6.230  -0.497
ATOM      0  HB3 GLN A 219       6.848  -7.340  -1.802
ATOM      0  HG2 GLN A 219       4.336  -7.383  -2.413
ATOM      0  HG3 GLN A 219       4.147  -6.022  -1.299
ATOM      0 HE21 GLN A 219       4.707  -4.968  -4.914
ATOM      0 HE22 GLN A 219       3.768  -6.259  -4.241
ATOM   1581  N   TYR A 220       3.633  -9.598  -0.333
ATOM   1582  CA  TYR A 220       2.203  -9.805  -0.072
ATOM   1583  C   TYR A 220       1.887 -11.140   0.637
ATOM   1584  O   TYR A 220       1.677 -11.115   1.847
ATOM   1585  CB  TYR A 220       1.350  -9.608  -1.350
ATOM   1586  CG  TYR A 220      -0.138  -9.502  -1.085
ATOM   1587  CD1 TYR A 220      -0.708  -8.297  -0.682
ATOM   1588  CD2 TYR A 220      -0.976 -10.598  -1.246
ATOM   1589  CE1 TYR A 220      -2.076  -8.193  -0.441
ATOM   1590  CE2 TYR A 220      -2.341 -10.511  -0.994
ATOM   1591  CZ  TYR A 220      -2.888  -9.306  -0.590
ATOM   1592  OH  TYR A 220      -4.233  -9.216  -0.329
ATOM      0  H   TYR A 220       4.082 -10.331  -0.843
ATOM      0  HA  TYR A 220       1.915  -9.020   0.643
ATOM      0  HB2 TYR A 220       1.686  -8.697  -1.866
ATOM      0  HB3 TYR A 220       1.532 -10.451  -2.033
ATOM      0  HD1 TYR A 220      -0.067  -7.412  -0.552
ATOM      0  HD2 TYR A 220      -0.551 -11.556  -1.580
ATOM      0  HE1 TYR A 220      -2.510  -7.230  -0.133
ATOM      0  HE2 TYR A 220      -2.983 -11.396  -1.115
ATOM      0  HH  TYR A 220      -4.443  -8.308   0.034
ATOM   1593  N   PHE A 221       1.826 -12.280  -0.085
ATOM   1594  CA  PHE A 221       1.465 -13.579   0.507
ATOM   1595  C   PHE A 221       2.331 -14.005   1.682
ATOM   1596  O   PHE A 221       1.807 -14.529   2.664
ATOM   1597  CB  PHE A 221       1.405 -14.703  -0.542
ATOM   1598  CG  PHE A 221       0.212 -14.628  -1.468
ATOM   1599  CD1 PHE A 221      -1.083 -14.739  -0.974
ATOM   1600  CD2 PHE A 221       0.384 -14.474  -2.836
ATOM   1601  CE1 PHE A 221      -2.186 -14.666  -1.834
ATOM   1602  CE2 PHE A 221      -0.718 -14.419  -3.694
ATOM   1603  CZ  PHE A 221      -1.996 -14.512  -3.188
ATOM      0  H   PHE A 221       2.020 -12.322  -1.065
ATOM      0  HA  PHE A 221       0.456 -13.412   0.912
ATOM      0  HB2 PHE A 221       2.324 -14.675  -1.145
ATOM      0  HB3 PHE A 221       1.391 -15.673  -0.023
ATOM      0  HD1 PHE A 221      -1.243 -14.886   0.104
ATOM      0  HD2 PHE A 221       1.400 -14.394  -3.250
ATOM      0  HE1 PHE A 221      -3.206 -14.732  -1.426
ATOM      0  HE2 PHE A 221      -0.564 -14.301  -4.777
ATOM      0  HZ  PHE A 221      -2.862 -14.463  -3.865
ATOM   1604  N   GLY A 222       3.632 -13.774   1.574
ATOM   1605  CA  GLY A 222       4.590 -14.104   2.623
ATOM   1606  C   GLY A 222       4.392 -13.290   3.886
ATOM   1607  O   GLY A 222       4.023 -13.867   4.912
ATOM      0  H   GLY A 222       4.049 -13.357   0.766
ATOM      0  HA2 GLY A 222       4.505 -15.173   2.866
ATOM      0  HA3 GLY A 222       5.610 -13.940   2.245
ATOM   1608  N   PRO A 223       4.581 -11.945   3.836
ATOM   1609  CA  PRO A 223       4.420 -11.125   5.055
ATOM   1610  C   PRO A 223       3.086 -11.271   5.778
ATOM   1611  O   PRO A 223       3.069 -11.258   7.006
ATOM   1612  CB  PRO A 223       4.608  -9.695   4.549
ATOM   1613  CG  PRO A 223       5.398  -9.821   3.338
ATOM   1614  CD  PRO A 223       5.029 -11.117   2.698
ATOM      0  HA  PRO A 223       5.142 -11.445   5.820
ATOM      0  HB2 PRO A 223       3.640  -9.216   4.344
ATOM      0  HB3 PRO A 223       5.123  -9.073   5.296
ATOM      0  HG2 PRO A 223       5.198  -8.981   2.656
ATOM      0  HG3 PRO A 223       6.473  -9.797   3.572
ATOM      0  HD2 PRO A 223       4.231 -10.988   1.951
ATOM      0  HD3 PRO A 223       5.886 -11.571   2.178
ATOM   1615  N   LEU A 224       1.976 -11.411   5.021
ATOM   1616  CA  LEU A 224       0.631 -11.570   5.585
ATOM   1617  C   LEU A 224       0.447 -12.907   6.284
ATOM   1618  O   LEU A 224      -0.265 -12.961   7.277
ATOM   1619  CB  LEU A 224      -0.475 -11.322   4.544
ATOM   1620  CG  LEU A 224      -0.626  -9.881   4.050
ATOM   1621  CD1 LEU A 224      -1.426  -9.833   2.784
ATOM   1622  CD2 LEU A 224      -1.258  -8.989   5.096
ATOM      0  H   LEU A 224       1.994 -11.416   4.021
ATOM      0  HA  LEU A 224       0.532 -10.789   6.354
ATOM      0  HB2 LEU A 224      -0.283 -11.967   3.674
ATOM      0  HB3 LEU A 224      -1.435 -11.642   4.976
ATOM      0  HG  LEU A 224       0.387  -9.501   3.849
ATOM      0 HD11 LEU A 224      -1.521  -8.790   2.449
ATOM      0 HD12 LEU A 224      -0.918 -10.423   2.006
ATOM      0 HD13 LEU A 224      -2.427 -10.252   2.966
ATOM      0 HD21 LEU A 224      -1.347  -7.966   4.701
ATOM      0 HD22 LEU A 224      -2.257  -9.372   5.350
ATOM      0 HD23 LEU A 224      -0.629  -8.979   5.999
ATOM   1623  N   CYS A 225       1.108 -13.974   5.786
ATOM   1624  CA  CYS A 225       1.068 -15.310   6.397
ATOM   1625  C   CYS A 225       1.701 -15.262   7.778
ATOM   1626  O   CYS A 225       1.126 -15.772   8.739
ATOM   1627  CB  CYS A 225       1.758 -16.346   5.513
ATOM   1628  SG  CYS A 225       0.661 -17.129   4.308
ATOM      0  H   CYS A 225       1.673 -13.928   4.962
ATOM      0  HA  CYS A 225       0.017 -15.618   6.498
ATOM      0  HB2 CYS A 225       2.588 -15.862   4.978
ATOM      0  HB3 CYS A 225       2.198 -17.125   6.153
ATOM      0  HG  CYS A 225       0.682 -16.453   3.198
ATOM   1629  N   PHE A 226       2.867 -14.607   7.870
ATOM   1630  CA  PHE A 226       3.632 -14.445   9.088
ATOM   1631  C   PHE A 226       2.846 -13.670  10.134
ATOM   1632  O   PHE A 226       2.817 -14.099  11.288
ATOM   1633  CB  PHE A 226       4.971 -13.771   8.781
ATOM   1634  CG  PHE A 226       5.791 -13.462  10.006
ATOM   1635  CD1 PHE A 226       6.548 -14.451  10.624
ATOM   1636  CD2 PHE A 226       5.811 -12.180  10.540
ATOM   1637  CE1 PHE A 226       7.314 -14.162  11.754
ATOM   1638  CE2 PHE A 226       6.568 -11.896  11.676
ATOM   1639  CZ  PHE A 226       7.322 -12.886  12.272
ATOM      0  H   PHE A 226       3.299 -14.173   7.079
ATOM      0  HA  PHE A 226       3.834 -15.441   9.509
ATOM      0  HB2 PHE A 226       5.555 -14.423   8.115
ATOM      0  HB3 PHE A 226       4.783 -12.837   8.232
ATOM      0  HD1 PHE A 226       6.543 -15.473  10.217
ATOM      0  HD2 PHE A 226       5.224 -11.381  10.062
ATOM      0  HE1 PHE A 226       7.911 -14.953  12.231
ATOM      0  HE2 PHE A 226       6.564 -10.880  12.098
ATOM      0  HZ  PHE A 226       7.929 -12.656  13.160
ATOM   1640  N   ILE A 227       2.211 -12.539   9.725
ATOM   1641  CA  ILE A 227       1.406 -11.663  10.583
ATOM   1642  C   ILE A 227       0.200 -12.407  11.134
ATOM   1643  O   ILE A 227      -0.014 -12.375  12.340
ATOM   1644  CB  ILE A 227       1.016 -10.330   9.891
ATOM   1645  CG1 ILE A 227       2.256  -9.445   9.649
ATOM   1646  CG2 ILE A 227      -0.029  -9.567  10.714
ATOM   1647  CD1 ILE A 227       2.060  -8.330   8.616
ATOM      0  H   ILE A 227       2.253 -12.219   8.778
ATOM      0  HA  ILE A 227       2.038 -11.373  11.435
ATOM      0  HB  ILE A 227       0.574 -10.581   8.915
ATOM      0 HG12 ILE A 227       2.557  -8.991  10.605
ATOM      0 HG13 ILE A 227       3.088 -10.086   9.322
ATOM      0 HG21 ILE A 227      -0.286  -8.628  10.201
ATOM      0 HG22 ILE A 227      -0.933 -10.184  10.823
ATOM      0 HG23 ILE A 227       0.382  -9.340  11.709
ATOM      0 HD11 ILE A 227       2.993  -7.757   8.513
ATOM      0 HD12 ILE A 227       1.793  -8.772   7.645
ATOM      0 HD13 ILE A 227       1.253  -7.660   8.948
ATOM   1648  N   PHE A 228      -0.573 -13.081  10.266
ATOM   1649  CA  PHE A 228      -1.748 -13.834  10.685
ATOM   1650  C   PHE A 228      -1.383 -14.950  11.655
ATOM   1651  O   PHE A 228      -2.110 -15.148  12.628
ATOM   1652  CB  PHE A 228      -2.574 -14.323   9.484
ATOM   1653  CG  PHE A 228      -3.192 -13.200   8.669
ATOM   1654  CD1 PHE A 228      -3.760 -12.089   9.296
ATOM   1655  CD2 PHE A 228      -3.243 -13.269   7.281
ATOM   1656  CE1 PHE A 228      -4.329 -11.056   8.545
ATOM   1657  CE2 PHE A 228      -3.804 -12.229   6.532
ATOM   1658  CZ  PHE A 228      -4.351 -11.136   7.170
ATOM      0  H   PHE A 228      -0.399 -13.113   9.282
ATOM      0  HA  PHE A 228      -2.403 -13.147  11.241
ATOM      0  HB2 PHE A 228      -1.929 -14.927   8.829
ATOM      0  HB3 PHE A 228      -3.375 -14.984   9.846
ATOM      0  HD1 PHE A 228      -3.760 -12.026  10.394
ATOM      0  HD2 PHE A 228      -2.837 -14.152   6.766
ATOM      0  HE1 PHE A 228      -4.759 -10.180   9.052
ATOM      0  HE2 PHE A 228      -3.809 -12.283   5.433
ATOM      0  HZ  PHE A 228      -4.806 -10.327   6.580
ATOM   1659  N   ILE A 229      -0.209 -15.598  11.464
ATOM   1660  CA  ILE A 229       0.309 -16.620  12.378
ATOM   1661  C   ILE A 229       0.593 -15.967  13.748
ATOM   1662  O   ILE A 229       0.229 -16.546  14.774
ATOM   1663  CB  ILE A 229       1.540 -17.360  11.765
ATOM   1664  CG1 ILE A 229       1.082 -18.397  10.710
ATOM   1665  CG2 ILE A 229       2.434 -18.023  12.843
ATOM   1666  CD1 ILE A 229       2.156 -18.837   9.708
ATOM      0  H   ILE A 229       0.389 -15.423  10.682
ATOM      0  HA  ILE A 229      -0.444 -17.406  12.535
ATOM      0  HB  ILE A 229       2.159 -16.599  11.268
ATOM      0 HG12 ILE A 229       0.709 -19.288  11.236
ATOM      0 HG13 ILE A 229       0.234 -17.975  10.150
ATOM      0 HG21 ILE A 229       3.282 -18.528  12.357
ATOM      0 HG22 ILE A 229       2.812 -17.253  13.531
ATOM      0 HG23 ILE A 229       1.844 -18.760  13.407
ATOM      0 HD11 ILE A 229       1.727 -19.570   9.008
ATOM      0 HD12 ILE A 229       2.515 -17.962   9.147
ATOM      0 HD13 ILE A 229       2.997 -19.296  10.249
ATOM   1667  N   CYS A 230       1.190 -14.744  13.747
ATOM   1668  CA  CYS A 230       1.517 -13.964  14.950
ATOM   1669  C   CYS A 230       0.274 -13.678  15.792
ATOM   1670  O   CYS A 230       0.265 -13.997  16.975
ATOM   1671  CB  CYS A 230       2.248 -12.671  14.591
ATOM   1672  SG  CYS A 230       4.019 -12.866  14.269
ATOM      0  H   CYS A 230       1.454 -14.281  12.901
ATOM      0  HA  CYS A 230       2.196 -14.577  15.562
ATOM      0  HB2 CYS A 230       1.774 -12.233  13.700
ATOM      0  HB3 CYS A 230       2.116 -11.951  15.412
ATOM      0  HG  CYS A 230       4.320 -12.296  13.140
ATOM   1673  N   TYR A 231      -0.773 -13.092  15.175
ATOM   1674  CA  TYR A 231      -2.021 -12.734  15.849
ATOM   1675  C   TYR A 231      -2.832 -13.948  16.277
ATOM   1676  O   TYR A 231      -3.591 -13.854  17.241
ATOM   1677  CB  TYR A 231      -2.855 -11.747  15.015
ATOM   1678  CG  TYR A 231      -2.323 -10.331  15.114
ATOM   1679  CD1 TYR A 231      -1.361  -9.862  14.222
ATOM   1680  CD2 TYR A 231      -2.731  -9.483  16.142
ATOM   1681  CE1 TYR A 231      -0.835  -8.576  14.337
ATOM   1682  CE2 TYR A 231      -2.201  -8.200  16.275
ATOM   1683  CZ  TYR A 231      -1.254  -7.751  15.368
ATOM   1684  OH  TYR A 231      -0.731  -6.487  15.487
ATOM      0  H   TYR A 231      -0.767 -12.859  14.202
ATOM      0  HA  TYR A 231      -1.735 -12.218  16.778
ATOM      0  HB2 TYR A 231      -2.854 -12.066  13.962
ATOM      0  HB3 TYR A 231      -3.900 -11.770  15.357
ATOM      0  HD1 TYR A 231      -1.010 -10.518  13.412
ATOM      0  HD2 TYR A 231      -3.485  -9.832  16.862
ATOM      0  HE1 TYR A 231      -0.090  -8.218  13.612
ATOM      0  HE2 TYR A 231      -2.533  -7.547  17.096
ATOM      0  HH  TYR A 231      -1.139  -6.030  16.277
ATOM   1685  N   PHE A 232      -2.639 -15.088  15.606
ATOM   1686  CA  PHE A 232      -3.318 -16.328  15.959
ATOM   1687  C   PHE A 232      -2.625 -16.977  17.172
ATOM   1688  O   PHE A 232      -3.313 -17.521  18.038
ATOM   1689  CB  PHE A 232      -3.397 -17.275  14.752
ATOM   1690  CG  PHE A 232      -3.886 -18.664  15.062
ATOM   1691  CD1 PHE A 232      -5.224 -18.896  15.355
ATOM   1692  CD2 PHE A 232      -3.010 -19.744  15.052
ATOM   1693  CE1 PHE A 232      -5.675 -20.185  15.648
ATOM   1694  CE2 PHE A 232      -3.461 -21.033  15.346
ATOM   1695  CZ  PHE A 232      -4.791 -21.247  15.638
ATOM      0  H   PHE A 232      -2.022 -15.170  14.823
ATOM      0  HA  PHE A 232      -4.356 -16.104  16.248
ATOM      0  HB2 PHE A 232      -4.062 -16.829  13.998
ATOM      0  HB3 PHE A 232      -2.398 -17.348  14.297
ATOM      0  HD1 PHE A 232      -5.935 -18.057  15.356
ATOM      0  HD2 PHE A 232      -1.949 -19.581  14.810
ATOM      0  HE1 PHE A 232      -6.735 -20.355  15.887
ATOM      0  HE2 PHE A 232      -2.755 -21.877  15.344
ATOM      0  HZ  PHE A 232      -5.148 -22.263  15.863
ATOM   1696  N   LYS A 233      -1.268 -16.890  17.240
ATOM   1697  CA  LYS A 233      -0.449 -17.382  18.358
ATOM   1698  C   LYS A 233      -0.769 -16.571  19.618
ATOM   1699  O   LYS A 233      -0.777 -17.126  20.714
ATOM   1700  CB  LYS A 233       1.047 -17.293  18.023
ATOM   1701  CG  LYS A 233       1.570 -18.486  17.219
ATOM   1702  CD  LYS A 233       3.052 -18.331  16.840
ATOM   1703  CE  LYS A 233       3.997 -19.123  17.724
ATOM   1704  NZ  LYS A 233       4.100 -18.568  19.102
ATOM      0  H   LYS A 233      -0.723 -16.473  16.513
ATOM      0  HA  LYS A 233      -0.688 -18.441  18.537
ATOM      0  HB2 LYS A 233       1.232 -16.370  17.454
ATOM      0  HB3 LYS A 233       1.619 -17.214  18.959
ATOM      0  HG2 LYS A 233       1.439 -19.407  17.806
ATOM      0  HG3 LYS A 233       0.970 -18.600  16.304
ATOM      0  HD2 LYS A 233       3.189 -18.649  15.796
ATOM      0  HD3 LYS A 233       3.324 -17.266  16.890
ATOM      0  HE2 LYS A 233       3.653 -20.166  17.779
ATOM      0  HE3 LYS A 233       4.996 -19.138  17.264
ATOM      0  HZ1 LYS A 233       4.991 -18.802  19.490
ATOM      0  HZ2 LYS A 233       4.002 -17.573  19.069
ATOM      0  HZ3 LYS A 233       3.376 -18.955  19.673
ATOM   1705  N   ILE A 234      -1.058 -15.259  19.442
ATOM   1706  CA  ILE A 234      -1.484 -14.294  20.464
ATOM   1707  C   ILE A 234      -2.903 -14.676  20.939
ATOM   1708  O   ILE A 234      -3.131 -14.736  22.146
ATOM   1709  CB  ILE A 234      -1.419 -12.840  19.902
ATOM   1710  CG1 ILE A 234       0.039 -12.314  19.871
ATOM   1711  CG2 ILE A 234      -2.348 -11.881  20.674
ATOM   1712  CD1 ILE A 234       0.272 -11.030  19.018
ATOM      0  H   ILE A 234      -0.994 -14.835  18.538
ATOM      0  HA  ILE A 234      -0.805 -14.326  21.329
ATOM      0  HB  ILE A 234      -1.785 -12.876  18.865
ATOM      0 HG12 ILE A 234       0.358 -12.110  20.904
ATOM      0 HG13 ILE A 234       0.690 -13.112  19.485
ATOM      0 HG21 ILE A 234      -2.271 -10.871  20.246
ATOM      0 HG22 ILE A 234      -3.387 -12.234  20.595
ATOM      0 HG23 ILE A 234      -2.050 -11.854  21.732
ATOM      0 HD11 ILE A 234       1.334 -10.746  19.065
ATOM      0 HD12 ILE A 234      -0.008 -11.228  17.973
ATOM      0 HD13 ILE A 234      -0.345 -10.210  19.413
ATOM   1713  N   TYR A 235      -3.836 -14.937  19.985
ATOM   1714  CA  TYR A 235      -5.227 -15.347  20.222
ATOM   1715  C   TYR A 235      -5.316 -16.623  21.069
ATOM   1716  O   TYR A 235      -5.997 -16.613  22.094
ATOM   1717  CB  TYR A 235      -5.964 -15.532  18.878
ATOM   1718  CG  TYR A 235      -7.388 -16.040  18.987
ATOM   1719  CD1 TYR A 235      -8.449 -15.162  19.195
ATOM   1720  CD2 TYR A 235      -7.682 -17.389  18.815
ATOM   1721  CE1 TYR A 235      -9.763 -15.623  19.275
ATOM   1722  CE2 TYR A 235      -8.992 -17.859  18.894
ATOM   1723  CZ  TYR A 235     -10.030 -16.974  19.130
ATOM   1724  OH  TYR A 235     -11.321 -17.439  19.213
ATOM      0  H   TYR A 235      -3.624 -14.863  19.011
ATOM      0  HA  TYR A 235      -5.717 -14.545  20.794
ATOM      0  HB2 TYR A 235      -5.975 -14.568  18.349
ATOM      0  HB3 TYR A 235      -5.388 -16.233  18.256
ATOM      0  HD1 TYR A 235      -8.247 -14.086  19.298
ATOM      0  HD2 TYR A 235      -6.866 -18.098  18.613
ATOM      0  HE1 TYR A 235     -10.586 -14.915  19.453
ATOM      0  HE2 TYR A 235      -9.201 -18.932  18.769
ATOM      0  HH  TYR A 235     -11.365 -18.369  18.849
ATOM   1725  N   ILE A 236      -4.619 -17.706  20.646
ATOM   1726  CA  ILE A 236      -4.620 -19.012  21.325
ATOM   1727  C   ILE A 236      -3.963 -18.963  22.719
ATOM   1728  O   ILE A 236      -4.417 -19.690  23.608
ATOM   1729  CB  ILE A 236      -4.058 -20.185  20.460
ATOM   1730  CG1 ILE A 236      -2.583 -19.967  20.021
ATOM   1731  CG2 ILE A 236      -4.977 -20.454  19.271
ATOM   1732  CD1 ILE A 236      -1.913 -21.161  19.243
ATOM      0  H   ILE A 236      -4.045 -17.690  19.827
ATOM      0  HA  ILE A 236      -5.686 -19.240  21.475
ATOM      0  HB  ILE A 236      -4.042 -21.082  21.097
ATOM      0 HG12 ILE A 236      -2.539 -19.070  19.385
ATOM      0 HG13 ILE A 236      -1.982 -19.756  20.917
ATOM      0 HG21 ILE A 236      -4.569 -21.281  18.672
ATOM      0 HG22 ILE A 236      -5.979 -20.725  19.635
ATOM      0 HG23 ILE A 236      -5.046 -19.550  18.648
ATOM      0 HD11 ILE A 236      -0.877 -20.896  18.985
ATOM      0 HD12 ILE A 236      -1.914 -22.059  19.878
ATOM      0 HD13 ILE A 236      -2.480 -21.363  18.322
ATOM   1733  N   ARG A 237      -2.925 -18.114  22.912
ATOM   1734  CA  ARG A 237      -2.229 -17.958  24.194
ATOM   1735  C   ARG A 237      -3.153 -17.358  25.243
ATOM   1736  O   ARG A 237      -3.216 -17.864  26.367
ATOM   1737  CB  ARG A 237      -0.959 -17.087  24.050
ATOM   1738  CG  ARG A 237      -0.220 -16.770  25.373
ATOM   1739  CD  ARG A 237       0.297 -18.007  26.113
ATOM   1740  NE  ARG A 237       1.149 -18.829  25.256
ATOM   1741  CZ  ARG A 237       2.466 -18.684  25.151
ATOM   1742  NH1 ARG A 237       3.102 -17.776  25.882
ATOM   1743  NH2 ARG A 237       3.159 -19.454  24.321
ATOM      0  H   ARG A 237      -2.559 -17.530  22.187
ATOM      0  HA  ARG A 237      -1.921 -18.962  24.521
ATOM      0  HB2 ARG A 237      -0.259 -17.598  23.372
ATOM      0  HB3 ARG A 237      -1.238 -16.138  23.569
ATOM      0  HG2 ARG A 237       0.629 -16.105  25.156
ATOM      0  HG3 ARG A 237      -0.901 -16.217  26.037
ATOM      0  HD2 ARG A 237       0.863 -17.694  27.003
ATOM      0  HD3 ARG A 237      -0.555 -18.606  26.468
ATOM      0  HE  ARG A 237       0.713 -19.547  24.714
ATOM      0 HH11 ARG A 237       2.590 -17.197  26.516
ATOM      0 HH12 ARG A 237       4.093 -17.672  25.799
ATOM      0 HH21 ARG A 237       2.690 -20.146  23.772
ATOM      0 HH22 ARG A 237       4.150 -19.342  24.245
ATOM   1744  N   LEU A 238      -3.859 -16.277  24.870
ATOM   1745  CA  LEU A 238      -4.778 -15.548  25.732
ATOM   1746  C   LEU A 238      -5.945 -16.394  26.208
ATOM   1747  O   LEU A 238      -6.384 -16.198  27.335
ATOM   1748  CB  LEU A 238      -5.255 -14.249  25.065
ATOM   1749  CG  LEU A 238      -4.181 -13.168  24.829
ATOM   1750  CD1 LEU A 238      -4.645 -12.161  23.812
ATOM   1751  CD2 LEU A 238      -3.796 -12.461  26.111
ATOM      0  H   LEU A 238      -3.799 -15.890  23.950
ATOM      0  HA  LEU A 238      -4.210 -15.279  26.635
ATOM      0  HB2 LEU A 238      -5.707 -14.505  24.095
ATOM      0  HB3 LEU A 238      -6.052 -13.814  25.686
ATOM      0  HG  LEU A 238      -3.290 -13.685  24.444
ATOM      0 HD11 LEU A 238      -3.862 -11.403  23.662
ATOM      0 HD12 LEU A 238      -4.849 -12.670  22.858
ATOM      0 HD13 LEU A 238      -5.563 -11.673  24.171
ATOM      0 HD21 LEU A 238      -3.030 -11.701  25.896
ATOM      0 HD22 LEU A 238      -4.683 -11.975  26.543
ATOM      0 HD23 LEU A 238      -3.394 -13.193  26.828
ATOM   1752  N   LYS A 239      -6.414 -17.362  25.382
ATOM   1753  CA  LYS A 239      -7.510 -18.278  25.739
ATOM   1754  C   LYS A 239      -7.059 -19.256  26.830
ATOM   1755  O   LYS A 239      -7.822 -19.544  27.753
ATOM   1756  CB  LYS A 239      -8.036 -19.038  24.506
ATOM   1757  CG  LYS A 239      -8.643 -18.138  23.432
ATOM   1758  CD  LYS A 239      -9.806 -18.776  22.680
ATOM   1759  CE  LYS A 239      -9.398 -19.906  21.763
ATOM   1760  NZ  LYS A 239     -10.513 -20.302  20.865
ATOM      0  H   LYS A 239      -6.044 -17.521  24.467
ATOM      0  HA  LYS A 239      -8.340 -17.672  26.133
ATOM      0  HB2 LYS A 239      -7.210 -19.613  24.063
ATOM      0  HB3 LYS A 239      -8.795 -19.764  24.832
ATOM      0  HG2 LYS A 239      -8.990 -17.205  23.901
ATOM      0  HG3 LYS A 239      -7.859 -17.863  22.711
ATOM      0  HD2 LYS A 239     -10.537 -19.155  23.409
ATOM      0  HD3 LYS A 239     -10.315 -18.002  22.087
ATOM      0  HE2 LYS A 239      -8.531 -19.598  21.161
ATOM      0  HE3 LYS A 239      -9.082 -20.772  22.363
ATOM      0  HZ1 LYS A 239     -10.417 -21.266  20.618
ATOM      0  HZ2 LYS A 239     -11.385 -20.164  21.335
ATOM      0  HZ3 LYS A 239     -10.489 -19.743  20.037
ATOM   1761  N   ARG A 240      -5.807 -19.738  26.733
ATOM   1762  CA  ARG A 240      -5.215 -20.632  27.721
ATOM   1763  C   ARG A 240      -4.910 -19.851  29.006
ATOM   1764  O   ARG A 240      -5.195 -20.353  30.094
ATOM   1765  CB  ARG A 240      -3.950 -21.296  27.158
ATOM   1766  CG  ARG A 240      -3.393 -22.402  28.047
ATOM   1767  CD  ARG A 240      -2.151 -23.057  27.478
ATOM   1768  NE  ARG A 240      -1.029 -22.126  27.312
ATOM   1769  CZ  ARG A 240      -0.130 -21.848  28.251
ATOM   1770  NH1 ARG A 240      -0.205 -22.413  29.447
ATOM   1771  NH2 ARG A 240       0.850 -20.989  27.999
ATOM      0  H   ARG A 240      -5.194 -19.516  25.975
ATOM      0  HA  ARG A 240      -5.930 -21.432  27.961
ATOM      0  HB2 ARG A 240      -4.176 -21.714  26.166
ATOM      0  HB3 ARG A 240      -3.176 -20.528  27.015
ATOM      0  HG2 ARG A 240      -3.158 -21.984  29.037
ATOM      0  HG3 ARG A 240      -4.168 -23.168  28.197
ATOM      0  HD2 ARG A 240      -1.842 -23.879  28.141
ATOM      0  HD3 ARG A 240      -2.395 -23.504  26.503
ATOM      0  HE  ARG A 240      -0.934 -21.667  26.428
ATOM      0 HH11 ARG A 240      -0.943 -23.056  29.651
ATOM      0 HH12 ARG A 240       0.477 -22.197  30.146
ATOM      0 HH21 ARG A 240       0.912 -20.551  27.102
ATOM      0 HH22 ARG A 240       1.526 -20.780  28.706
ATOM   1772  N   ARG A 241      -4.367 -18.611  28.878
ATOM   1773  CA  ARG A 241      -4.033 -17.725  30.002
ATOM   1774  C   ARG A 241      -5.263 -17.257  30.779
ATOM   1775  O   ARG A 241      -5.124 -16.765  31.899
ATOM   1776  CB  ARG A 241      -3.189 -16.524  29.545
ATOM   1777  CG  ARG A 241      -1.721 -16.860  29.264
ATOM   1778  CD  ARG A 241      -0.846 -16.868  30.512
ATOM   1779  NE  ARG A 241       0.560 -17.130  30.188
ATOM   1780  CZ  ARG A 241       1.503 -16.196  30.095
ATOM   1781  NH1 ARG A 241       1.209 -14.919  30.321
ATOM   1782  NH2 ARG A 241       2.748 -16.532  29.787
ATOM      0  H   ARG A 241      -4.153 -18.209  27.988
ATOM      0  HA  ARG A 241      -3.429 -18.331  30.694
ATOM      0  HB2 ARG A 241      -3.637 -16.100  28.634
ATOM      0  HB3 ARG A 241      -3.233 -15.743  30.319
ATOM      0  HG2 ARG A 241      -1.666 -17.847  28.782
ATOM      0  HG3 ARG A 241      -1.317 -16.129  28.548
ATOM      0  HD2 ARG A 241      -0.930 -15.899  31.025
ATOM      0  HD3 ARG A 241      -1.211 -17.635  31.211
ATOM      0  HE  ARG A 241       0.829 -18.079  30.025
ATOM      0 HH11 ARG A 241       0.275 -14.656  30.562
ATOM      0 HH12 ARG A 241       1.922 -14.222  30.250
ATOM      0 HH21 ARG A 241       2.981 -17.491  29.624
ATOM      0 HH22 ARG A 241       3.454 -15.827  29.718
ATOM   1783  N   SER A 256      -2.888  -4.241  31.996
ATOM   1784  CA  SER A 256      -2.718  -4.420  30.555
ATOM   1785  C   SER A 256      -4.063  -4.297  29.803
ATOM   1786  O   SER A 256      -4.670  -5.309  29.434
ATOM   1787  CB  SER A 256      -2.025  -5.750  30.248
ATOM   1788  OG  SER A 256      -0.716  -5.816  30.793
ATOM      0  HA  SER A 256      -2.069  -3.609  30.192
ATOM      0  HB2 SER A 256      -2.629  -6.577  30.650
ATOM      0  HB3 SER A 256      -1.973  -5.890  29.158
ATOM      0  HG  SER A 256      -0.656  -5.217  31.591
ATOM   1789  N   GLU A 257      -4.528  -3.046  29.594
ATOM   1790  CA  GLU A 257      -5.778  -2.741  28.875
ATOM   1791  C   GLU A 257      -5.519  -2.390  27.386
ATOM   1792  O   GLU A 257      -6.308  -1.679  26.751
ATOM   1793  CB  GLU A 257      -6.624  -1.667  29.610
ATOM   1794  CG  GLU A 257      -5.972  -0.299  29.757
ATOM   1795  CD  GLU A 257      -6.936   0.826  30.074
ATOM   1796  OE1 GLU A 257      -7.126   1.707  29.204
ATOM   1797  OE2 GLU A 257      -7.506   0.827  31.189
ATOM      0  H   GLU A 257      -4.049  -2.230  29.918
ATOM      0  HA  GLU A 257      -6.384  -3.659  28.873
ATOM      0  HB2 GLU A 257      -7.575  -1.543  29.070
ATOM      0  HB3 GLU A 257      -6.871  -2.045  30.613
ATOM      0  HG2 GLU A 257      -5.215  -0.351  30.554
ATOM      0  HG3 GLU A 257      -5.441  -0.058  28.824
ATOM   1798  N   THR A 258      -4.422  -2.946  26.831
ATOM   1799  CA  THR A 258      -3.989  -2.753  25.444
ATOM   1800  C   THR A 258      -4.673  -3.761  24.476
ATOM   1801  O   THR A 258      -4.116  -4.079  23.422
ATOM   1802  CB  THR A 258      -2.442  -2.753  25.359
ATOM   1803  OG1 THR A 258      -1.914  -3.857  26.102
ATOM   1804  CG2 THR A 258      -1.823  -1.446  25.853
ATOM      0  H   THR A 258      -3.811  -3.547  27.347
ATOM      0  HA  THR A 258      -4.324  -1.763  25.102
ATOM      0  HB  THR A 258      -2.176  -2.853  24.296
ATOM      0  HG1 THR A 258      -0.916  -3.853  26.042
ATOM      0 HG21 THR A 258      -0.728  -1.504  25.769
ATOM      0 HG22 THR A 258      -2.193  -0.610  25.241
ATOM      0 HG23 THR A 258      -2.102  -1.282  26.904
ATOM   1805  N   LYS A 259      -5.889  -4.231  24.828
ATOM   1806  CA  LYS A 259      -6.690  -5.151  24.013
ATOM   1807  C   LYS A 259      -7.294  -4.382  22.834
ATOM   1808  O   LYS A 259      -7.348  -4.912  21.726
ATOM   1809  CB  LYS A 259      -7.799  -5.799  24.858
ATOM   1810  CG  LYS A 259      -8.552  -6.925  24.151
ATOM   1811  CD  LYS A 259      -9.915  -7.159  24.782
ATOM   1812  CE  LYS A 259     -10.719  -8.196  24.039
ATOM   1813  NZ  LYS A 259     -12.085  -8.342  24.605
ATOM      0  H   LYS A 259      -6.335  -3.978  25.687
ATOM      0  HA  LYS A 259      -6.043  -5.955  23.632
ATOM      0  HB2 LYS A 259      -7.355  -6.195  25.783
ATOM      0  HB3 LYS A 259      -8.519  -5.022  25.154
ATOM      0  HG2 LYS A 259      -8.676  -6.675  23.087
ATOM      0  HG3 LYS A 259      -7.960  -7.851  24.197
ATOM      0  HD2 LYS A 259      -9.783  -7.479  25.826
ATOM      0  HD3 LYS A 259     -10.474  -6.212  24.804
ATOM      0  HE2 LYS A 259     -10.789  -7.915  22.978
ATOM      0  HE3 LYS A 259     -10.198  -9.164  24.082
ATOM      0  HZ1 LYS A 259     -12.588  -9.036  24.089
ATOM      0  HZ2 LYS A 259     -12.021  -8.621  25.563
ATOM      0  HZ3 LYS A 259     -12.567  -7.468  24.544
ATOM   1814  N   ARG A 260      -7.723  -3.128  23.078
ATOM   1815  CA  ARG A 260      -8.298  -2.213  22.083
ATOM   1816  C   ARG A 260      -7.270  -1.872  21.000
ATOM   1817  O   ARG A 260      -7.652  -1.618  19.853
ATOM   1818  CB  ARG A 260      -8.773  -0.913  22.760
ATOM   1819  CG  ARG A 260      -9.996  -1.069  23.660
ATOM   1820  CD  ARG A 260     -10.043  -0.019  24.759
ATOM   1821  NE  ARG A 260     -10.216   1.340  24.232
ATOM   1822  CZ  ARG A 260      -9.307   2.305  24.335
ATOM   1823  NH1 ARG A 260      -8.157   2.081  24.957
ATOM   1824  NH2 ARG A 260      -9.550   3.505  23.825
ATOM      0  H   ARG A 260      -7.676  -2.721  23.990
ATOM      0  HA  ARG A 260      -9.157  -2.718  21.617
ATOM      0  HB2 ARG A 260      -7.945  -0.504  23.358
ATOM      0  HB3 ARG A 260      -9.002  -0.173  21.979
ATOM      0  HG2 ARG A 260     -10.909  -0.999  23.050
ATOM      0  HG3 ARG A 260      -9.989  -2.071  24.114
ATOM      0  HD2 ARG A 260     -10.870  -0.250  25.447
ATOM      0  HD3 ARG A 260      -9.114  -0.066  25.346
ATOM      0  HE  ARG A 260     -11.074   1.554  23.765
ATOM      0 HH11 ARG A 260      -7.969   1.182  25.352
ATOM      0 HH12 ARG A 260      -7.478   2.811  25.031
ATOM      0 HH21 ARG A 260     -10.418   3.685  23.362
ATOM      0 HH22 ARG A 260      -8.865   4.230  23.903
ATOM   1825  N   ILE A 261      -5.972  -1.858  21.379
ATOM   1826  CA  ILE A 261      -4.834  -1.574  20.501
ATOM   1827  C   ILE A 261      -4.604  -2.763  19.575
ATOM   1828  O   ILE A 261      -4.554  -2.576  18.362
ATOM   1829  CB  ILE A 261      -3.546  -1.192  21.298
ATOM   1830  CG1 ILE A 261      -3.824  -0.162  22.443
ATOM   1831  CG2 ILE A 261      -2.404  -0.730  20.375
ATOM   1832  CD1 ILE A 261      -4.402   1.238  22.064
ATOM      0  H   ILE A 261      -5.693  -2.048  22.320
ATOM      0  HA  ILE A 261      -5.075  -0.690  19.892
ATOM      0  HB  ILE A 261      -3.209  -2.117  21.788
ATOM      0 HG12 ILE A 261      -4.522  -0.631  23.152
ATOM      0 HG13 ILE A 261      -2.879   0.001  22.982
ATOM      0 HG21 ILE A 261      -1.523  -0.473  20.981
ATOM      0 HG22 ILE A 261      -2.145  -1.540  19.677
ATOM      0 HG23 ILE A 261      -2.727   0.154  19.806
ATOM      0 HD11 ILE A 261      -4.539   1.838  22.976
ATOM      0 HD12 ILE A 261      -3.703   1.753  21.388
ATOM      0 HD13 ILE A 261      -5.372   1.111  21.561
ATOM   1833  N   ASN A 262      -4.482  -3.985  20.145
ATOM   1834  CA  ASN A 262      -4.261  -5.232  19.399
ATOM   1835  C   ASN A 262      -5.368  -5.533  18.385
ATOM   1836  O   ASN A 262      -5.079  -6.088  17.324
ATOM   1837  CB  ASN A 262      -4.027  -6.414  20.342
ATOM   1838  CG  ASN A 262      -2.618  -6.469  20.887
ATOM   1839  OD1 ASN A 262      -2.321  -5.954  21.966
ATOM   1840  ND2 ASN A 262      -1.718  -7.097  20.149
ATOM      0  H   ASN A 262      -4.535  -4.124  21.134
ATOM      0  HA  ASN A 262      -3.344  -5.078  18.811
ATOM      0  HB2 ASN A 262      -4.736  -6.352  21.181
ATOM      0  HB3 ASN A 262      -4.243  -7.350  19.807
ATOM      0 HD21 ASN A 262      -0.771  -7.162  20.463
ATOM      0 HD22 ASN A 262      -1.985  -7.507  19.277
ATOM   1841  N   ILE A 263      -6.622  -5.137  18.696
ATOM   1842  CA  ILE A 263      -7.762  -5.311  17.795
ATOM   1843  C   ILE A 263      -7.655  -4.272  16.672
ATOM   1844  O   ILE A 263      -7.927  -4.607  15.517
ATOM   1845  CB  ILE A 263      -9.128  -5.302  18.544
ATOM   1846  CG1 ILE A 263      -9.221  -6.495  19.528
ATOM   1847  CG2 ILE A 263     -10.316  -5.333  17.559
ATOM   1848  CD1 ILE A 263     -10.217  -6.329  20.710
ATOM      0  H   ILE A 263      -6.858  -4.698  19.563
ATOM      0  HA  ILE A 263      -7.727  -6.312  17.340
ATOM      0  HB  ILE A 263      -9.184  -4.363  19.115
ATOM      0 HG12 ILE A 263      -9.505  -7.392  18.959
ATOM      0 HG13 ILE A 263      -8.219  -6.681  19.943
ATOM      0 HG21 ILE A 263     -11.261  -5.326  18.123
ATOM      0 HG22 ILE A 263     -10.273  -4.450  16.904
ATOM      0 HG23 ILE A 263     -10.262  -6.245  16.947
ATOM      0 HD11 ILE A 263     -10.197  -7.233  21.337
ATOM      0 HD12 ILE A 263      -9.927  -5.457  21.315
ATOM      0 HD13 ILE A 263     -11.233  -6.179  20.316
ATOM   1849  N   MET A 264      -7.206  -3.039  17.001
ATOM   1850  CA  MET A 264      -7.007  -1.969  16.017
ATOM   1851  C   MET A 264      -5.889  -2.321  15.012
ATOM   1852  O   MET A 264      -6.091  -2.177  13.806
ATOM   1853  CB  MET A 264      -6.722  -0.620  16.700
ATOM   1854  CG  MET A 264      -6.521   0.534  15.714
ATOM   1855  SD  MET A 264      -5.418   1.858  16.287
ATOM   1856  CE  MET A 264      -3.891   0.949  16.506
ATOM      0  H   MET A 264      -6.979  -2.771  17.937
ATOM      0  HA  MET A 264      -7.947  -1.871  15.454
ATOM      0  HB2 MET A 264      -7.557  -0.375  17.373
ATOM      0  HB3 MET A 264      -5.823  -0.718  17.326
ATOM      0  HG2 MET A 264      -6.120   0.126  14.774
ATOM      0  HG3 MET A 264      -7.503   0.972  15.482
ATOM      0  HE1 MET A 264      -3.475   1.164  17.502
ATOM      0  HE2 MET A 264      -4.090  -0.129  16.417
ATOM      0  HE3 MET A 264      -3.169   1.253  15.734
ATOM   1857  N   LEU A 265      -4.723  -2.781  15.514
ATOM   1858  CA  LEU A 265      -3.562  -3.150  14.700
ATOM   1859  C   LEU A 265      -3.870  -4.303  13.751
ATOM   1860  O   LEU A 265      -3.395  -4.304  12.611
ATOM   1861  CB  LEU A 265      -2.358  -3.484  15.595
ATOM   1862  CG  LEU A 265      -1.761  -2.320  16.395
ATOM   1863  CD1 LEU A 265      -0.881  -2.826  17.513
ATOM   1864  CD2 LEU A 265      -1.010  -1.336  15.487
ATOM      0  H   LEU A 265      -4.570  -2.903  16.495
ATOM      0  HA  LEU A 265      -3.307  -2.279  14.078
ATOM      0  HB2 LEU A 265      -2.662  -4.269  16.303
ATOM      0  HB3 LEU A 265      -1.565  -3.910  14.962
ATOM      0  HG  LEU A 265      -2.595  -1.766  16.851
ATOM      0 HD11 LEU A 265      -0.467  -1.972  18.069
ATOM      0 HD12 LEU A 265      -1.476  -3.453  18.194
ATOM      0 HD13 LEU A 265      -0.058  -3.422  17.092
ATOM      0 HD21 LEU A 265      -0.597  -0.517  16.095
ATOM      0 HD22 LEU A 265      -0.190  -1.861  14.975
ATOM      0 HD23 LEU A 265      -1.704  -0.923  14.740
ATOM   1865  N   LEU A 266      -4.689  -5.260  14.212
ATOM   1866  CA  LEU A 266      -5.117  -6.398  13.411
ATOM   1867  C   LEU A 266      -6.038  -5.918  12.272
ATOM   1868  O   LEU A 266      -5.880  -6.351  11.124
ATOM   1869  CB  LEU A 266      -5.804  -7.454  14.303
ATOM   1870  CG  LEU A 266      -6.360  -8.723  13.627
ATOM   1871  CD1 LEU A 266      -5.264  -9.539  12.926
ATOM   1872  CD2 LEU A 266      -7.105  -9.573  14.623
ATOM      0  H   LEU A 266      -5.063  -5.259  15.139
ATOM      0  HA  LEU A 266      -4.239  -6.878  12.954
ATOM      0  HB2 LEU A 266      -5.080  -7.770  15.069
ATOM      0  HB3 LEU A 266      -6.635  -6.961  14.829
ATOM      0  HG  LEU A 266      -7.063  -8.393  12.848
ATOM      0 HD11 LEU A 266      -5.710 -10.431  12.461
ATOM      0 HD12 LEU A 266      -4.786  -8.922  12.151
ATOM      0 HD13 LEU A 266      -4.509  -9.850  13.663
ATOM      0 HD21 LEU A 266      -7.493 -10.472  14.121
ATOM      0 HD22 LEU A 266      -6.424  -9.871  15.433
ATOM      0 HD23 LEU A 266      -7.943  -8.997  15.043
ATOM   1873  N   SER A 267      -6.955  -4.981  12.588
ATOM   1874  CA  SER A 267      -7.903  -4.396  11.644
ATOM   1875  C   SER A 267      -7.239  -3.460  10.619
ATOM   1876  O   SER A 267      -7.866  -3.108   9.621
ATOM   1877  CB  SER A 267      -9.031  -3.700  12.393
ATOM   1878  OG  SER A 267      -9.823  -4.665  13.068
ATOM      0  H   SER A 267      -7.050  -4.615  13.514
ATOM      0  HA  SER A 267      -8.326  -5.224  11.056
ATOM      0  HB2 SER A 267      -8.617  -2.981  13.115
ATOM      0  HB3 SER A 267      -9.653  -3.127  11.690
ATOM      0  HG  SER A 267      -9.429  -4.850  13.968
ATOM   1879  N   ILE A 268      -5.972  -3.079  10.865
ATOM   1880  CA  ILE A 268      -5.142  -2.255   9.983
ATOM   1881  C   ILE A 268      -4.488  -3.162   8.909
ATOM   1882  O   ILE A 268      -4.433  -2.776   7.739
ATOM   1883  CB  ILE A 268      -4.130  -1.419  10.816
ATOM   1884  CG1 ILE A 268      -4.847  -0.205  11.449
ATOM   1885  CG2 ILE A 268      -2.943  -0.957   9.970
ATOM   1886  CD1 ILE A 268      -4.154   0.467  12.630
ATOM      0  H   ILE A 268      -5.494  -3.345  11.702
ATOM      0  HA  ILE A 268      -5.755  -1.517   9.444
ATOM      0  HB  ILE A 268      -3.733  -2.064  11.613
ATOM      0 HG12 ILE A 268      -4.997   0.551  10.664
ATOM      0 HG13 ILE A 268      -5.845  -0.530  11.778
ATOM      0 HG21 ILE A 268      -2.253  -0.371  10.595
ATOM      0 HG22 ILE A 268      -2.416  -1.834   9.566
ATOM      0 HG23 ILE A 268      -3.305  -0.333   9.139
ATOM      0 HD11 ILE A 268      -4.766   1.310  12.983
ATOM      0 HD12 ILE A 268      -4.029  -0.261  13.445
ATOM      0 HD13 ILE A 268      -3.167   0.837  12.315
ATOM   1887  N   VAL A 269      -4.030  -4.374   9.316
ATOM   1888  CA  VAL A 269      -3.435  -5.399   8.451
ATOM   1889  C   VAL A 269      -4.534  -5.944   7.549
ATOM   1890  O   VAL A 269      -4.331  -6.035   6.332
ATOM   1891  CB  VAL A 269      -2.722  -6.524   9.269
ATOM   1892  CG1 VAL A 269      -2.622  -7.830   8.486
ATOM   1893  CG2 VAL A 269      -1.342  -6.082   9.728
ATOM      0  H   VAL A 269      -4.070  -4.659  10.274
ATOM      0  HA  VAL A 269      -2.641  -4.951   7.835
ATOM      0  HB  VAL A 269      -3.346  -6.711  10.155
ATOM      0 HG11 VAL A 269      -2.115  -8.589   9.100
ATOM      0 HG12 VAL A 269      -3.632  -8.182   8.229
ATOM      0 HG13 VAL A 269      -2.047  -7.662   7.563
ATOM      0 HG21 VAL A 269      -0.868  -6.894  10.299
ATOM      0 HG22 VAL A 269      -0.723  -5.841   8.851
ATOM      0 HG23 VAL A 269      -1.435  -5.191  10.366
ATOM   1894  N   VAL A 270      -5.706  -6.279   8.142
ATOM   1895  CA  VAL A 270      -6.872  -6.799   7.420
ATOM   1896  C   VAL A 270      -7.303  -5.780   6.365
ATOM   1897  O   VAL A 270      -7.554  -6.177   5.227
ATOM   1898  CB  VAL A 270      -8.023  -7.245   8.372
ATOM   1899  CG1 VAL A 270      -9.315  -7.553   7.609
ATOM   1900  CG2 VAL A 270      -7.603  -8.451   9.208
ATOM      0  H   VAL A 270      -5.857  -6.193   9.127
ATOM      0  HA  VAL A 270      -6.588  -7.726   6.900
ATOM      0  HB  VAL A 270      -8.227  -6.399   9.045
ATOM      0 HG11 VAL A 270     -10.096  -7.862   8.319
ATOM      0 HG12 VAL A 270      -9.646  -6.653   7.070
ATOM      0 HG13 VAL A 270      -9.132  -8.365   6.890
ATOM      0 HG21 VAL A 270      -8.431  -8.745   9.870
ATOM      0 HG22 VAL A 270      -7.351  -9.289   8.542
ATOM      0 HG23 VAL A 270      -6.724  -8.189   9.815
ATOM   1901  N   ALA A 271      -7.291  -4.467   6.727
ATOM   1902  CA  ALA A 271      -7.629  -3.349   5.838
ATOM   1903  C   ALA A 271      -6.667  -3.267   4.657
ATOM   1904  O   ALA A 271      -7.125  -3.237   3.518
ATOM   1905  CB  ALA A 271      -7.636  -2.039   6.604
ATOM      0  H   ALA A 271      -7.044  -4.169   7.649
ATOM      0  HA  ALA A 271      -8.639  -3.532   5.442
ATOM      0  HB1 ALA A 271      -7.891  -1.216   5.921
ATOM      0  HB2 ALA A 271      -8.382  -2.090   7.411
ATOM      0  HB3 ALA A 271      -6.640  -1.861   7.036
ATOM   1906  N   PHE A 272      -5.345  -3.281   4.921
ATOM   1907  CA  PHE A 272      -4.295  -3.252   3.907
ATOM   1908  C   PHE A 272      -4.472  -4.435   2.950
ATOM   1909  O   PHE A 272      -4.580  -4.222   1.744
ATOM   1910  CB  PHE A 272      -2.909  -3.306   4.583
ATOM   1911  CG  PHE A 272      -1.717  -3.341   3.652
ATOM   1912  CD1 PHE A 272      -1.215  -4.553   3.181
ATOM   1913  CD2 PHE A 272      -1.065  -2.171   3.286
ATOM   1914  CE1 PHE A 272      -0.106  -4.586   2.332
ATOM   1915  CE2 PHE A 272       0.054  -2.209   2.450
ATOM   1916  CZ  PHE A 272       0.521  -3.415   1.973
ATOM      0  H   PHE A 272      -4.986  -3.313   5.854
ATOM      0  HA  PHE A 272      -4.367  -2.317   3.333
ATOM      0  HB2 PHE A 272      -2.810  -2.430   5.240
ATOM      0  HB3 PHE A 272      -2.872  -4.197   5.227
ATOM      0  HD1 PHE A 272      -1.698  -5.495   3.481
ATOM      0  HD2 PHE A 272      -1.433  -1.204   3.658
ATOM      0  HE1 PHE A 272       0.266  -5.548   1.950
ATOM      0  HE2 PHE A 272       0.563  -1.275   2.172
ATOM      0  HZ  PHE A 272       1.395  -3.441   1.305
ATOM   1917  N   ALA A 273      -4.512  -5.668   3.493
ATOM   1918  CA  ALA A 273      -4.664  -6.897   2.715
ATOM   1919  C   ALA A 273      -5.901  -6.888   1.817
ATOM   1920  O   ALA A 273      -5.789  -7.222   0.641
ATOM   1921  CB  ALA A 273      -4.693  -8.104   3.638
ATOM      0  H   ALA A 273      -4.440  -5.829   4.477
ATOM      0  HA  ALA A 273      -3.790  -6.960   2.049
ATOM      0  HB1 ALA A 273      -4.808  -9.020   3.041
ATOM      0  HB2 ALA A 273      -3.753  -8.153   4.208
ATOM      0  HB3 ALA A 273      -5.539  -8.013   4.335
ATOM   1922  N   VAL A 274      -7.062  -6.461   2.353
ATOM   1923  CA  VAL A 274      -8.345  -6.432   1.633
ATOM   1924  C   VAL A 274      -8.369  -5.356   0.522
ATOM   1925  O   VAL A 274      -8.920  -5.622  -0.547
ATOM   1926  CB  VAL A 274      -9.539  -6.337   2.624
ATOM   1927  CG1 VAL A 274     -10.808  -5.810   1.961
ATOM   1928  CG2 VAL A 274      -9.800  -7.696   3.274
ATOM      0  H   VAL A 274      -7.131  -6.129   3.294
ATOM      0  HA  VAL A 274      -8.460  -7.389   1.103
ATOM      0  HB  VAL A 274      -9.257  -5.611   3.401
ATOM      0 HG11 VAL A 274     -11.618  -5.763   2.704
ATOM      0 HG12 VAL A 274     -10.621  -4.803   1.559
ATOM      0 HG13 VAL A 274     -11.101  -6.483   1.142
ATOM      0 HG21 VAL A 274     -10.646  -7.613   3.972
ATOM      0 HG22 VAL A 274     -10.038  -8.436   2.495
ATOM      0 HG23 VAL A 274      -8.903  -8.019   3.823
ATOM   1929  N   CYS A 275      -7.763  -4.174   0.761
ATOM   1930  CA  CYS A 275      -7.661  -3.077  -0.216
ATOM   1931  C   CYS A 275      -6.744  -3.434  -1.391
ATOM   1932  O   CYS A 275      -7.018  -3.028  -2.526
ATOM   1933  CB  CYS A 275      -7.195  -1.795   0.466
ATOM   1934  SG  CYS A 275      -8.418  -1.062   1.580
ATOM      0  H   CYS A 275      -7.333  -3.959   1.638
ATOM      0  HA  CYS A 275      -8.666  -2.912  -0.630
ATOM      0  HB2 CYS A 275      -6.278  -2.008   1.035
ATOM      0  HB3 CYS A 275      -6.930  -1.058  -0.306
ATOM      0  HG  CYS A 275      -8.327  -1.619   2.751
ATOM   1935  N   TRP A 276      -5.656  -4.173  -1.116
ATOM   1936  CA  TRP A 276      -4.689  -4.585  -2.121
ATOM   1937  C   TRP A 276      -5.053  -5.848  -2.877
ATOM   1938  O   TRP A 276      -4.597  -5.999  -4.004
ATOM   1939  CB  TRP A 276      -3.296  -4.709  -1.512
ATOM   1940  CG  TRP A 276      -2.681  -3.372  -1.283
ATOM   1941  CD1 TRP A 276      -2.701  -2.654  -0.126
ATOM   1942  CD2 TRP A 276      -2.097  -2.520  -2.277
ATOM   1943  NE1 TRP A 276      -2.109  -1.428  -0.319
ATOM   1944  CE2 TRP A 276      -1.736  -1.315  -1.635
ATOM   1945  CE3 TRP A 276      -1.842  -2.656  -3.650
ATOM   1946  CZ2 TRP A 276      -1.126  -0.257  -2.318
ATOM   1947  CZ3 TRP A 276      -1.227  -1.610  -4.321
ATOM   1948  CH2 TRP A 276      -0.893  -0.422  -3.662
ATOM      0  H   TRP A 276      -5.434  -4.493  -0.195
ATOM      0  HA  TRP A 276      -4.699  -3.783  -2.873
ATOM      0  HB2 TRP A 276      -3.358  -5.254  -0.559
ATOM      0  HB3 TRP A 276      -2.653  -5.301  -2.180
ATOM      0  HD1 TRP A 276      -3.129  -3.004   0.825
ATOM      0  HE1 TRP A 276      -1.972  -0.732   0.385
ATOM      0  HE3 TRP A 276      -2.125  -3.575  -4.184
ATOM      0  HZ2 TRP A 276      -0.844   0.671  -1.799
ATOM      0  HZ3 TRP A 276      -0.997  -1.716  -5.392
ATOM      0  HH2 TRP A 276      -0.433   0.398  -4.233
ATOM   1949  N   LEU A 277      -5.857  -6.747  -2.288
ATOM   1950  CA  LEU A 277      -6.230  -8.015  -2.922
ATOM   1951  C   LEU A 277      -6.777  -7.850  -4.376
ATOM   1952  O   LEU A 277      -6.183  -8.475  -5.263
ATOM   1953  CB  LEU A 277      -7.180  -8.845  -2.035
ATOM   1954  CG  LEU A 277      -7.426 -10.312  -2.444
ATOM   1955  CD1 LEU A 277      -6.161 -11.158  -2.313
ATOM   1956  CD2 LEU A 277      -8.558 -10.919  -1.618
ATOM      0  H   LEU A 277      -6.256  -6.616  -1.380
ATOM      0  HA  LEU A 277      -5.294  -8.584  -3.023
ATOM      0  HB2 LEU A 277      -6.781  -8.839  -1.010
ATOM      0  HB3 LEU A 277      -8.153  -8.332  -2.004
ATOM      0  HG  LEU A 277      -7.719 -10.312  -3.504
ATOM      0 HD11 LEU A 277      -6.379 -12.194  -2.613
ATOM      0 HD12 LEU A 277      -5.375 -10.746  -2.963
ATOM      0 HD13 LEU A 277      -5.817 -11.144  -1.268
ATOM      0 HD21 LEU A 277      -8.717 -11.963  -1.925
ATOM      0 HD22 LEU A 277      -8.292 -10.887  -0.551
ATOM      0 HD23 LEU A 277      -9.481 -10.344  -1.782
ATOM   1957  N   PRO A 278      -7.811  -7.004  -4.679
ATOM   1958  CA  PRO A 278      -8.264  -6.876  -6.080
ATOM   1959  C   PRO A 278      -7.179  -6.427  -7.059
ATOM   1960  O   PRO A 278      -7.099  -6.995  -8.159
ATOM   1961  CB  PRO A 278      -9.419  -5.869  -6.001
ATOM   1962  CG  PRO A 278      -9.226  -5.154  -4.721
ATOM   1963  CD  PRO A 278      -8.646  -6.173  -3.789
ATOM      0  HA  PRO A 278      -8.562  -7.854  -6.487
ATOM      0  HB2 PRO A 278      -9.397  -5.172  -6.852
ATOM      0  HB3 PRO A 278     -10.393  -6.379  -6.028
ATOM      0  HG2 PRO A 278      -8.549  -4.295  -4.843
ATOM      0  HG3 PRO A 278     -10.179  -4.761  -4.337
ATOM      0  HD2 PRO A 278      -8.049  -5.703  -2.993
ATOM      0  HD3 PRO A 278      -9.430  -6.766  -3.296
ATOM   1964  N   LEU A 279      -6.326  -5.446  -6.655
ATOM   1965  CA  LEU A 279      -5.224  -4.977  -7.503
ATOM   1966  C   LEU A 279      -4.163  -6.068  -7.673
ATOM   1967  O   LEU A 279      -3.688  -6.264  -8.795
ATOM   1968  CB  LEU A 279      -4.607  -3.646  -7.025
ATOM   1969  CG  LEU A 279      -3.696  -2.903  -8.036
ATOM   1970  CD1 LEU A 279      -4.477  -2.431  -9.268
ATOM   1971  CD2 LEU A 279      -3.032  -1.699  -7.398
ATOM      0  H   LEU A 279      -6.388  -4.985  -5.770
ATOM      0  HA  LEU A 279      -5.659  -4.762  -8.490
ATOM      0  HB2 LEU A 279      -5.426  -2.970  -6.738
ATOM      0  HB3 LEU A 279      -4.021  -3.845  -6.115
ATOM      0  HG  LEU A 279      -2.930  -3.627  -8.349
ATOM      0 HD11 LEU A 279      -3.796  -1.911  -9.957
ATOM      0 HD12 LEU A 279      -4.920  -3.300  -9.777
ATOM      0 HD13 LEU A 279      -5.276  -1.743  -8.955
ATOM      0 HD21 LEU A 279      -2.394  -1.195  -8.140
ATOM      0 HD22 LEU A 279      -3.803  -1.000  -7.043
ATOM      0 HD23 LEU A 279      -2.416  -2.027  -6.548
ATOM   1972  N   THR A 280      -3.840  -6.812  -6.586
ATOM   1973  CA  THR A 280      -2.878  -7.918  -6.632
ATOM   1974  C   THR A 280      -3.341  -8.944  -7.671
ATOM   1975  O   THR A 280      -2.566  -9.263  -8.567
ATOM   1976  CB  THR A 280      -2.621  -8.523  -5.228
ATOM   1977  OG1 THR A 280      -2.235  -7.501  -4.312
ATOM   1978  CG2 THR A 280      -1.534  -9.562  -5.239
ATOM      0  H   THR A 280      -4.234  -6.659  -5.680
ATOM      0  HA  THR A 280      -1.896  -7.539  -6.953
ATOM      0  HB  THR A 280      -3.564  -8.997  -4.920
ATOM      0  HG1 THR A 280      -3.015  -6.901  -4.133
ATOM      0 HG21 THR A 280      -1.393  -9.957  -4.222
ATOM      0 HG22 THR A 280      -1.817 -10.383  -5.914
ATOM      0 HG23 THR A 280      -0.595  -9.108  -5.589
ATOM   1979  N   ILE A 281      -4.622  -9.390  -7.589
ATOM   1980  CA  ILE A 281      -5.241 -10.338  -8.534
ATOM   1981  C   ILE A 281      -5.162  -9.795  -9.961
ATOM   1982  O   ILE A 281      -4.675 -10.499 -10.844
ATOM   1983  CB  ILE A 281      -6.701 -10.701  -8.135
ATOM   1984  CG1 ILE A 281      -6.743 -11.434  -6.784
ATOM   1985  CG2 ILE A 281      -7.394 -11.527  -9.242
ATOM   1986  CD1 ILE A 281      -8.081 -11.372  -6.087
ATOM      0  H   ILE A 281      -5.246  -9.098  -6.864
ATOM      0  HA  ILE A 281      -4.669 -11.276  -8.490
ATOM      0  HB  ILE A 281      -7.260  -9.760  -8.021
ATOM      0 HG12 ILE A 281      -6.474 -12.489  -6.943
ATOM      0 HG13 ILE A 281      -5.977 -11.003  -6.122
ATOM      0 HG21 ILE A 281      -8.422 -11.768  -8.932
ATOM      0 HG22 ILE A 281      -7.420 -10.943 -10.174
ATOM      0 HG23 ILE A 281      -6.834 -12.459  -9.409
ATOM      0 HD11 ILE A 281      -8.024 -11.918  -5.134
ATOM      0 HD12 ILE A 281      -8.345 -10.322  -5.892
ATOM      0 HD13 ILE A 281      -8.850 -11.831  -6.726
ATOM   1987  N   PHE A 282      -5.610  -8.535 -10.170
ATOM   1988  CA  PHE A 282      -5.612  -7.869 -11.475
ATOM   1989  C   PHE A 282      -4.212  -7.891 -12.089
ATOM   1990  O   PHE A 282      -4.018  -8.558 -13.101
ATOM   1991  CB  PHE A 282      -6.191  -6.435 -11.374
ATOM   1992  CG  PHE A 282      -6.276  -5.686 -12.683
ATOM   1993  CD1 PHE A 282      -7.417  -5.766 -13.479
ATOM   1994  CD2 PHE A 282      -5.217  -4.889 -13.122
ATOM   1995  CE1 PHE A 282      -7.490  -5.083 -14.698
ATOM   1996  CE2 PHE A 282      -5.288  -4.210 -14.343
ATOM   1997  CZ  PHE A 282      -6.427  -4.308 -15.118
ATOM      0  H   PHE A 282      -5.976  -7.964  -9.435
ATOM      0  HA  PHE A 282      -6.276  -8.426 -12.152
ATOM      0  HB2 PHE A 282      -7.199  -6.493 -10.936
ATOM      0  HB3 PHE A 282      -5.570  -5.854 -10.676
ATOM      0  HD1 PHE A 282      -8.271  -6.374 -13.145
ATOM      0  HD2 PHE A 282      -4.315  -4.794 -12.500
ATOM      0  HE1 PHE A 282      -8.393  -5.163 -15.321
ATOM      0  HE2 PHE A 282      -4.439  -3.600 -14.685
ATOM      0  HZ  PHE A 282      -6.488  -3.767 -16.074
ATOM   1998  N   ASN A 283      -3.231  -7.231 -11.434
ATOM   1999  CA  ASN A 283      -1.846  -7.145 -11.892
ATOM   2000  C   ASN A 283      -1.207  -8.511 -12.149
ATOM   2001  O   ASN A 283      -0.623  -8.702 -13.215
ATOM   2002  CB  ASN A 283      -0.998  -6.288 -10.945
ATOM   2003  CG  ASN A 283      -1.138  -4.785 -11.145
ATOM   2004  OD1 ASN A 283      -1.653  -4.291 -12.155
ATOM   2005  ND2 ASN A 283      -0.655  -4.017 -10.187
ATOM      0  H   ASN A 283      -3.390  -6.747 -10.574
ATOM      0  HA  ASN A 283      -1.876  -6.642 -12.870
ATOM      0  HB2 ASN A 283      -1.272  -6.533  -9.908
ATOM      0  HB3 ASN A 283       0.059  -6.563 -11.072
ATOM      0 HD21 ASN A 283      -0.703  -3.022 -10.272
ATOM      0 HD22 ASN A 283      -0.241  -4.430  -9.376
ATOM   2006  N   THR A 284      -1.382  -9.477 -11.232
ATOM   2007  CA  THR A 284      -0.827 -10.829 -11.391
ATOM   2008  C   THR A 284      -1.362 -11.505 -12.663
ATOM   2009  O   THR A 284      -0.572 -12.119 -13.387
ATOM   2010  CB  THR A 284      -1.012 -11.650 -10.117
ATOM   2011  OG1 THR A 284      -0.465 -10.901  -9.028
ATOM   2012  CG2 THR A 284      -0.338 -13.014 -10.188
ATOM      0  H   THR A 284      -1.897  -9.346 -10.385
ATOM      0  HA  THR A 284       0.261 -10.755 -11.538
ATOM      0  HB  THR A 284      -2.087 -11.838  -9.981
ATOM      0  HG1 THR A 284      -1.155 -10.267  -8.679
ATOM      0 HG21 THR A 284      -0.506 -13.556  -9.246
ATOM      0 HG22 THR A 284      -0.763 -13.591 -11.023
ATOM      0 HG23 THR A 284       0.742 -12.882 -10.347
ATOM   2013  N   VAL A 285      -2.671 -11.347 -12.968
ATOM   2014  CA  VAL A 285      -3.288 -11.895 -14.189
ATOM   2015  C   VAL A 285      -2.564 -11.321 -15.428
ATOM   2016  O   VAL A 285      -2.251 -12.068 -16.352
ATOM   2017  CB  VAL A 285      -4.835 -11.673 -14.219
ATOM   2018  CG1 VAL A 285      -5.417 -11.801 -15.632
ATOM   2019  CG2 VAL A 285      -5.547 -12.616 -13.251
ATOM      0  H   VAL A 285      -3.311 -10.847 -12.385
ATOM      0  HA  VAL A 285      -3.161 -12.988 -14.198
ATOM      0  HB  VAL A 285      -5.012 -10.639 -13.889
ATOM      0 HG11 VAL A 285      -6.504 -11.637 -15.598
ATOM      0 HG12 VAL A 285      -4.954 -11.050 -16.289
ATOM      0 HG13 VAL A 285      -5.211 -12.808 -16.024
ATOM      0 HG21 VAL A 285      -6.631 -12.437 -13.294
ATOM      0 HG22 VAL A 285      -5.337 -13.658 -13.532
ATOM      0 HG23 VAL A 285      -5.186 -12.433 -12.228
ATOM   2020  N   PHE A 286      -2.238 -10.020 -15.398
ATOM   2021  CA  PHE A 286      -1.527  -9.364 -16.492
ATOM   2022  C   PHE A 286      -0.037  -9.712 -16.553
ATOM   2023  O   PHE A 286       0.530  -9.716 -17.642
ATOM   2024  CB  PHE A 286      -1.753  -7.851 -16.474
ATOM   2025  CG  PHE A 286      -3.014  -7.463 -17.195
ATOM   2026  CD1 PHE A 286      -3.019  -7.286 -18.577
ATOM   2027  CD2 PHE A 286      -4.213  -7.326 -16.507
ATOM   2028  CE1 PHE A 286      -4.196  -6.951 -19.250
ATOM   2029  CE2 PHE A 286      -5.391  -6.997 -17.184
ATOM   2030  CZ  PHE A 286      -5.374  -6.809 -18.550
ATOM      0  H   PHE A 286      -2.456  -9.414 -14.633
ATOM      0  HA  PHE A 286      -1.962  -9.766 -17.419
ATOM      0  HB2 PHE A 286      -1.804  -7.501 -15.433
ATOM      0  HB3 PHE A 286      -0.894  -7.347 -16.941
ATOM      0  HD1 PHE A 286      -2.085  -7.412 -19.145
ATOM      0  HD2 PHE A 286      -4.236  -7.478 -15.418
ATOM      0  HE1 PHE A 286      -4.182  -6.800 -20.340
ATOM      0  HE2 PHE A 286      -6.333  -6.888 -16.626
ATOM      0  HZ  PHE A 286      -6.301  -6.546 -19.081
ATOM   2031  N   ASP A 287       0.586 -10.030 -15.408
ATOM   2032  CA  ASP A 287       1.999 -10.431 -15.353
ATOM   2033  C   ASP A 287       2.223 -11.800 -16.002
ATOM   2034  O   ASP A 287       3.232 -11.987 -16.678
ATOM   2035  CB  ASP A 287       2.505 -10.459 -13.906
ATOM   2036  CG  ASP A 287       2.524  -9.107 -13.235
ATOM   2037  OD1 ASP A 287       2.996  -8.136 -13.867
ATOM   2038  OD2 ASP A 287       2.090  -9.021 -12.069
ATOM      0  H   ASP A 287       0.135 -10.017 -14.516
ATOM      0  HA  ASP A 287       2.569  -9.680 -15.920
ATOM      0  HB2 ASP A 287       1.869 -11.139 -13.320
ATOM      0  HB3 ASP A 287       3.522 -10.878 -13.892
ATOM   2039  N   TRP A 288       1.274 -12.740 -15.803
ATOM   2040  CA  TRP A 288       1.320 -14.102 -16.336
ATOM   2041  C   TRP A 288       0.740 -14.214 -17.752
ATOM   2042  O   TRP A 288       1.278 -14.964 -18.565
ATOM   2043  CB  TRP A 288       0.672 -15.087 -15.357
ATOM   2044  CG  TRP A 288       1.517 -15.304 -14.130
ATOM   2045  CD1 TRP A 288       1.573 -14.509 -13.024
ATOM   2046  CD2 TRP A 288       2.465 -16.362 -13.913
ATOM   2047  NE1 TRP A 288       2.496 -15.004 -12.128
ATOM   2048  CE2 TRP A 288       3.057 -16.143 -12.647
ATOM   2049  CE3 TRP A 288       2.895 -17.465 -14.680
ATOM   2050  CZ2 TRP A 288       4.031 -17.001 -12.114
ATOM   2051  CZ3 TRP A 288       3.863 -18.311 -14.152
ATOM   2052  CH2 TRP A 288       4.420 -18.078 -12.886
ATOM      0  H   TRP A 288       0.452 -12.562 -15.262
ATOM      0  HA  TRP A 288       2.380 -14.376 -16.438
ATOM      0  HB2 TRP A 288      -0.316 -14.708 -15.058
ATOM      0  HB3 TRP A 288       0.508 -16.050 -15.863
ATOM      0  HD1 TRP A 288       0.969 -13.603 -12.869
ATOM      0  HE1 TRP A 288       2.721 -14.598 -11.242
ATOM      0  HE3 TRP A 288       2.472 -17.652 -15.678
ATOM      0  HZ2 TRP A 288       4.468 -16.823 -11.120
ATOM      0  HZ3 TRP A 288       4.199 -19.179 -14.738
ATOM      0  HH2 TRP A 288       5.184 -18.769 -12.499
ATOM   2053  N   ASN A 289      -0.300 -13.435 -18.066
ATOM   2054  CA  ASN A 289      -0.908 -13.398 -19.397
ATOM   2055  C   ASN A 289      -0.598 -12.033 -20.032
ATOM   2056  O   ASN A 289      -1.508 -11.253 -20.348
ATOM   2057  CB  ASN A 289      -2.416 -13.647 -19.320
ATOM   2058  CG  ASN A 289      -2.812 -14.890 -18.581
ATOM   2059  OD1 ASN A 289      -2.983 -15.966 -19.168
ATOM   2060  ND2 ASN A 289      -3.006 -14.765 -17.281
ATOM      0  H   ASN A 289      -0.737 -12.820 -17.410
ATOM      0  HA  ASN A 289      -0.487 -14.199 -20.022
ATOM      0  HB2 ASN A 289      -2.892 -12.782 -18.835
ATOM      0  HB3 ASN A 289      -2.817 -13.702 -20.343
ATOM      0 HD21 ASN A 289      -3.300 -15.554 -16.741
ATOM      0 HD22 ASN A 289      -2.859 -13.881 -16.836
ATOM   2061  N   HIS A 290       0.704 -11.747 -20.213
ATOM   2062  CA  HIS A 290       1.188 -10.472 -20.759
ATOM   2063  C   HIS A 290       0.819 -10.220 -22.241
ATOM   2064  O   HIS A 290       0.958  -9.090 -22.720
ATOM   2065  CB  HIS A 290       2.698 -10.355 -20.538
ATOM   2066  CG  HIS A 290       3.165  -8.949 -20.346
ATOM   2067  ND1 HIS A 290       3.802  -8.255 -21.361
ATOM   2068  CD2 HIS A 290       3.071  -8.146 -19.260
ATOM   2069  CE1 HIS A 290       4.073  -7.056 -20.864
ATOM   2070  NE2 HIS A 290       3.651  -6.940 -19.607
ATOM      0  H   HIS A 290       1.438 -12.387 -19.987
ATOM      0  HA  HIS A 290       0.662  -9.682 -20.204
ATOM      0  HB2 HIS A 290       2.979 -10.950 -19.656
ATOM      0  HB3 HIS A 290       3.222 -10.792 -21.401
ATOM      0  HD2 HIS A 290       2.621  -8.403 -18.290
ATOM      0  HE1 HIS A 290       4.583  -6.257 -21.421
ATOM   2071  N   GLN A 291       0.338 -11.259 -22.952
ATOM   2072  CA  GLN A 291      -0.062 -11.194 -24.358
ATOM   2073  C   GLN A 291      -1.502 -10.683 -24.561
ATOM   2074  O   GLN A 291      -1.915 -10.468 -25.701
ATOM   2075  CB  GLN A 291       0.167 -12.553 -25.049
ATOM   2076  CG  GLN A 291       1.599 -12.763 -25.557
ATOM   2077  CD  GLN A 291       2.658 -12.754 -24.476
ATOM   2078  OE1 GLN A 291       2.583 -13.486 -23.474
ATOM   2079  NE2 GLN A 291       3.674 -11.921 -24.663
ATOM      0  H   GLN A 291       0.219 -12.169 -22.555
ATOM      0  HA  GLN A 291       0.584 -10.444 -24.838
ATOM      0  HB2 GLN A 291      -0.082 -13.358 -24.342
ATOM      0  HB3 GLN A 291      -0.528 -12.643 -25.897
ATOM      0  HG2 GLN A 291       1.647 -13.723 -26.091
ATOM      0  HG3 GLN A 291       1.834 -11.976 -26.288
ATOM      0 HE21 GLN A 291       4.409 -11.869 -23.987
ATOM      0 HE22 GLN A 291       3.705 -11.345 -25.480
ATOM   2080  N   ILE A 292      -2.248 -10.464 -23.454
ATOM   2081  CA  ILE A 292      -3.613  -9.928 -23.452
ATOM   2082  C   ILE A 292      -3.596  -8.500 -23.999
ATOM   2083  O   ILE A 292      -2.762  -7.685 -23.578
ATOM   2084  CB  ILE A 292      -4.245  -9.980 -22.029
ATOM   2085  CG1 ILE A 292      -4.638 -11.426 -21.642
ATOM   2086  CG2 ILE A 292      -5.438  -8.994 -21.891
ATOM   2087  CD1 ILE A 292      -5.211 -11.609 -20.206
ATOM      0  H   ILE A 292      -1.907 -10.659 -22.534
ATOM      0  HA  ILE A 292      -4.241 -10.555 -24.102
ATOM      0  HB  ILE A 292      -3.478  -9.648 -21.314
ATOM      0 HG12 ILE A 292      -5.385 -11.789 -22.364
ATOM      0 HG13 ILE A 292      -3.751 -12.068 -21.747
ATOM      0 HG21 ILE A 292      -5.855  -9.061 -20.875
ATOM      0 HG22 ILE A 292      -5.089  -7.967 -22.076
ATOM      0 HG23 ILE A 292      -6.216  -9.254 -22.624
ATOM      0 HD11 ILE A 292      -5.455 -12.669 -20.040
ATOM      0 HD12 ILE A 292      -4.462 -11.286 -19.468
ATOM      0 HD13 ILE A 292      -6.122 -11.002 -20.094
ATOM   2088  N   ILE A 293      -4.512  -8.213 -24.945
ATOM   2089  CA  ILE A 293      -4.677  -6.878 -25.511
ATOM   2090  C   ILE A 293      -5.509  -6.102 -24.485
ATOM   2091  O   ILE A 293      -6.657  -6.474 -24.216
ATOM   2092  CB  ILE A 293      -5.345  -6.937 -26.917
ATOM   2093  CG1 ILE A 293      -4.450  -7.644 -27.975
ATOM   2094  CG2 ILE A 293      -5.808  -5.561 -27.383
ATOM   2095  CD1 ILE A 293      -3.410  -6.821 -28.657
ATOM      0  H   ILE A 293      -5.141  -8.892 -25.324
ATOM      0  HA  ILE A 293      -3.713  -6.377 -25.685
ATOM      0  HB  ILE A 293      -6.245  -7.561 -26.810
ATOM      0 HG12 ILE A 293      -3.946  -8.489 -27.483
ATOM      0 HG13 ILE A 293      -5.108  -8.068 -28.748
ATOM      0 HG21 ILE A 293      -6.272  -5.647 -28.376
ATOM      0 HG22 ILE A 293      -6.542  -5.159 -26.669
ATOM      0 HG23 ILE A 293      -4.944  -4.883 -27.440
ATOM      0 HD11 ILE A 293      -2.858  -7.447 -29.373
ATOM      0 HD12 ILE A 293      -3.892  -5.990 -29.193
ATOM      0 HD13 ILE A 293      -2.712  -6.418 -27.909
ATOM   2096  N   ALA A 294      -4.906  -5.073 -23.870
ATOM   2097  CA  ALA A 294      -5.552  -4.261 -22.838
ATOM   2098  C   ALA A 294      -6.676  -3.428 -23.413
ATOM   2099  O   ALA A 294      -6.464  -2.524 -24.228
ATOM   2100  CB  ALA A 294      -4.538  -3.385 -22.119
ATOM      0  H   ALA A 294      -3.970  -4.788 -24.075
ATOM      0  HA  ALA A 294      -5.991  -4.949 -22.101
ATOM      0  HB1 ALA A 294      -5.049  -2.787 -21.350
ATOM      0  HB2 ALA A 294      -3.777  -4.020 -21.642
ATOM      0  HB3 ALA A 294      -4.054  -2.714 -22.843
ATOM   2101  N   THR A 295      -7.889  -3.789 -23.036
ATOM   2102  CA  THR A 295      -9.075  -3.094 -23.491
ATOM   2103  C   THR A 295      -9.427  -1.962 -22.493
ATOM   2104  O   THR A 295      -8.668  -1.578 -21.632
ATOM   2105  CB  THR A 295     -10.232  -4.116 -23.727
ATOM   2106  OG1 THR A 295     -10.614  -4.759 -22.504
ATOM   2107  CG2 THR A 295      -9.926  -5.143 -24.810
ATOM      0  H   THR A 295      -8.074  -4.555 -22.420
ATOM      0  HA  THR A 295      -8.896  -2.608 -24.462
ATOM      0  HB  THR A 295     -11.083  -3.526 -24.097
ATOM      0  HG1 THR A 295     -11.356  -5.405 -22.684
ATOM      0 HG21 THR A 295     -10.781  -5.826 -24.920
ATOM      0 HG22 THR A 295      -9.744  -4.627 -25.764
ATOM      0 HG23 THR A 295      -9.032  -5.718 -24.528
ATOM   2108  N   CYS A 296     -10.592  -1.536 -22.663
ATOM   2109  CA  CYS A 296     -11.280  -0.482 -22.060
ATOM   2110  C   CYS A 296     -11.795  -0.824 -20.764
ATOM   2111  O   CYS A 296     -11.692  -0.025 -19.828
ATOM   2112  CB  CYS A 296     -12.395  -0.081 -22.984
ATOM   2113  SG  CYS A 296     -11.810   1.047 -24.243
ATOM      0  H   CYS A 296     -11.181  -1.987 -23.333
ATOM      0  HA  CYS A 296     -10.582   0.352 -21.894
ATOM      0  HB2 CYS A 296     -12.823  -0.976 -23.459
ATOM      0  HB3 CYS A 296     -13.202   0.394 -22.407
ATOM   2114  N   ASN A 297     -12.412  -1.980 -20.712
ATOM   2115  CA  ASN A 297     -12.966  -2.625 -19.616
ATOM   2116  C   ASN A 297     -11.849  -2.822 -18.606
ATOM   2117  O   ASN A 297     -12.113  -2.658 -17.420
ATOM   2118  CB  ASN A 297     -13.542  -3.952 -20.090
ATOM   2119  CG  ASN A 297     -14.330  -3.935 -21.391
ATOM   2120  OD1 ASN A 297     -13.825  -3.557 -22.461
ATOM   2121  ND2 ASN A 297     -15.572  -4.401 -21.337
ATOM      0  H   ASN A 297     -12.533  -2.522 -21.543
ATOM      0  HA  ASN A 297     -13.778  -2.049 -19.148
ATOM      0  HB2 ASN A 297     -12.712  -4.665 -20.202
ATOM      0  HB3 ASN A 297     -14.197  -4.343 -19.298
ATOM      0 HD21 ASN A 297     -16.123  -4.454 -22.170
ATOM      0 HD22 ASN A 297     -15.957  -4.699 -20.463
ATOM   2122  N   HIS A 298     -10.614  -3.172 -19.062
ATOM   2123  CA  HIS A 298      -9.437  -3.377 -18.219
ATOM   2124  C   HIS A 298      -8.985  -2.065 -17.601
ATOM   2125  O   HIS A 298      -8.424  -2.079 -16.514
ATOM   2126  CB  HIS A 298      -8.274  -4.004 -19.010
ATOM   2127  CG  HIS A 298      -8.573  -5.337 -19.617
ATOM   2128  ND1 HIS A 298      -8.013  -5.712 -20.818
ATOM   2129  CD2 HIS A 298      -9.370  -6.337 -19.174
ATOM   2130  CE1 HIS A 298      -8.488  -6.919 -21.074
ATOM   2131  NE2 HIS A 298      -9.308  -7.338 -20.111
ATOM      0  H   HIS A 298     -10.425  -3.316 -20.033
ATOM      0  HA  HIS A 298      -9.727  -4.075 -17.420
ATOM      0  HB2 HIS A 298      -7.979  -3.310 -19.811
ATOM      0  HB3 HIS A 298      -7.408  -4.109 -18.340
ATOM      0  HD2 HIS A 298      -9.955  -6.346 -18.242
ATOM      0  HE1 HIS A 298      -8.237  -7.505 -21.971
ATOM   2132  N   ASN A 299      -9.222  -0.935 -18.291
ATOM   2133  CA  ASN A 299      -8.877   0.399 -17.788
ATOM   2134  C   ASN A 299      -9.804   0.805 -16.642
ATOM   2135  O   ASN A 299      -9.323   1.323 -15.625
ATOM   2136  CB  ASN A 299      -8.901   1.442 -18.901
ATOM   2137  CG  ASN A 299      -7.660   2.293 -18.974
ATOM   2138  OD1 ASN A 299      -6.568   1.909 -18.533
ATOM   2139  ND2 ASN A 299      -7.797   3.463 -19.580
ATOM      0  H   ASN A 299      -9.650  -0.925 -19.195
ATOM      0  HA  ASN A 299      -7.849   0.351 -17.401
ATOM      0  HB2 ASN A 299      -9.039   0.930 -19.865
ATOM      0  HB3 ASN A 299      -9.773   2.096 -18.757
ATOM      0 HD21 ASN A 299      -7.005   4.064 -19.692
ATOM      0 HD22 ASN A 299      -8.692   3.745 -19.926
ATOM   2140  N   LEU A 300     -11.122   0.537 -16.791
ATOM   2141  CA  LEU A 300     -12.123   0.812 -15.765
ATOM   2142  C   LEU A 300     -11.899  -0.122 -14.575
ATOM   2143  O   LEU A 300     -11.977   0.326 -13.426
ATOM   2144  CB  LEU A 300     -13.549   0.645 -16.327
ATOM   2145  CG  LEU A 300     -14.714   0.726 -15.323
ATOM   2146  CD1 LEU A 300     -14.829   2.108 -14.698
ATOM   2147  CD2 LEU A 300     -16.012   0.308 -15.969
ATOM      0  H   LEU A 300     -11.503   0.129 -17.621
ATOM      0  HA  LEU A 300     -12.017   1.855 -15.432
ATOM      0  HB2 LEU A 300     -13.706   1.417 -17.094
ATOM      0  HB3 LEU A 300     -13.604  -0.329 -16.835
ATOM      0  HG  LEU A 300     -14.495   0.021 -14.508
ATOM      0 HD11 LEU A 300     -15.671   2.122 -13.990
ATOM      0 HD12 LEU A 300     -13.898   2.348 -14.165
ATOM      0 HD13 LEU A 300     -15.002   2.855 -15.487
ATOM      0 HD21 LEU A 300     -16.827   0.374 -15.233
ATOM      0 HD22 LEU A 300     -16.230   0.973 -16.818
ATOM      0 HD23 LEU A 300     -15.926  -0.728 -16.328
ATOM   2148  N   LEU A 301     -11.611  -1.413 -14.861
ATOM   2149  CA  LEU A 301     -11.363  -2.438 -13.856
ATOM   2150  C   LEU A 301     -10.130  -2.091 -13.047
ATOM   2151  O   LEU A 301     -10.175  -2.198 -11.823
ATOM   2152  CB  LEU A 301     -11.262  -3.834 -14.487
ATOM   2153  CG  LEU A 301     -11.219  -5.034 -13.530
ATOM   2154  CD1 LEU A 301     -12.483  -5.128 -12.668
ATOM   2155  CD2 LEU A 301     -11.008  -6.321 -14.300
ATOM      0  H   LEU A 301     -11.548  -1.757 -15.798
ATOM      0  HA  LEU A 301     -12.222  -2.466 -13.170
ATOM      0  HB2 LEU A 301     -12.121  -3.966 -15.162
ATOM      0  HB3 LEU A 301     -10.356  -3.862 -15.110
ATOM      0  HG  LEU A 301     -10.368  -4.879 -12.851
ATOM      0 HD11 LEU A 301     -12.408  -5.999 -12.000
ATOM      0 HD12 LEU A 301     -12.586  -4.213 -12.066
ATOM      0 HD13 LEU A 301     -13.363  -5.239 -13.318
ATOM      0 HD21 LEU A 301     -10.980  -7.168 -13.599
ATOM      0 HD22 LEU A 301     -11.834  -6.462 -15.012
ATOM      0 HD23 LEU A 301     -10.056  -6.269 -14.849
ATOM   2156  N   PHE A 302      -9.068  -1.589 -13.713
ATOM   2157  CA  PHE A 302      -7.849  -1.145 -13.043
ATOM   2158  C   PHE A 302      -8.155   0.019 -12.087
ATOM   2159  O   PHE A 302      -7.744  -0.053 -10.936
ATOM   2160  CB  PHE A 302      -6.751  -0.754 -14.048
ATOM   2161  CG  PHE A 302      -5.579  -0.038 -13.426
ATOM   2162  CD1 PHE A 302      -4.665  -0.722 -12.635
ATOM   2163  CD2 PHE A 302      -5.411   1.332 -13.596
ATOM   2164  CE1 PHE A 302      -3.597  -0.053 -12.038
ATOM   2165  CE2 PHE A 302      -4.351   2.005 -12.981
ATOM   2166  CZ  PHE A 302      -3.446   1.307 -12.213
ATOM      0  H   PHE A 302      -9.042  -1.487 -14.707
ATOM      0  HA  PHE A 302      -7.465  -1.992 -12.456
ATOM      0  HB2 PHE A 302      -6.388  -1.662 -14.551
ATOM      0  HB3 PHE A 302      -7.191  -0.111 -14.824
ATOM      0  HD1 PHE A 302      -4.785  -1.804 -12.478
ATOM      0  HD2 PHE A 302      -6.121   1.893 -14.222
ATOM      0  HE1 PHE A 302      -2.873  -0.611 -11.426
ATOM      0  HE2 PHE A 302      -4.240   3.092 -13.111
ATOM      0  HZ  PHE A 302      -2.604   1.833 -11.740
ATOM   2167  N   LEU A 303      -8.875   1.069 -12.557
ATOM   2168  CA  LEU A 303      -9.245   2.243 -11.755
ATOM   2169  C   LEU A 303      -9.986   1.872 -10.470
ATOM   2170  O   LEU A 303      -9.611   2.349  -9.397
ATOM   2171  CB  LEU A 303     -10.079   3.244 -12.576
ATOM   2172  CG  LEU A 303      -9.317   4.156 -13.547
ATOM   2173  CD1 LEU A 303     -10.228   4.673 -14.626
ATOM   2174  CD2 LEU A 303      -8.664   5.328 -12.824
ATOM      0  H   LEU A 303      -9.208   1.115 -13.499
ATOM      0  HA  LEU A 303      -8.299   2.722 -11.463
ATOM      0  HB2 LEU A 303     -10.823   2.676 -13.154
ATOM      0  HB3 LEU A 303     -10.636   3.882 -11.874
ATOM      0  HG  LEU A 303      -8.524   3.546 -14.005
ATOM      0 HD11 LEU A 303      -9.659   5.323 -15.307
ATOM      0 HD12 LEU A 303     -10.645   3.826 -15.191
ATOM      0 HD13 LEU A 303     -11.047   5.249 -14.170
ATOM      0 HD21 LEU A 303      -8.129   5.956 -13.552
ATOM      0 HD22 LEU A 303      -9.438   5.927 -12.322
ATOM      0 HD23 LEU A 303      -7.953   4.948 -12.076
ATOM   2175  N   LEU A 304     -11.012   0.998 -10.575
ATOM   2176  CA  LEU A 304     -11.792   0.527  -9.426
ATOM   2177  C   LEU A 304     -10.891  -0.207  -8.435
ATOM   2178  O   LEU A 304     -11.000   0.040  -7.234
ATOM   2179  CB  LEU A 304     -12.970  -0.370  -9.864
ATOM   2180  CG  LEU A 304     -14.066   0.297 -10.703
ATOM   2181  CD1 LEU A 304     -14.808  -0.720 -11.531
ATOM   2182  CD2 LEU A 304     -15.026   1.105  -9.840
ATOM      0  H   LEU A 304     -11.311   0.611 -11.447
ATOM      0  HA  LEU A 304     -12.220   1.409  -8.927
ATOM      0  HB2 LEU A 304     -12.563  -1.215 -10.439
ATOM      0  HB3 LEU A 304     -13.436  -0.790  -8.961
ATOM      0  HG  LEU A 304     -13.571   1.001 -11.388
ATOM      0 HD11 LEU A 304     -15.587  -0.215 -12.122
ATOM      0 HD12 LEU A 304     -14.104  -1.226 -12.209
ATOM      0 HD13 LEU A 304     -15.275  -1.463 -10.868
ATOM      0 HD21 LEU A 304     -15.794   1.566 -10.478
ATOM      0 HD22 LEU A 304     -15.508   0.441  -9.107
ATOM      0 HD23 LEU A 304     -14.470   1.892  -9.310
ATOM   2183  N   CYS A 305      -9.971  -1.069  -8.950
ATOM   2184  CA  CYS A 305      -8.998  -1.852  -8.173
ATOM   2185  C   CYS A 305      -7.998  -0.948  -7.487
ATOM   2186  O   CYS A 305      -7.726  -1.123  -6.302
ATOM   2187  CB  CYS A 305      -8.287  -2.873  -9.060
ATOM   2188  SG  CYS A 305      -9.300  -4.304  -9.497
ATOM      0  H   CYS A 305      -9.894  -1.232  -9.934
ATOM      0  HA  CYS A 305      -9.550  -2.400  -7.395
ATOM      0  HB2 CYS A 305      -7.959  -2.374  -9.984
ATOM      0  HB3 CYS A 305      -7.381  -3.223  -8.544
ATOM      0  HG  CYS A 305     -10.012  -4.027 -10.549
ATOM   2189  N   HIS A 306      -7.433   0.003  -8.254
ATOM   2190  CA  HIS A 306      -6.438   0.970  -7.811
ATOM   2191  C   HIS A 306      -6.979   1.874  -6.711
ATOM   2192  O   HIS A 306      -6.321   2.021  -5.688
ATOM   2193  CB  HIS A 306      -5.908   1.776  -8.997
ATOM   2194  CG  HIS A 306      -4.857   2.757  -8.613
ATOM   2195  ND1 HIS A 306      -5.171   4.073  -8.351
ATOM   2196  CD2 HIS A 306      -3.532   2.574  -8.426
ATOM   2197  CE1 HIS A 306      -4.028   4.656  -8.040
ATOM   2198  NE2 HIS A 306      -3.013   3.793  -8.071
ATOM      0  H   HIS A 306      -7.670   0.112  -9.219
ATOM      0  HA  HIS A 306      -5.595   0.413  -7.375
ATOM      0  HB2 HIS A 306      -5.499   1.085  -9.749
ATOM      0  HB3 HIS A 306      -6.744   2.310  -9.472
ATOM      0  HD2 HIS A 306      -2.977   1.631  -8.537
ATOM      0  HE1 HIS A 306      -3.926   5.722  -7.787
ATOM   2199  N   LEU A 307      -8.193   2.440  -6.903
ATOM   2200  CA  LEU A 307      -8.889   3.290  -5.927
ATOM   2201  C   LEU A 307      -9.104   2.535  -4.613
ATOM   2202  O   LEU A 307      -8.939   3.117  -3.536
ATOM   2203  CB  LEU A 307     -10.239   3.772  -6.519
ATOM   2204  CG  LEU A 307     -11.217   4.542  -5.621
ATOM   2205  CD1 LEU A 307     -10.655   5.888  -5.203
ATOM   2206  CD2 LEU A 307     -12.542   4.718  -6.316
ATOM      0  H   LEU A 307      -8.713   2.313  -7.748
ATOM      0  HA  LEU A 307      -8.267   4.171  -5.710
ATOM      0  HB2 LEU A 307     -10.012   4.411  -7.385
ATOM      0  HB3 LEU A 307     -10.768   2.887  -6.902
ATOM      0  HG  LEU A 307     -11.369   3.947  -4.708
ATOM      0 HD11 LEU A 307     -11.383   6.407  -4.563
ATOM      0 HD12 LEU A 307      -9.719   5.738  -4.645
ATOM      0 HD13 LEU A 307     -10.455   6.496  -6.097
ATOM      0 HD21 LEU A 307     -13.230   5.271  -5.660
ATOM      0 HD22 LEU A 307     -12.395   5.281  -7.250
ATOM      0 HD23 LEU A 307     -12.970   3.731  -6.547
ATOM   2207  N   THR A 308      -9.453   1.239  -4.712
ATOM   2208  CA  THR A 308      -9.663   0.361  -3.567
ATOM   2209  C   THR A 308      -8.344   0.214  -2.824
ATOM   2210  O   THR A 308      -8.332   0.316  -1.607
ATOM   2211  CB  THR A 308     -10.310  -0.961  -4.010
ATOM   2212  OG1 THR A 308     -11.550  -0.676  -4.664
ATOM   2213  CG2 THR A 308     -10.553  -1.916  -2.857
ATOM      0  H   THR A 308      -9.594   0.783  -5.591
ATOM      0  HA  THR A 308     -10.382   0.793  -2.855
ATOM      0  HB  THR A 308      -9.608  -1.459  -4.695
ATOM      0  HG1 THR A 308     -11.370  -0.330  -5.585
ATOM      0 HG21 THR A 308     -11.015  -2.839  -3.236
ATOM      0 HG22 THR A 308      -9.595  -2.158  -2.373
ATOM      0 HG23 THR A 308     -11.225  -1.444  -2.125
ATOM   2214  N   ALA A 309      -7.225   0.055  -3.551
ATOM   2215  CA  ALA A 309      -5.900  -0.044  -2.936
ATOM   2216  C   ALA A 309      -5.489   1.279  -2.294
ATOM   2217  O   ALA A 309      -4.806   1.270  -1.277
ATOM   2218  CB  ALA A 309      -4.873  -0.492  -3.958
ATOM      0  H   ALA A 309      -7.217  -0.006  -4.549
ATOM      0  HA  ALA A 309      -5.949  -0.800  -2.139
ATOM      0  HB1 ALA A 309      -3.885  -0.561  -3.480
ATOM      0  HB2 ALA A 309      -5.157  -1.477  -4.356
ATOM      0  HB3 ALA A 309      -4.831   0.237  -4.781
ATOM   2219  N   MET A 310      -5.958   2.406  -2.838
ATOM   2220  CA  MET A 310      -5.644   3.740  -2.318
ATOM   2221  C   MET A 310      -6.386   4.078  -1.017
ATOM   2222  O   MET A 310      -5.937   4.959  -0.277
ATOM   2223  CB  MET A 310      -5.849   4.817  -3.395
ATOM   2224  CG  MET A 310      -4.869   4.701  -4.551
ATOM   2225  SD  MET A 310      -3.141   4.457  -4.049
ATOM   2226  CE  MET A 310      -2.870   2.735  -4.574
ATOM      0  H   MET A 310      -6.557   2.418  -3.639
ATOM      0  HA  MET A 310      -4.577   3.726  -2.051
ATOM      0  HB2 MET A 310      -6.875   4.746  -3.784
ATOM      0  HB3 MET A 310      -5.747   5.811  -2.935
ATOM      0  HG2 MET A 310      -5.174   3.860  -5.191
ATOM      0  HG3 MET A 310      -4.935   5.612  -5.164
ATOM      0  HE1 MET A 310      -2.091   2.278  -3.947
ATOM      0  HE2 MET A 310      -3.806   2.167  -4.467
ATOM      0  HE3 MET A 310      -2.550   2.718  -5.626
ATOM   2227  N   ILE A 311      -7.487   3.352  -0.719
ATOM   2228  CA  ILE A 311      -8.283   3.499   0.503
ATOM   2229  C   ILE A 311      -7.432   3.160   1.741
ATOM   2230  O   ILE A 311      -7.561   3.825   2.767
ATOM   2231  CB  ILE A 311      -9.608   2.689   0.374
ATOM   2232  CG1 ILE A 311     -10.628   3.486  -0.475
ATOM   2233  CG2 ILE A 311     -10.210   2.284   1.728
ATOM   2234  CD1 ILE A 311     -11.581   2.654  -1.318
ATOM      0  H   ILE A 311      -7.842   2.645  -1.331
ATOM      0  HA  ILE A 311      -8.589   4.546   0.643
ATOM      0  HB  ILE A 311      -9.363   1.745  -0.135
ATOM      0 HG12 ILE A 311     -11.223   4.119   0.200
ATOM      0 HG13 ILE A 311     -10.072   4.161  -1.142
ATOM      0 HG21 ILE A 311     -11.139   1.718   1.562
ATOM      0 HG22 ILE A 311      -9.492   1.657   2.276
ATOM      0 HG23 ILE A 311     -10.431   3.187   2.316
ATOM      0 HD11 ILE A 311     -12.256   3.321  -1.875
ATOM      0 HD12 ILE A 311     -11.005   2.041  -2.026
ATOM      0 HD13 ILE A 311     -12.173   1.998  -0.663
ATOM   2235  N   SER A 312      -6.510   2.181   1.607
ATOM   2236  CA  SER A 312      -5.589   1.742   2.663
ATOM   2237  C   SER A 312      -4.610   2.843   3.118
ATOM   2238  O   SER A 312      -4.114   2.785   4.247
ATOM   2239  CB  SER A 312      -4.831   0.485   2.237
ATOM   2240  OG  SER A 312      -3.877   0.746   1.220
ATOM      0  H   SER A 312      -6.390   1.675   0.753
ATOM      0  HA  SER A 312      -6.215   1.505   3.536
ATOM      0  HB2 SER A 312      -4.322   0.054   3.111
ATOM      0  HB3 SER A 312      -5.548  -0.268   1.878
ATOM      0  HG  SER A 312      -4.349   1.016   0.381
ATOM   2241  N   THR A 313      -4.362   3.849   2.254
ATOM   2242  CA  THR A 313      -3.455   4.965   2.536
ATOM   2243  C   THR A 313      -4.106   6.050   3.415
ATOM   2244  O   THR A 313      -3.430   7.014   3.778
ATOM   2245  CB  THR A 313      -2.840   5.561   1.233
ATOM   2246  OG1 THR A 313      -3.804   6.367   0.557
ATOM   2247  CG2 THR A 313      -2.257   4.500   0.287
ATOM      0  H   THR A 313      -4.786   3.903   1.350
ATOM      0  HA  THR A 313      -2.624   4.548   3.124
ATOM      0  HB  THR A 313      -1.990   6.186   1.545
ATOM      0  HG1 THR A 313      -4.381   5.786  -0.017
ATOM      0 HG21 THR A 313      -1.843   4.992  -0.606
ATOM      0 HG22 THR A 313      -1.459   3.947   0.803
ATOM      0 HG23 THR A 313      -3.051   3.801  -0.015
ATOM   2248  N   CYS A 314      -5.405   5.909   3.753
ATOM   2249  CA  CYS A 314      -6.096   6.899   4.573
ATOM   2250  C   CYS A 314      -6.942   6.291   5.715
ATOM   2251  O   CYS A 314      -7.435   7.047   6.560
ATOM   2252  CB  CYS A 314      -6.916   7.849   3.700
ATOM   2253  SG  CYS A 314      -8.232   7.047   2.744
ATOM      0  H   CYS A 314      -5.974   5.135   3.473
ATOM      0  HA  CYS A 314      -5.311   7.478   5.080
ATOM      0  HB2 CYS A 314      -7.365   8.621   4.342
ATOM      0  HB3 CYS A 314      -6.238   8.365   3.004
ATOM      0  HG  CYS A 314      -8.025   5.764   2.712
ATOM   2254  N   VAL A 315      -7.074   4.945   5.769
ATOM   2255  CA  VAL A 315      -7.856   4.260   6.812
ATOM   2256  C   VAL A 315      -7.142   4.257   8.178
ATOM   2257  O   VAL A 315      -7.810   4.487   9.185
ATOM   2258  CB  VAL A 315      -8.368   2.840   6.433
ATOM   2259  CG1 VAL A 315      -9.506   2.911   5.423
ATOM   2260  CG2 VAL A 315      -7.246   1.921   5.947
ATOM      0  H   VAL A 315      -6.652   4.325   5.108
ATOM      0  HA  VAL A 315      -8.765   4.873   6.902
ATOM      0  HB  VAL A 315      -8.763   2.391   7.356
ATOM      0 HG11 VAL A 315      -9.843   1.893   5.178
ATOM      0 HG12 VAL A 315     -10.343   3.481   5.853
ATOM      0 HG13 VAL A 315      -9.154   3.411   4.508
ATOM      0 HG21 VAL A 315      -7.663   0.935   5.694
ATOM      0 HG22 VAL A 315      -6.773   2.359   5.055
ATOM      0 HG23 VAL A 315      -6.494   1.808   6.742
ATOM   2261  N   ASN A 316      -5.803   3.992   8.208
ATOM   2262  CA  ASN A 316      -4.964   3.942   9.425
ATOM   2263  C   ASN A 316      -5.220   5.140  10.371
ATOM   2264  O   ASN A 316      -5.593   4.880  11.514
ATOM   2265  CB  ASN A 316      -3.456   3.769   9.121
ATOM   2266  CG  ASN A 316      -3.124   3.187   7.762
ATOM   2267  OD1 ASN A 316      -2.993   1.966   7.602
ATOM   2268  ND2 ASN A 316      -2.962   4.056   6.756
ATOM      0  H   ASN A 316      -5.282   3.807   7.375
ATOM      0  HA  ASN A 316      -5.279   3.033   9.958
ATOM      0  HB2 ASN A 316      -2.968   4.751   9.208
ATOM      0  HB3 ASN A 316      -3.017   3.122   9.894
ATOM      0 HD21 ASN A 316      -2.728   3.725   5.842
ATOM      0 HD22 ASN A 316      -3.075   5.036   6.919
ATOM   2269  N   PRO A 317      -5.143   6.434   9.938
ATOM   2270  CA  PRO A 317      -5.478   7.528  10.873
ATOM   2271  C   PRO A 317      -6.939   7.519  11.358
ATOM   2272  O   PRO A 317      -7.192   7.881  12.510
ATOM   2273  CB  PRO A 317      -5.134   8.794  10.089
ATOM   2274  CG  PRO A 317      -5.153   8.393   8.677
ATOM   2275  CD  PRO A 317      -4.730   6.969   8.623
ATOM      0  HA  PRO A 317      -4.915   7.435  11.813
ATOM      0  HB2 PRO A 317      -5.865   9.593  10.285
ATOM      0  HB3 PRO A 317      -4.147   9.184  10.378
ATOM      0  HG2 PRO A 317      -6.160   8.516   8.251
ATOM      0  HG3 PRO A 317      -4.474   9.023   8.084
ATOM      0  HD2 PRO A 317      -5.219   6.433   7.796
ATOM      0  HD3 PRO A 317      -3.645   6.875   8.470
ATOM   2276  N   ILE A 318      -7.890   7.069  10.509
ATOM   2277  CA  ILE A 318      -9.312   6.946  10.870
ATOM   2278  C   ILE A 318      -9.479   5.849  11.950
ATOM   2279  O   ILE A 318     -10.402   5.948  12.754
ATOM   2280  CB  ILE A 318     -10.237   6.748   9.623
ATOM   2281  CG1 ILE A 318     -10.085   7.921   8.615
ATOM   2282  CG2 ILE A 318     -11.717   6.528  10.014
ATOM   2283  CD1 ILE A 318     -10.711   7.694   7.230
ATOM      0  H   ILE A 318      -7.691   6.787   9.570
ATOM      0  HA  ILE A 318      -9.650   7.898  11.306
ATOM      0  HB  ILE A 318      -9.903   5.827   9.123
ATOM      0 HG12 ILE A 318     -10.536   8.821   9.058
ATOM      0 HG13 ILE A 318      -9.013   8.130   8.483
ATOM      0 HG21 ILE A 318     -12.321   6.395   9.104
ATOM      0 HG22 ILE A 318     -11.801   5.630  10.644
ATOM      0 HG23 ILE A 318     -12.083   7.402  10.572
ATOM      0 HD11 ILE A 318     -10.545   8.582   6.602
ATOM      0 HD12 ILE A 318     -10.245   6.818   6.756
ATOM      0 HD13 ILE A 318     -11.792   7.520   7.340
ATOM   2284  N   PHE A 319      -8.573   4.837  12.001
ATOM   2285  CA  PHE A 319      -8.595   3.792  13.037
ATOM   2286  C   PHE A 319      -8.158   4.379  14.390
ATOM   2287  O   PHE A 319      -8.793   4.110  15.410
ATOM   2288  CB  PHE A 319      -7.692   2.601  12.657
ATOM   2289  CG  PHE A 319      -8.313   1.603  11.710
ATOM   2290  CD1 PHE A 319      -9.203   0.642  12.173
ATOM   2291  CD2 PHE A 319      -7.974   1.594  10.363
ATOM   2292  CE1 PHE A 319      -9.778  -0.280  11.296
ATOM   2293  CE2 PHE A 319      -8.551   0.674   9.486
ATOM   2294  CZ  PHE A 319      -9.444  -0.258   9.959
ATOM      0  H   PHE A 319      -7.830   4.733  11.340
ATOM      0  HA  PHE A 319      -9.627   3.419  13.120
ATOM      0  HB2 PHE A 319      -6.770   2.991  12.201
ATOM      0  HB3 PHE A 319      -7.398   2.076  13.578
ATOM      0  HD1 PHE A 319      -9.458   0.607  13.243
ATOM      0  HD2 PHE A 319      -7.242   2.321   9.983
ATOM      0  HE1 PHE A 319     -10.497  -1.023  11.672
ATOM      0  HE2 PHE A 319      -8.291   0.695   8.417
ATOM      0  HZ  PHE A 319      -9.893  -0.988   9.269
ATOM   2295  N   TYR A 320      -7.088   5.200  14.377
ATOM   2296  CA  TYR A 320      -6.514   5.888  15.533
ATOM   2297  C   TYR A 320      -7.443   6.945  16.103
ATOM   2298  O   TYR A 320      -7.430   7.166  17.316
ATOM   2299  CB  TYR A 320      -5.175   6.524  15.158
ATOM   2300  CG  TYR A 320      -4.000   5.614  15.417
ATOM   2301  CD1 TYR A 320      -3.654   4.615  14.506
ATOM   2302  CD2 TYR A 320      -3.239   5.734  16.573
ATOM   2303  CE1 TYR A 320      -2.569   3.770  14.738
ATOM   2304  CE2 TYR A 320      -2.155   4.893  16.818
ATOM   2305  CZ  TYR A 320      -1.824   3.911  15.897
ATOM   2306  OH  TYR A 320      -0.753   3.082  16.138
ATOM      0  H   TYR A 320      -6.593   5.402  13.532
ATOM      0  HA  TYR A 320      -6.362   5.129  16.314
ATOM      0  HB2 TYR A 320      -5.191   6.800  14.093
ATOM      0  HB3 TYR A 320      -5.044   7.455  15.729
ATOM      0  HD1 TYR A 320      -4.248   4.492  13.588
ATOM      0  HD2 TYR A 320      -3.497   6.509  17.310
ATOM      0  HE1 TYR A 320      -2.306   2.995  14.003
ATOM      0  HE2 TYR A 320      -1.564   5.008  17.739
ATOM      0  HH  TYR A 320      -0.207   3.452  16.890
ATOM   2307  N   GLY A 321      -8.206   7.603  15.222
ATOM   2308  CA  GLY A 321      -9.181   8.632  15.584
ATOM   2309  C   GLY A 321     -10.384   8.050  16.303
ATOM   2310  O   GLY A 321     -10.808   8.577  17.335
ATOM      0  H   GLY A 321      -8.161   7.433  14.238
ATOM      0  HA2 GLY A 321      -8.699   9.383  16.227
ATOM      0  HA3 GLY A 321      -9.516   9.154  14.676
ATOM   2311  N   PHE A 322     -10.905   6.922  15.772
ATOM   2312  CA  PHE A 322     -12.032   6.157  16.312
ATOM   2313  C   PHE A 322     -11.620   5.278  17.502
ATOM   2314  O   PHE A 322     -12.469   4.590  18.072
ATOM   2315  CB  PHE A 322     -12.674   5.301  15.207
ATOM   2316  CG  PHE A 322     -13.692   6.035  14.377
ATOM   2317  CD1 PHE A 322     -13.300   7.016  13.471
ATOM   2318  CD2 PHE A 322     -15.043   5.737  14.486
ATOM   2319  CE1 PHE A 322     -14.244   7.696  12.697
ATOM   2320  CE2 PHE A 322     -15.991   6.419  13.711
ATOM   2321  CZ  PHE A 322     -15.584   7.392  12.820
ATOM      0  H   PHE A 322     -10.537   6.517  14.935
ATOM      0  HA  PHE A 322     -12.772   6.881  16.684
ATOM      0  HB2 PHE A 322     -11.882   4.921  14.545
ATOM      0  HB3 PHE A 322     -13.155   4.426  15.668
ATOM      0  HD1 PHE A 322     -12.233   7.259  13.363
ATOM      0  HD2 PHE A 322     -15.373   4.957  15.188
ATOM      0  HE1 PHE A 322     -13.919   8.473  11.990
ATOM      0  HE2 PHE A 322     -17.060   6.179  13.813
ATOM      0  HZ  PHE A 322     -16.328   7.924  12.209
ATOM   2322  N   LEU A 323     -10.328   5.298  17.876
ATOM   2323  CA  LEU A 323      -9.790   4.531  19.000
ATOM   2324  C   LEU A 323     -10.078   5.224  20.334
ATOM   2325  O   LEU A 323     -10.280   4.538  21.333
ATOM   2326  CB  LEU A 323      -8.280   4.304  18.811
ATOM   2327  CG  LEU A 323      -7.581   3.274  19.703
ATOM   2328  CD1 LEU A 323      -7.958   1.841  19.317
ATOM   2329  CD2 LEU A 323      -6.079   3.456  19.633
ATOM      0  H   LEU A 323      -9.637   5.846  17.405
ATOM      0  HA  LEU A 323     -10.292   3.553  19.023
ATOM      0  HB2 LEU A 323      -8.114   4.008  17.765
ATOM      0  HB3 LEU A 323      -7.775   5.270  18.956
ATOM      0  HG  LEU A 323      -7.920   3.442  20.736
ATOM      0 HD11 LEU A 323      -7.437   1.133  19.979
ATOM      0 HD12 LEU A 323      -9.045   1.707  19.420
ATOM      0 HD13 LEU A 323      -7.663   1.652  18.274
ATOM      0 HD21 LEU A 323      -5.588   2.711  20.277
ATOM      0 HD22 LEU A 323      -5.741   3.322  18.595
ATOM      0 HD23 LEU A 323      -5.815   4.467  19.976
ATOM   2330  N   ASN A 324     -10.106   6.580  20.344
ATOM   2331  CA  ASN A 324     -10.382   7.424  21.514
ATOM   2332  C   ASN A 324     -11.679   6.993  22.212
ATOM   2333  O   ASN A 324     -12.736   6.938  21.579
ATOM   2334  CB  ASN A 324     -10.418   8.910  21.103
ATOM   2335  CG  ASN A 324     -10.691   9.892  22.219
ATOM   2336  OD1 ASN A 324     -11.753  10.524  22.278
ATOM   2337  ND2 ASN A 324      -9.723  10.081  23.101
ATOM      0  H   ASN A 324      -9.933   7.117  19.518
ATOM      0  HA  ASN A 324      -9.568   7.295  22.242
ATOM      0  HB2 ASN A 324      -9.453   9.167  20.641
ATOM      0  HB3 ASN A 324     -11.189   9.039  20.329
ATOM      0 HD21 ASN A 324      -9.841  10.747  23.837
ATOM      0 HD22 ASN A 324      -8.874   9.557  23.031
ATOM   2338  N   LYS A 325     -11.559   6.630  23.510
ATOM   2339  CA  LYS A 325     -12.636   6.148  24.382
ATOM   2340  C   LYS A 325     -13.788   7.142  24.534
ATOM   2341  O   LYS A 325     -14.944   6.713  24.562
ATOM   2342  CB  LYS A 325     -12.082   5.743  25.752
ATOM   2343  CG  LYS A 325     -12.800   4.544  26.367
ATOM   2344  CD  LYS A 325     -12.208   4.130  27.726
ATOM   2345  CE  LYS A 325     -11.142   3.056  27.638
ATOM   2346  NZ  LYS A 325     -10.637   2.663  28.983
ATOM      0  H   LYS A 325     -10.679   6.669  23.984
ATOM      0  HA  LYS A 325     -13.060   5.262  23.887
ATOM      0  HB2 LYS A 325     -11.012   5.508  25.651
ATOM      0  HB3 LYS A 325     -12.160   6.599  26.438
ATOM      0  HG2 LYS A 325     -13.866   4.786  26.494
ATOM      0  HG3 LYS A 325     -12.744   3.693  25.673
ATOM      0  HD2 LYS A 325     -11.778   5.018  28.212
ATOM      0  HD3 LYS A 325     -13.022   3.771  28.374
ATOM      0  HE2 LYS A 325     -11.554   2.172  27.129
ATOM      0  HE3 LYS A 325     -10.305   3.420  27.024
ATOM      0  HZ1 LYS A 325      -9.938   1.955  28.883
ATOM      0  HZ2 LYS A 325     -10.240   3.461  29.437
ATOM      0  HZ3 LYS A 325     -11.393   2.309  29.533
ATOM   2347  N   ASN A 326     -13.485   8.461  24.615
ATOM   2348  CA  ASN A 326     -14.510   9.508  24.732
ATOM   2349  C   ASN A 326     -15.370   9.630  23.477
ATOM   2350  O   ASN A 326     -16.593   9.716  23.595
ATOM   2351  CB  ASN A 326     -13.905  10.863  25.117
ATOM   2352  CG  ASN A 326     -13.747  11.080  26.605
ATOM   2353  OD1 ASN A 326     -12.714  11.572  27.068
ATOM   2354  ND2 ASN A 326     -14.767  10.748  27.392
ATOM      0  H   ASN A 326     -12.549   8.812  24.601
ATOM      0  HA  ASN A 326     -15.174   9.192  25.550
ATOM      0  HB2 ASN A 326     -12.919  10.959  24.639
ATOM      0  HB3 ASN A 326     -14.540  11.663  24.708
ATOM      0 HD21 ASN A 326     -14.706  10.896  28.379
ATOM      0 HD22 ASN A 326     -15.595  10.351  26.996
ATOM   2355  N   PHE A 327     -14.732   9.602  22.283
ATOM   2356  CA  PHE A 327     -15.415   9.669  20.992
ATOM   2357  C   PHE A 327     -16.305   8.437  20.775
ATOM   2358  O   PHE A 327     -17.391   8.571  20.207
ATOM   2359  CB  PHE A 327     -14.406   9.855  19.844
ATOM   2360  CG  PHE A 327     -14.969   9.820  18.438
ATOM   2361  CD1 PHE A 327     -15.966  10.707  18.049
ATOM   2362  CD2 PHE A 327     -14.469   8.930  17.493
ATOM   2363  CE1 PHE A 327     -16.478  10.678  16.746
ATOM   2364  CE2 PHE A 327     -14.968   8.915  16.186
ATOM   2365  CZ  PHE A 327     -15.972   9.786  15.823
ATOM      0  H   PHE A 327     -13.738   9.533  22.202
ATOM      0  HA  PHE A 327     -16.073  10.551  20.997
ATOM      0  HB2 PHE A 327     -13.896  10.819  19.987
ATOM      0  HB3 PHE A 327     -13.640   9.070  19.928
ATOM      0  HD1 PHE A 327     -16.357  11.439  18.772
ATOM      0  HD2 PHE A 327     -13.671   8.229  17.777
ATOM      0  HE1 PHE A 327     -17.285  11.368  16.458
ATOM      0  HE2 PHE A 327     -14.559   8.208  15.449
ATOM      0  HZ  PHE A 327     -16.370   9.770  14.798
ATOM   2366  N   GLN A 328     -15.853   7.257  21.260
ATOM   2367  CA  GLN A 328     -16.591   5.991  21.182
ATOM   2368  C   GLN A 328     -17.835   6.035  22.074
ATOM   2369  O   GLN A 328     -18.894   5.558  21.665
ATOM   2370  CB  GLN A 328     -15.697   4.799  21.553
ATOM   2371  CG  GLN A 328     -14.636   4.458  20.509
ATOM   2372  CD  GLN A 328     -15.168   3.659  19.341
ATOM   2373  OE1 GLN A 328     -15.943   4.143  18.507
ATOM   2374  NE2 GLN A 328     -14.694   2.431  19.215
ATOM      0  H   GLN A 328     -14.967   7.167  21.714
ATOM      0  HA  GLN A 328     -16.915   5.854  20.140
ATOM      0  HB2 GLN A 328     -15.197   5.015  22.509
ATOM      0  HB3 GLN A 328     -16.333   3.916  21.714
ATOM      0  HG2 GLN A 328     -14.192   5.391  20.132
ATOM      0  HG3 GLN A 328     -13.828   3.890  20.993
ATOM      0 HE21 GLN A 328     -14.961   1.870  18.431
ATOM      0 HE22 GLN A 328     -14.069   2.063  19.903
ATOM   2375  N   ARG A 329     -17.700   6.643  23.274
ATOM   2376  CA  ARG A 329     -18.769   6.842  24.262
ATOM   2377  C   ARG A 329     -19.881   7.748  23.689
ATOM   2378  O   ARG A 329     -21.066   7.531  23.965
ATOM   2379  CB  ARG A 329     -18.191   7.427  25.563
ATOM   2380  CG  ARG A 329     -17.637   6.384  26.515
ATOM   2381  CD  ARG A 329     -17.376   6.961  27.889
ATOM   2382  NE  ARG A 329     -15.973   7.328  28.082
ATOM   2383  CZ  ARG A 329     -15.087   6.594  28.752
ATOM   2384  NH1 ARG A 329     -15.449   5.440  29.301
ATOM   2385  NH2 ARG A 329     -13.833   7.011  28.884
ATOM      0  H   ARG A 329     -16.823   7.014  23.581
ATOM      0  HA  ARG A 329     -19.219   5.866  24.495
ATOM      0  HB2 ARG A 329     -17.391   8.139  25.309
ATOM      0  HB3 ARG A 329     -18.978   7.997  26.078
ATOM      0  HG2 ARG A 329     -18.347   5.548  26.597
ATOM      0  HG3 ARG A 329     -16.702   5.973  26.106
ATOM      0  HD2 ARG A 329     -18.008   7.849  28.037
ATOM      0  HD3 ARG A 329     -17.669   6.227  28.654
ATOM      0  HE  ARG A 329     -15.658   8.189  27.683
ATOM      0 HH11 ARG A 329     -16.392   5.118  29.212
ATOM      0 HH12 ARG A 329     -14.779   4.893  29.803
ATOM      0 HH21 ARG A 329     -13.550   7.880  28.479
ATOM      0 HH22 ARG A 329     -13.172   6.456  29.388
ATOM   2386  N   ASP A 330     -19.485   8.759  22.887
ATOM   2387  CA  ASP A 330     -20.387   9.681  22.193
ATOM   2388  C   ASP A 330     -21.119   8.911  21.080
ATOM   2389  O   ASP A 330     -22.336   9.055  20.929
ATOM   2390  CB  ASP A 330     -19.589  10.839  21.568
ATOM   2391  CG  ASP A 330     -18.759  11.674  22.517
ATOM   2392  OD1 ASP A 330     -19.246  11.978  23.627
ATOM   2393  OD2 ASP A 330     -17.643  12.077  22.126
ATOM      0  H   ASP A 330     -18.520   8.951  22.708
ATOM      0  HA  ASP A 330     -21.109  10.095  22.912
ATOM      0  HB2 ASP A 330     -18.920  10.422  20.801
ATOM      0  HB3 ASP A 330     -20.296  11.505  21.051
ATOM   2394  N   LEU A 331     -20.355   8.097  20.309
ATOM   2395  CA  LEU A 331     -20.841   7.279  19.202
ATOM   2396  C   LEU A 331     -21.853   6.249  19.661
ATOM   2397  O   LEU A 331     -22.947   6.203  19.098
ATOM   2398  CB  LEU A 331     -19.679   6.575  18.478
ATOM   2399  CG  LEU A 331     -18.954   7.349  17.386
ATOM   2400  CD1 LEU A 331     -17.681   6.643  17.006
ATOM   2401  CD2 LEU A 331     -19.824   7.512  16.149
ATOM      0  H   LEU A 331     -19.370   8.001  20.455
ATOM      0  HA  LEU A 331     -21.340   7.964  18.500
ATOM      0  HB2 LEU A 331     -18.937   6.282  19.235
ATOM      0  HB3 LEU A 331     -20.069   5.648  18.034
ATOM      0  HG  LEU A 331     -18.722   8.347  17.786
ATOM      0 HD11 LEU A 331     -17.167   7.212  16.217
ATOM      0 HD12 LEU A 331     -17.027   6.566  17.887
ATOM      0 HD13 LEU A 331     -17.917   5.634  16.636
ATOM      0 HD21 LEU A 331     -19.271   8.074  15.382
ATOM      0 HD22 LEU A 331     -20.091   6.520  15.755
ATOM      0 HD23 LEU A 331     -20.740   8.059  16.414
ATOM   2402  N   GLN A 332     -21.503   5.441  20.695
ATOM   2403  CA  GLN A 332     -22.370   4.391  21.239
ATOM   2404  C   GLN A 332     -23.650   4.947  21.895
ATOM   2405  O   GLN A 332     -24.646   4.227  21.974
ATOM   2406  CB  GLN A 332     -21.603   3.428  22.169
ATOM   2407  CG  GLN A 332     -21.091   4.034  23.483
ATOM   2408  CD  GLN A 332     -19.865   3.326  24.039
ATOM   2409  OE1 GLN A 332     -18.907   3.007  23.321
ATOM   2410  NE2 GLN A 332     -19.843   3.117  25.352
ATOM      0  H   GLN A 332     -20.621   5.508  21.161
ATOM      0  HA  GLN A 332     -22.709   3.798  20.377
ATOM      0  HB2 GLN A 332     -22.261   2.580  22.410
ATOM      0  HB3 GLN A 332     -20.744   3.021  21.616
ATOM      0  HG2 GLN A 332     -20.849   5.095  23.319
ATOM      0  HG3 GLN A 332     -21.896   3.999  24.232
ATOM      0 HE21 GLN A 332     -19.043   2.695  25.778
ATOM      0 HE22 GLN A 332     -20.627   3.382  25.914
ATOM   2411  N   PHE A 333     -23.634   6.227  22.319
ATOM   2412  CA  PHE A 333     -24.792   6.888  22.919
ATOM   2413  C   PHE A 333     -25.745   7.477  21.861
ATOM   2414  O   PHE A 333     -26.949   7.544  22.104
ATOM   2415  CB  PHE A 333     -24.363   7.937  23.963
ATOM   2416  CG  PHE A 333     -25.514   8.581  24.700
ATOM   2417  CD1 PHE A 333     -26.376   7.820  25.483
ATOM   2418  CD2 PHE A 333     -25.749   9.946  24.595
ATOM   2419  CE1 PHE A 333     -27.458   8.413  26.139
ATOM   2420  CE2 PHE A 333     -26.827  10.540  25.258
ATOM   2421  CZ  PHE A 333     -27.679   9.767  26.017
ATOM      0  H   PHE A 333     -22.827   6.814  22.252
ATOM      0  HA  PHE A 333     -25.365   6.114  23.451
ATOM      0  HB2 PHE A 333     -23.695   7.458  24.695
ATOM      0  HB3 PHE A 333     -23.779   8.722  23.460
ATOM      0  HD1 PHE A 333     -26.204   6.739  25.587
ATOM      0  HD2 PHE A 333     -25.079  10.567  23.983
ATOM      0  HE1 PHE A 333     -28.133   7.799  26.753
ATOM      0  HE2 PHE A 333     -26.995  11.624  25.174
ATOM      0  HZ  PHE A 333     -28.536  10.232  26.526
ATOM   2422  N   PHE A 334     -25.207   7.889  20.693
ATOM   2423  CA  PHE A 334     -25.994   8.428  19.577
ATOM   2424  C   PHE A 334     -26.614   7.268  18.784
ATOM   2425  O   PHE A 334     -27.838   7.223  18.633
ATOM   2426  CB  PHE A 334     -25.127   9.337  18.688
ATOM   2427  CG  PHE A 334     -25.875  10.047  17.586
ATOM   2428  CD1 PHE A 334     -26.699  11.130  17.867
ATOM   2429  CD2 PHE A 334     -25.738   9.648  16.264
ATOM   2430  CE1 PHE A 334     -27.388  11.789  16.845
ATOM   2431  CE2 PHE A 334     -26.425  10.308  15.242
ATOM   2432  CZ  PHE A 334     -27.239  11.378  15.538
ATOM      0  H   PHE A 334     -24.225   7.855  20.506
ATOM      0  HA  PHE A 334     -26.811   9.052  19.969
ATOM      0  HB2 PHE A 334     -24.639  10.090  19.324
ATOM      0  HB3 PHE A 334     -24.328   8.730  18.237
ATOM      0  HD1 PHE A 334     -26.810  11.473  18.906
ATOM      0  HD2 PHE A 334     -25.080   8.801  16.018
ATOM      0  HE1 PHE A 334     -28.049  12.635  17.084
ATOM      0  HE2 PHE A 334     -26.315   9.972  14.200
ATOM      0  HZ  PHE A 334     -27.770  11.905  14.732
ATOM   2433  N   PHE A 335     -25.769   6.326  18.303
ATOM   2434  CA  PHE A 335     -26.169   5.098  17.612
ATOM   2435  C   PHE A 335     -25.903   3.974  18.618
ATOM   2436  O   PHE A 335     -24.750   3.785  19.012
ATOM   2437  CB  PHE A 335     -25.305   4.824  16.362
ATOM   2438  CG  PHE A 335     -24.907   5.968  15.465
ATOM   2439  CD1 PHE A 335     -25.668   6.293  14.349
ATOM   2440  CD2 PHE A 335     -23.709   6.645  15.666
ATOM   2441  CE1 PHE A 335     -25.271   7.319  13.484
ATOM   2442  CE2 PHE A 335     -23.311   7.669  14.799
ATOM   2443  CZ  PHE A 335     -24.091   7.996  13.713
ATOM      0  H   PHE A 335     -24.777   6.411  18.392
ATOM      0  HA  PHE A 335     -27.215   5.174  17.280
ATOM      0  HB2 PHE A 335     -24.380   4.336  16.702
ATOM      0  HB3 PHE A 335     -25.845   4.093  15.743
ATOM      0  HD1 PHE A 335     -26.594   5.737  14.143
ATOM      0  HD2 PHE A 335     -23.067   6.372  16.516
ATOM      0  HE1 PHE A 335     -25.900   7.586  12.622
ATOM      0  HE2 PHE A 335     -22.374   8.213  14.986
ATOM      0  HZ  PHE A 335     -23.774   8.796  13.028
ATOM   2444  N   ASN A 336     -26.936   3.229  19.030
ATOM   2445  CA  ASN A 336     -26.773   2.142  20.005
ATOM   2446  C   ASN A 336     -26.016   0.894  19.491
ATOM   2447  O   ASN A 336     -25.547   0.100  20.315
ATOM   2448  CB  ASN A 336     -28.127   1.738  20.581
ATOM   2449  CG  ASN A 336     -28.596   2.574  21.747
ATOM   2450  OD1 ASN A 336     -27.971   3.565  22.159
ATOM   2451  ND2 ASN A 336     -29.722   2.176  22.313
ATOM      0  H   ASN A 336     -27.875   3.356  18.710
ATOM      0  HA  ASN A 336     -26.127   2.563  20.790
ATOM      0  HB2 ASN A 336     -28.881   1.794  19.782
ATOM      0  HB3 ASN A 336     -28.074   0.687  20.900
ATOM      0 HD21 ASN A 336     -30.093   2.677  23.095
ATOM      0 HD22 ASN A 336     -30.203   1.374  21.959
ATOM   2452  N   PHE A 337     -25.889   0.738  18.143
ATOM   2453  CA  PHE A 337     -25.248  -0.381  17.424
ATOM   2454  C   PHE A 337     -26.004  -1.704  17.606
ATOM   2455  O   PHE A 337     -25.782  -2.436  18.571
ATOM   2456  CB  PHE A 337     -23.739  -0.540  17.748
ATOM   2457  CG  PHE A 337     -22.857   0.674  17.554
ATOM   2458  CD1 PHE A 337     -22.651   1.211  16.287
ATOM   2459  CD2 PHE A 337     -22.168   1.229  18.624
ATOM   2460  CE1 PHE A 337     -21.816   2.316  16.105
ATOM   2461  CE2 PHE A 337     -21.323   2.326  18.440
ATOM   2462  CZ  PHE A 337     -21.156   2.865  17.184
ATOM      0  H   PHE A 337     -26.249   1.424  17.510
ATOM      0  HA  PHE A 337     -25.308  -0.111  16.359
ATOM      0  HB2 PHE A 337     -23.648  -0.863  18.795
ATOM      0  HB3 PHE A 337     -23.341  -1.354  17.124
ATOM      0  HD1 PHE A 337     -23.152   0.760  15.418
ATOM      0  HD2 PHE A 337     -22.289   0.799  19.629
ATOM      0  HE1 PHE A 337     -21.685   2.748  15.102
ATOM      0  HE2 PHE A 337     -20.791   2.760  19.299
ATOM      0  HZ  PHE A 337     -20.496   3.733  17.041
