# Supplementary material for: Structural basis of neuropeptide Y signaling through Y1 receptor
Source: Nat Commun. 2022 Feb 14;13:853. doi: 10.1038/s41467-022-28510-6 (PMC8844075; doi:10.1038/s41467-022-28510-6)
Supplement: Supplementary file 4 — Supplementary Data 1 [file 41467_2022_28510_MOESM4_ESM.zip › GPCR_binding_cavity_volume/demo_input/demo_7vgx.pdb]

USER  MOD reduce.3.10.070818 H: found=0, std=0, add=2304, rem=0, adj=60
REMARK   3
REMARK   3 FILE CREATED: Fri Sep 17 11:32:42 2021
REMARK   3
REMARK   3 RESOLUTION: 3.20
REMARK   3
REMARK   3 REFINEMENT.
REMARK   3   PROGRAM     : PHENIX (1.19.2_4158: phenix.real_space_refine)
REMARK   3   AUTHORS     : Adams,Afonine,Bunkoczi,Burnley,Chen,Dar,Davis,
REMARK   3               : Draizen,Echols,Gildea,Gros,Grosse-Kunstleve,Headd,
REMARK   3               : Hintze,Hung,Ioerger,Liebschner,McCoy,McKee,Moriarty,
REMARK   3               : Oeffner,Poon,Read,Richardson,Richardson,Sacchettini,
REMARK   3               : Sauter,Sobolev,Storoni,Terwilliger,Williams,Zwart
REMARK   3
REMARK   3 SCATTERING TABLE: ELECTRON
REMARK   3
REMARK   3 REFINEMENT TARGET: REAL-SPACE (WEIGHTED MAP SUM AT ATOM CENTERS)
REMARK   3
REMARK   3 MODEL TO MAP FIT.
REMARK   3   CC_mask  : 0.6649
REMARK   3   CC_volume: 0.6495
REMARK   3   CC_peaks : 0.3297
REMARK   3
REMARK   3 GEOMETRY RESTRAINTS LIBRARY: GEOSTD + MONOMER LIBRARY + CDL V1.2
REMARK   3 DEVIATIONS FROM IDEAL VALUES.
REMARK   3   BOND      :  0.003   0.023   2519
REMARK   3   ANGLE     :  0.559   6.641   3427
REMARK   3   CHIRALITY :  0.040   0.134    403
REMARK   3   PLANARITY :  0.004   0.034    416
REMARK   3   DIHEDRAL  :  3.501  18.717    328
REMARK   3   MIN NONBONDED DISTANCE : 2.448
REMARK   3
REMARK   3 MOLPROBITY STATISTICS.
REMARK   3   ALL-ATOM CLASHSCORE : 4.63
REMARK   3   RAMACHANDRAN PLOT:
REMARK   3     OUTLIERS :  0.00 %
REMARK   3     ALLOWED  :  2.74 %
REMARK   3     FAVORED  : 97.26 %
REMARK   3   ROTAMER OUTLIERS :  0.00 %
REMARK   3   CBETA DEVIATIONS :  0.00 %
REMARK   3   PEPTIDE PLANE:
REMARK   3     CIS-PROLINE     : 0.00 %
REMARK   3     CIS-GENERAL     : 0.00 %
REMARK   3     TWISTED PROLINE : 0.00 %
REMARK   3     TWISTED GENERAL : 0.00 %
REMARK   3
REMARK   3 RAMA-Z (RAMACHANDRAN PLOT Z-SCORE):
REMARK   3 INTERPRETATION: BAD |RAMA-Z| > 3; SUSPICIOUS 2 < |RAMA-Z| < 3; GOOD
REMARK   3 SCORES FOR WHOLE/HELIX/SHEET/LOOP ARE SCALED INDEPENDENTLY;
REMARK   3 THEREFORE, THE VALUES ARE NOT RELATED IN A SIMPLE MANNER.
REMARK   3   WHOLE:  2.22 (0.49), RESIDUES: 292
REMARK   3   HELIX:  2.54 (0.35), RESIDUES: 210
REMARK   3   SHEET:  NONE (NONE), RESIDUES: 0
REMARK   3   LOOP : -1.53 (0.61), RESIDUES: 82
REMARK   3
HELIX    1   1 LEU R   37  LYS R   67  1                                  31
HELIX    2   2 VAL R   74  LEU R  102  1                                  29
HELIX    3   3 ALA R  111  ILE R  143  1                                  33
HELIX    4   4 ASN R  152  LEU R  174  1                                  23
HELIX    5   5 ASP R  205  MET R  244  1                                  40
HELIX    6   6 ARG R  254  CYS R  275  1                                  22
HELIX    7   7 LEU R  277  TRP R  288  1                                  12
HELIX    8   8 HIS R  298  TYR R  320  1                                  23
SSBOND   1 CYS R  113    CYS R  198
SSBOND   2 CYS B  121    CYS B  149
SSBOND   3 CYS S  159    CYS S  229
CRYST1  346.000  346.000  346.000  90.00  90.00  90.00 P 1           0
SCALE1      0.002890  0.000000  0.000000        0.00000
SCALE2      0.000000  0.002890  0.000000        0.00000
SCALE3      0.000000  0.000000  0.002890        0.00000
USER  MOD -----------------------------------------------------------------
USER  MOD scores for adjustable sidechains, with "set" totals for H,N and Q
USER  MOD "o" means original, "f" means flipped, "180deg" is methyl default
USER  MOD "!" flags a clash with an overlap of 0.40A or greater
USER  MOD flip categories: "K"=keep, "C"=clashes, "X"=uncertain, "F"=flip
USER  MOD Set 1.1:R  93 CYS SG  :   rot  -19:sc= 0.00218
USER  MOD Set 1.2:R 310 MET CE  :methyl  163:sc=       0   (180deg=-0.0352)
USER  MOD Set 2.1:R 121 CYS SG  :   rot  180:sc=   0.775
USER  MOD Set 2.2:R 170 SER OG  :   rot  -97:sc=   0.921
USER  MOD Single :R  42 THR OG1 :   rot  -24:sc=   0.369
USER  MOD Single :R  47 TYR OH  :   rot   33:sc=  -0.475
USER  MOD Single :R  56 SER OG  :   rot   85:sc=   0.577
USER  MOD Single :R  67 LYS NZ  :NH3+    180:sc=       0   (180deg=0)
USER  MOD Single :R  69 LYS NZ  :NH3+    180:sc=       0   (180deg=0)
USER  MOD Single :R  71 MET CE  :methyl -108:sc=  -0.651   (180deg=-2.38!)
USER  MOD Single :R  75 THR OG1 :   rot  -43:sc=    1.25
USER  MOD Single :R  83 SER OG  :   rot   -5:sc=    1.03
USER  MOD Single :R  85 SER OG  :   rot   70:sc=  -0.754
USER  MOD Single :R  92 MET CE  :methyl -126:sc=   -1.67   (180deg=-5.28!)
USER  MOD Single :R  97 THR OG1 :   rot  180:sc=       0
USER  MOD Single :R 100 TYR OH  :   rot  138:sc= 0.00111
USER  MOD Single :R 101 THR OG1 :   rot   79:sc=   0.889
USER  MOD Single :R 103 MET CE  :methyl -164:sc=   -1.72   (180deg=-3.02!)
USER  MOD Single :R 112 MET CE  :methyl  156:sc=  -0.223   (180deg=-1.51)
USER  MOD Single :R 114 LYS NZ  :NH3+   -165:sc=  -0.119   (180deg=-0.485)
USER  MOD Single :R 123 SER OG  :   rot  -17:sc=   0.446
USER  MOD Single :R 125 THR OG1 :   rot   94:sc=    1.23
USER  MOD Single :R 127 SER OG  :   rot  124:sc=    0.24
USER  MOD Single :R 130 SER OG  :   rot  150:sc= -0.0882
USER  MOD Single :R 156 TYR OH  :   rot  180:sc=       0
USER  MOD Single :R 169 SER OG  :   rot  -24:sc=   0.826
USER  MOD Single :R 176 TYR OH  :   rot  180:sc=       0
USER  MOD Single :R 179 MET CE  :methyl -106:sc=  -0.647   (180deg=-2.54)
USER  MOD Single :R 180 THR OG1 :   rot   21:sc=   0.414
USER  MOD Single :R 195 LYS NZ  :NH3+   -164:sc= -0.0411   (180deg=-0.329)
USER  MOD Single :R 196 TYR OH  :   rot  180:sc=       0
USER  MOD Single :R 204 SER OG  :   rot  180:sc=       0
USER  MOD Single :R 206 SER OG  :   rot  180:sc=       0
USER  MOD Single :R 210 SER OG  :   rot   79:sc=   0.164
USER  MOD Single :R 211 TYR OH  :   rot   -0:sc=  0.0395
USER  MOD Single :R 212 THR OG1 :   rot   84:sc=   0.111
USER  MOD Single :R 213 THR OG1 :   rot   76:sc=   0.472
USER  MOD Single :R 220 TYR OH  :   rot  -18:sc=  -0.068
USER  MOD Single :R 225 CYS SG  :   rot  180:sc=       0
USER  MOD Single :R 230 CYS SG  :   rot   75:sc=   0.165
USER  MOD Single :R 231 TYR OH  :   rot  180:sc=       0
USER  MOD Single :R 233 LYS NZ  :NH3+   -147:sc=   -0.18   (180deg=-0.584)
USER  MOD Single :R 235 TYR OH  :   rot  180:sc=       0
USER  MOD Single :R 239 LYS NZ  :NH3+    180:sc=       0   (180deg=0)
USER  MOD Single :R 244 MET CE  :methyl  123:sc=  -0.016   (180deg=-0.23)
USER  MOD Single :R 245 MET CE  :methyl  180:sc=       0   (180deg=0)
USER  MOD Single :R 253 TYR OH  :   rot  180:sc=       0
USER  MOD Single :R 255 SER OG  :   rot  180:sc=       0
USER  MOD Single :R 256 SER OG  :   rot  180:sc=       0
USER  MOD Single :R 258 THR OG1 :   rot   85:sc=    1.28
USER  MOD Single :R 259 LYS NZ  :NH3+   -173:sc=-0.00346   (180deg=-0.0996)
USER  MOD Single :R 264 MET CE  :methyl -149:sc=  -0.465   (180deg=-2.84!)
USER  MOD Single :R 267 SER OG  :   rot   89:sc=    1.02
USER  MOD Single :R 275 CYS SG  :   rot   80:sc=    0.47
USER  MOD Single :R 280 THR OG1 :   rot   93:sc= 0.00589
USER  MOD Single :R 284 THR OG1 :   rot   77:sc=    1.19
USER  MOD Single :R 295 THR OG1 :   rot  180:sc=       0
USER  MOD Single :R 296 CYS SG  :   rot  -44:sc=  -0.189
USER  MOD Single :R 305 CYS SG  :   rot   84:sc=  0.0717
USER  MOD Single :R 308 THR OG1 :   rot  -33:sc=   0.288
USER  MOD Single :R 312 SER OG  :   rot  180:sc=       0
USER  MOD Single :R 313 THR OG1 :   rot   85:sc=   0.244
USER  MOD Single :R 314 CYS SG  :   rot  180:sc=       0
USER  MOD Single :R 320 TYR OH  :   rot  180:sc=       0
USER  MOD Single :R 325 LYS NZ  :NH3+    180:sc=       0   (180deg=0)
USER  MOD -----------------------------------------------------------------
ATOM      1  N   LEU R  35     -14.609   7.338 -22.255  1.00146.26           N
ANISOU    1  N   LEU R  35    18524  18524  18524      0      0      0       N
ATOM      2  CA  LEU R  35     -15.139   7.039 -20.930  1.00146.26           C
ANISOU    2  CA  LEU R  35    18524  18524  18524      0      0      0       C
ATOM      3  C   LEU R  35     -16.271   7.998 -20.578  1.00146.26           C
ANISOU    3  C   LEU R  35    18524  18524  18524      0      0      0       C
ATOM      4  O   LEU R  35     -16.200   9.184 -20.900  1.00146.26           O
ANISOU    4  O   LEU R  35    18524  18524  18524      0      0      0       O
ATOM      5  CB  LEU R  35     -14.029   7.118 -19.878  1.00146.26           C
ANISOU    5  CB  LEU R  35    18524  18524  18524      0      0      0       C
ATOM      6  CG  LEU R  35     -14.246   6.286 -18.614  1.00146.26           C
ANISOU    6  CG  LEU R  35    18524  18524  18524      0      0      0       C
ATOM      7  CD1 LEU R  35     -14.276   4.812 -18.969  1.00146.26           C
ANISOU    7  CD1 LEU R  35    18524  18524  18524      0      0      0       C
ATOM      8  CD2 LEU R  35     -13.169   6.569 -17.581  1.00146.26           C
ANISOU    8  CD2 LEU R  35    18524  18524  18524      0      0      0       C
ATOM      0  HA  LEU R  35     -15.539   6.014 -20.941  1.00146.26           H   new
ATOM      0  HB2 LEU R  35     -13.085   6.800 -20.345  1.00146.26           H   new
ATOM      0  HB3 LEU R  35     -13.904   8.170 -19.584  1.00146.26           H   new
ATOM      0  HG  LEU R  35     -15.213   6.567 -18.171  1.00146.26           H   new
ATOM      0 HD11 LEU R  35     -14.432   4.218 -18.057  1.00146.26           H   new
ATOM      0 HD12 LEU R  35     -15.097   4.621 -19.676  1.00146.26           H   new
ATOM      0 HD13 LEU R  35     -13.320   4.526 -19.433  1.00146.26           H   new
ATOM      0 HD21 LEU R  35     -13.350   5.958 -16.685  1.00146.26           H   new
ATOM      0 HD22 LEU R  35     -12.183   6.320 -18.001  1.00146.26           H   new
ATOM      0 HD23 LEU R  35     -13.192   7.634 -17.309  1.00146.26           H   new
ATOM      9  N   PRO R  36     -17.319   7.482 -19.938  1.00144.94           N
ANISOU    9  N   PRO R  36    18356  18356  18356      0      0      0       N
ATOM     10  CA  PRO R  36     -18.429   8.347 -19.519  1.00144.94           C
ANISOU   10  CA  PRO R  36    18356  18356  18356      0      0      0       C
ATOM     11  C   PRO R  36     -17.955   9.480 -18.620  1.00144.94           C
ANISOU   11  C   PRO R  36    18356  18356  18356      0      0      0       C
ATOM     12  O   PRO R  36     -17.108   9.291 -17.743  1.00144.94           O
ANISOU   12  O   PRO R  36    18356  18356  18356      0      0      0       O
ATOM     13  CB  PRO R  36     -19.356   7.385 -18.772  1.00144.94           C
ANISOU   13  CB  PRO R  36    18356  18356  18356      0      0      0       C
ATOM     14  CG  PRO R  36     -19.106   6.066 -19.413  1.00144.94           C
ANISOU   14  CG  PRO R  36    18356  18356  18356      0      0      0       C
ATOM     15  CD  PRO R  36     -17.644   6.053 -19.782  1.00144.94           C
ANISOU   15  CD  PRO R  36    18356  18356  18356      0      0      0       C
ATOM      0  HA  PRO R  36     -18.921   8.851 -20.364  1.00144.94           H   new
ATOM      0  HB2 PRO R  36     -19.126   7.359 -17.697  1.00144.94           H   new
ATOM      0  HB3 PRO R  36     -20.410   7.686 -18.869  1.00144.94           H   new
ATOM      0  HG2 PRO R  36     -19.346   5.242 -18.725  1.00144.94           H   new
ATOM      0  HG3 PRO R  36     -19.738   5.935 -20.304  1.00144.94           H   new
ATOM      0  HD2 PRO R  36     -17.032   5.581 -18.999  1.00144.94           H   new
ATOM      0  HD3 PRO R  36     -17.465   5.493 -20.711  1.00144.94           H   new
ATOM     16  N   LEU R  37     -18.511  10.671 -18.848  1.00142.07           N
ANISOU   16  N   LEU R  37    17994  17994  17994      0      0      0       N
ATOM     17  CA  LEU R  37     -18.124  11.838 -18.060  1.00142.07           C
ANISOU   17  CA  LEU R  37    17994  17994  17994      0      0      0       C
ATOM     18  C   LEU R  37     -18.541  11.689 -16.603  1.00142.07           C
ANISOU   18  C   LEU R  37    17994  17994  17994      0      0      0       C
ATOM     19  O   LEU R  37     -17.885  12.232 -15.704  1.00142.07           O
ANISOU   19  O   LEU R  37    17994  17994  17994      0      0      0       O
ATOM     20  CB  LEU R  37     -18.726  13.108 -18.663  1.00142.07           C
ANISOU   20  CB  LEU R  37    17994  17994  17994      0      0      0       C
ATOM     21  CG  LEU R  37     -17.980  13.805 -19.807  1.00142.07           C
ANISOU   21  CG  LEU R  37    17994  17994  17994      0      0      0       C
ATOM     22  CD1 LEU R  37     -16.614  14.296 -19.344  1.00142.07           C
ANISOU   22  CD1 LEU R  37    17994  17994  17994      0      0      0       C
ATOM     23  CD2 LEU R  37     -17.850  12.916 -21.038  1.00142.07           C
ANISOU   23  CD2 LEU R  37    17994  17994  17994      0      0      0       C
ATOM      0  H   LEU R  37     -19.205  10.847 -19.546  1.00142.07           H   new
ATOM      0  HA  LEU R  37     -17.027  11.916 -18.087  1.00142.07           H   new
ATOM      0  HB2 LEU R  37     -19.735  12.860 -19.025  1.00142.07           H   new
ATOM      0  HB3 LEU R  37     -18.847  13.839 -17.850  1.00142.07           H   new
ATOM      0  HG  LEU R  37     -18.583  14.676 -20.102  1.00142.07           H   new
ATOM      0 HD11 LEU R  37     -16.099  14.791 -20.180  1.00142.07           H   new
ATOM      0 HD12 LEU R  37     -16.741  15.011 -18.517  1.00142.07           H   new
ATOM      0 HD13 LEU R  37     -16.014  13.441 -18.999  1.00142.07           H   new
ATOM      0 HD21 LEU R  37     -17.310  13.459 -21.828  1.00142.07           H   new
ATOM      0 HD22 LEU R  37     -17.295  12.004 -20.775  1.00142.07           H   new
ATOM      0 HD23 LEU R  37     -18.852  12.643 -21.401  1.00142.07           H   new
ATOM     24  N   ALA R  38     -19.636  10.969 -16.349  1.00139.33           N
ANISOU   24  N   ALA R  38    17646  17646  17646      0      0      0       N
ATOM     25  CA  ALA R  38     -20.154  10.843 -14.989  1.00139.33           C
ANISOU   25  CA  ALA R  38    17646  17646  17646      0      0      0       C
ATOM     26  C   ALA R  38     -19.153  10.165 -14.063  1.00139.33           C
ANISOU   26  C   ALA R  38    17646  17646  17646      0      0      0       C
ATOM     27  O   ALA R  38     -18.988  10.574 -12.907  1.00139.33           O
ANISOU   27  O   ALA R  38    17646  17646  17646      0      0      0       O
ATOM     28  CB  ALA R  38     -21.475  10.073 -15.003  1.00139.33           C
ANISOU   28  CB  ALA R  38    17646  17646  17646      0      0      0       C
ATOM      0  H   ALA R  38     -20.163  10.481 -17.044  1.00139.33           H   new
ATOM      0  HA  ALA R  38     -20.328  11.857 -14.599  1.00139.33           H   new
ATOM      0  HB1 ALA R  38     -21.858   9.982 -13.976  1.00139.33           H   new
ATOM      0  HB2 ALA R  38     -22.208  10.612 -15.621  1.00139.33           H   new
ATOM      0  HB3 ALA R  38     -21.311   9.069 -15.422  1.00139.33           H   new
ATOM     29  N   MET R  39     -18.475   9.125 -14.550  1.00137.74           N
ANISOU   29  N   MET R  39    17445  17445  17445      0      0      0       N
ATOM     30  CA  MET R  39     -17.521   8.402 -13.715  1.00137.74           C
ANISOU   30  CA  MET R  39    17445  17445  17445      0      0      0       C
ATOM     31  C   MET R  39     -16.282   9.233 -13.403  1.00137.74           C
ANISOU   31  C   MET R  39    17445  17445  17445      0      0      0       C
ATOM     32  O   MET R  39     -15.651   9.029 -12.357  1.00137.74           O
ANISOU   32  O   MET R  39    17445  17445  17445      0      0      0       O
ATOM     33  CB  MET R  39     -17.119   7.092 -14.394  1.00137.74           C
ANISOU   33  CB  MET R  39    17445  17445  17445      0      0      0       C
ATOM      0  H   MET R  39     -18.565   8.777 -15.483  1.00137.74           H   new
ATOM      0  HA  MET R  39     -18.019   8.185 -12.758  1.00137.74           H   new
ATOM     34  N   ILE R  40     -15.921  10.161 -14.294  1.00135.75           N
ANISOU   34  N   ILE R  40    17193  17193  17193      0      0      0       N
ATOM     35  CA  ILE R  40     -14.722  10.972 -14.093  1.00135.75           C
ANISOU   35  CA  ILE R  40    17193  17193  17193      0      0      0       C
ATOM     36  C   ILE R  40     -14.837  11.777 -12.807  1.00135.75           C
ANISOU   36  C   ILE R  40    17193  17193  17193      0      0      0       C
ATOM     37  O   ILE R  40     -13.923  11.787 -11.974  1.00135.75           O
ANISOU   37  O   ILE R  40    17193  17193  17193      0      0      0       O
ATOM     38  CB  ILE R  40     -14.484  11.889 -15.307  1.00135.75           C
ANISOU   38  CB  ILE R  40    17193  17193  17193      0      0      0       C
ATOM     39  CG1 ILE R  40     -14.490  11.075 -16.601  1.00135.75           C
ANISOU   39  CG1 ILE R  40    17193  17193  17193      0      0      0       C
ATOM     40  CG2 ILE R  40     -13.175  12.651 -15.150  1.00135.75           C
ANISOU   40  CG2 ILE R  40    17193  17193  17193      0      0      0       C
ATOM     41  CD1 ILE R  40     -13.334  10.118 -16.724  1.00135.75           C
ANISOU   41  CD1 ILE R  40    17193  17193  17193      0      0      0       C
ATOM      0  H   ILE R  40     -16.426  10.362 -15.134  1.00135.75           H   new
ATOM      0  HA  ILE R  40     -13.853  10.304 -13.998  1.00135.75           H   new
ATOM      0  HB  ILE R  40     -15.303  12.622 -15.360  1.00135.75           H   new
ATOM      0 HG12 ILE R  40     -15.431  10.508 -16.662  1.00135.75           H   new
ATOM      0 HG13 ILE R  40     -14.475  11.765 -17.457  1.00135.75           H   new
ATOM      0 HG21 ILE R  40     -13.021  13.300 -16.025  1.00135.75           H   new
ATOM      0 HG22 ILE R  40     -13.216  13.267 -14.239  1.00135.75           H   new
ATOM      0 HG23 ILE R  40     -12.342  11.937 -15.072  1.00135.75           H   new
ATOM      0 HD11 ILE R  40     -13.409   9.572 -17.676  1.00135.75           H   new
ATOM      0 HD12 ILE R  40     -12.388  10.679 -16.697  1.00135.75           H   new
ATOM      0 HD13 ILE R  40     -13.359   9.402 -15.889  1.00135.75           H   new
ATOM     42  N   PHE R  41     -15.967  12.464 -12.626  1.00135.17           N
ANISOU   42  N   PHE R  41    17119  17119  17119      0      0      0       N
ATOM     43  CA  PHE R  41     -16.156  13.273 -11.427  1.00135.17           C
ANISOU   43  CA  PHE R  41    17119  17119  17119      0      0      0       C
ATOM     44  C   PHE R  41     -16.181  12.408 -10.173  1.00135.17           C
ANISOU   44  C   PHE R  41    17119  17119  17119      0      0      0       C
ATOM     45  O   PHE R  41     -15.583  12.769  -9.152  1.00135.17           O
ANISOU   45  O   PHE R  41    17119  17119  17119      0      0      0       O
ATOM     46  CB  PHE R  41     -17.444  14.086 -11.540  1.00135.17           C
ANISOU   46  CB  PHE R  41    17119  17119  17119      0      0      0       C
ATOM      0  H   PHE R  41     -16.733  12.475 -13.268  1.00135.17           H   new
ATOM      0  HA  PHE R  41     -15.303  13.962 -11.342  1.00135.17           H   new
ATOM     47  N   THR R  42     -16.874  11.269 -10.226  1.00134.32           N
ANISOU   47  N   THR R  42    17011  17011  17011      0      0      0       N
ATOM     48  CA  THR R  42     -16.948  10.396  -9.060  1.00134.32           C
ANISOU   48  CA  THR R  42    17011  17011  17011      0      0      0       C
ATOM     49  C   THR R  42     -15.556   9.955  -8.630  1.00134.32           C
ANISOU   49  C   THR R  42    17011  17011  17011      0      0      0       C
ATOM     50  O   THR R  42     -15.187  10.074  -7.455  1.00134.32           O
ANISOU   50  O   THR R  42    17011  17011  17011      0      0      0       O
ATOM     51  CB  THR R  42     -17.827   9.180  -9.363  1.00134.32           C
ANISOU   51  CB  THR R  42    17011  17011  17011      0      0      0       C
ATOM     52  OG1 THR R  42     -17.314   8.491 -10.508  1.00134.32           O
ANISOU   52  OG1 THR R  42    17011  17011  17011      0      0      0       O
ATOM     53  CG2 THR R  42     -19.257   9.614  -9.638  1.00134.32           C
ANISOU   53  CG2 THR R  42    17011  17011  17011      0      0      0       C
ATOM      0  H   THR R  42     -17.371  10.943 -11.030  1.00134.32           H   new
ATOM      0  HA  THR R  42     -17.401  10.959  -8.231  1.00134.32           H   new
ATOM      0  HB  THR R  42     -17.818   8.512  -8.489  1.00134.32           H   new
ATOM      0  HG1 THR R  42     -16.776   9.124 -11.065  1.00134.32           H   new
ATOM      0 HG21 THR R  42     -19.874   8.729  -9.854  1.00134.32           H   new
ATOM      0 HG22 THR R  42     -19.659  10.135  -8.756  1.00134.32           H   new
ATOM      0 HG23 THR R  42     -19.275  10.293 -10.504  1.00134.32           H   new
ATOM     54  N   LEU R  43     -14.753   9.472  -9.583  1.00129.50           N
ANISOU   54  N   LEU R  43    16401  16401  16401      0      0      0       N
ATOM     55  CA  LEU R  43     -13.407   9.018  -9.252  1.00129.50           C
ANISOU   55  CA  LEU R  43    16401  16401  16401      0      0      0       C
ATOM     56  C   LEU R  43     -12.521  10.167  -8.785  1.00129.50           C
ANISOU   56  C   LEU R  43    16401  16401  16401      0      0      0       C
ATOM     57  O   LEU R  43     -11.716   9.993  -7.860  1.00129.50           O
ANISOU   57  O   LEU R  43    16401  16401  16401      0      0      0       O
ATOM     58  CB  LEU R  43     -12.780   8.311 -10.453  1.00129.50           C
ANISOU   58  CB  LEU R  43    16401  16401  16401      0      0      0       C
ATOM     59  CG  LEU R  43     -13.473   7.019 -10.897  1.00129.50           C
ANISOU   59  CG  LEU R  43    16401  16401  16401      0      0      0       C
ATOM     60  CD1 LEU R  43     -13.270   6.776 -12.383  1.00129.50           C
ANISOU   60  CD1 LEU R  43    16401  16401  16401      0      0      0       C
ATOM     61  CD2 LEU R  43     -12.982   5.831 -10.088  1.00129.50           C
ANISOU   61  CD2 LEU R  43    16401  16401  16401      0      0      0       C
ATOM      0  H   LEU R  43     -15.002   9.389 -10.548  1.00129.50           H   new
ATOM      0  HA  LEU R  43     -13.488   8.306  -8.417  1.00129.50           H   new
ATOM      0  HB2 LEU R  43     -12.769   9.010 -11.302  1.00129.50           H   new
ATOM      0  HB3 LEU R  43     -11.732   8.080 -10.213  1.00129.50           H   new
ATOM      0  HG  LEU R  43     -14.551   7.136 -10.713  1.00129.50           H   new
ATOM      0 HD11 LEU R  43     -13.776   5.844 -12.675  1.00129.50           H   new
ATOM      0 HD12 LEU R  43     -13.692   7.617 -12.954  1.00129.50           H   new
ATOM      0 HD13 LEU R  43     -12.194   6.691 -12.598  1.00129.50           H   new
ATOM      0 HD21 LEU R  43     -13.495   4.919 -10.427  1.00129.50           H   new
ATOM      0 HD22 LEU R  43     -11.897   5.715 -10.228  1.00129.50           H   new
ATOM      0 HD23 LEU R  43     -13.198   5.998  -9.022  1.00129.50           H   new
ATOM     62  N   ALA R  44     -12.655  11.346  -9.399  1.00130.24           N
ANISOU   62  N   ALA R  44    16495  16495  16495      0      0      0       N
ATOM     63  CA  ALA R  44     -11.818  12.475  -9.010  1.00130.24           C
ANISOU   63  CA  ALA R  44    16495  16495  16495      0      0      0       C
ATOM     64  C   ALA R  44     -12.106  12.912  -7.581  1.00130.24           C
ANISOU   64  C   ALA R  44    16495  16495  16495      0      0      0       C
ATOM     65  O   ALA R  44     -11.176  13.093  -6.785  1.00130.24           O
ANISOU   65  O   ALA R  44    16495  16495  16495      0      0      0       O
ATOM     66  CB  ALA R  44     -12.022  13.637  -9.981  1.00130.24           C
ANISOU   66  CB  ALA R  44    16495  16495  16495      0      0      0       C
ATOM      0  H   ALA R  44     -13.306  11.534 -10.134  1.00130.24           H   new
ATOM      0  HA  ALA R  44     -10.767  12.154  -9.053  1.00130.24           H   new
ATOM      0  HB1 ALA R  44     -11.387  14.483  -9.680  1.00130.24           H   new
ATOM      0  HB2 ALA R  44     -11.749  13.318 -10.998  1.00130.24           H   new
ATOM      0  HB3 ALA R  44     -13.077  13.947  -9.966  1.00130.24           H   new
ATOM     67  N   LEU R  45     -13.385  13.071  -7.228  1.00129.36           N
ANISOU   67  N   LEU R  45    16384  16384  16384      0      0      0       N
ATOM     68  CA  LEU R  45     -13.719  13.418  -5.848  1.00129.36           C
ANISOU   68  CA  LEU R  45    16384  16384  16384      0      0      0       C
ATOM     69  C   LEU R  45     -13.347  12.302  -4.878  1.00129.36           C
ANISOU   69  C   LEU R  45    16384  16384  16384      0      0      0       C
ATOM     70  O   LEU R  45     -12.925  12.578  -3.749  1.00129.36           O
ANISOU   70  O   LEU R  45    16384  16384  16384      0      0      0       O
ATOM     71  CB  LEU R  45     -15.199  13.789  -5.718  1.00129.36           C
ATOM     72  CG  LEU R  45     -15.641  15.190  -6.173  1.00129.36           C
ATOM     73  CD1 LEU R  45     -15.628  15.395  -7.679  1.00129.36           C
ATOM     74  CD2 LEU R  45     -17.023  15.505  -5.609  1.00129.36           C
ATOM      0  H   LEU R  45     -14.166  12.971  -7.845  1.00129.36           H   new
ATOM      0  HA  LEU R  45     -13.120  14.300  -5.577  1.00129.36           H   new
ATOM      0  HB2 LEU R  45     -15.781  13.051  -6.289  1.00129.36           H   new
ATOM      0  HB3 LEU R  45     -15.482  13.674  -4.661  1.00129.36           H   new
ATOM      0  HG  LEU R  45     -14.892  15.890  -5.774  1.00129.36           H   new
ATOM      0 HD11 LEU R  45     -15.956  16.418  -7.913  1.00129.36           H   new
ATOM      0 HD12 LEU R  45     -14.608  15.241  -8.062  1.00129.36           H   new
ATOM      0 HD13 LEU R  45     -16.310  14.674  -8.154  1.00129.36           H   new
ATOM      0 HD21 LEU R  45     -17.334  16.508  -5.937  1.00129.36           H   new
ATOM      0 HD22 LEU R  45     -17.746  14.760  -5.972  1.00129.36           H   new
ATOM      0 HD23 LEU R  45     -16.987  15.475  -4.510  1.00129.36           H   new
ATOM     75  N   ALA R  46     -13.489  11.039  -5.290  1.00125.43           N
ANISOU   75  N   ALA R  46    15886  15886  15886      0      0      0       N
ATOM     76  CA  ALA R  46     -13.112   9.940  -4.406  1.00125.43           C
ANISOU   76  CA  ALA R  46    15886  15886  15886      0      0      0       C
ATOM     77  C   ALA R  46     -11.627   9.997  -4.063  1.00125.43           C
ANISOU   77  C   ALA R  46    15886  15886  15886      0      0      0       C
ATOM     78  O   ALA R  46     -11.246   9.949  -2.885  1.00125.43           O
ANISOU   78  O   ALA R  46    15886  15886  15886      0      0      0       O
ATOM     79  CB  ALA R  46     -13.470   8.602  -5.054  1.00125.43           C
ANISOU   79  CB  ALA R  46    15886  15886  15886      0      0      0       C
ATOM      0  H   ALA R  46     -13.844  10.765  -6.184  1.00125.43           H   new
ATOM      0  HA  ALA R  46     -13.675  10.039  -3.466  1.00125.43           H   new
ATOM      0  HB1 ALA R  46     -13.183   7.780  -4.382  1.00125.43           H   new
ATOM      0  HB2 ALA R  46     -14.554   8.562  -5.239  1.00125.43           H   new
ATOM      0  HB3 ALA R  46     -12.932   8.500  -6.008  1.00125.43           H   new
ATOM     80  N   TYR R  47     -10.771  10.124  -5.082  1.00122.04           N
ANISOU   80  N   TYR R  47    15456  15456  15456      0      0      0       N
ATOM     81  CA  TYR R  47      -9.337  10.226  -4.822  1.00122.04           C
ANISOU   81  CA  TYR R  47    15456  15456  15456      0      0      0       C
ATOM     82  C   TYR R  47      -8.987  11.496  -4.055  1.00122.04           C
ANISOU   82  C   TYR R  47    15456  15456  15456      0      0      0       C
ATOM     83  O   TYR R  47      -8.099  11.475  -3.195  1.00122.04           O
ANISOU   83  O   TYR R  47    15456  15456  15456      0      0      0       O
ATOM     84  CB  TYR R  47      -8.537  10.142  -6.122  1.00122.04           C
ANISOU   84  CB  TYR R  47    15456  15456  15456      0      0      0       C
ATOM     85  CG  TYR R  47      -8.568   8.782  -6.779  1.00122.04           C
ANISOU   85  CG  TYR R  47    15456  15456  15456      0      0      0       C
ATOM     86  CD1 TYR R  47      -9.009   7.666  -6.083  1.00122.04           C
ANISOU   86  CD1 TYR R  47    15456  15456  15456      0      0      0       C
ATOM     87  CD2 TYR R  47      -8.116   8.605  -8.078  1.00122.04           C
ANISOU   87  CD2 TYR R  47    15456  15456  15456      0      0      0       C
ATOM     88  CE1 TYR R  47      -9.026   6.420  -6.670  1.00122.04           C
ANISOU   88  CE1 TYR R  47    15456  15456  15456      0      0      0       C
ATOM     89  CE2 TYR R  47      -8.128   7.358  -8.675  1.00122.04           C
ANISOU   89  CE2 TYR R  47    15456  15456  15456      0      0      0       C
ATOM     90  CZ  TYR R  47      -8.584   6.269  -7.963  1.00122.04           C
ANISOU   90  CZ  TYR R  47    15456  15456  15456      0      0      0       C
ATOM     91  OH  TYR R  47      -8.605   5.020  -8.537  1.00122.04           O
ANISOU   91  OH  TYR R  47    15456  15456  15456      0      0      0       O
ATOM      0  H   TYR R  47     -11.032  10.157  -6.047  1.00122.04           H   new
ATOM      0  HA  TYR R  47      -9.061   9.371  -4.188  1.00122.04           H   new
ATOM      0  HB2 TYR R  47      -8.928  10.888  -6.829  1.00122.04           H   new
ATOM      0  HB3 TYR R  47      -7.491  10.413  -5.914  1.00122.04           H   new
ATOM      0  HD1 TYR R  47      -9.351   7.778  -5.044  1.00122.04           H   new
ATOM      0  HD2 TYR R  47      -7.742   9.471  -8.643  1.00122.04           H   new
ATOM      0  HE1 TYR R  47      -9.392   5.549  -6.106  1.00122.04           H   new
ATOM      0  HE2 TYR R  47      -7.776   7.236  -9.710  1.00122.04           H   new
ATOM      0  HH  TYR R  47      -9.383   4.502  -8.181  1.00122.04           H   new
ATOM     92  N   GLY R  48      -9.653  12.613  -4.356  1.00124.03           N
ANISOU   92  N   GLY R  48    15709  15709  15709      0      0      0       N
ATOM     93  CA  GLY R  48      -9.374  13.835  -3.618  1.00124.03           C
ANISOU   93  CA  GLY R  48    15709  15709  15709      0      0      0       C
ATOM     94  C   GLY R  48      -9.676  13.696  -2.139  1.00124.03           C
ANISOU   94  C   GLY R  48    15709  15709  15709      0      0      0       C
ATOM     95  O   GLY R  48      -8.870  14.081  -1.285  1.00124.03           O
ANISOU   95  O   GLY R  48    15709  15709  15709      0      0      0       O
ATOM      0  H   GLY R  48     -10.351  12.691  -5.067  1.00124.03           H   new
ATOM      0  HA2 GLY R  48      -8.316  14.107  -3.750  1.00124.03           H   new
ATOM      0  HA3 GLY R  48      -9.972  14.658  -4.036  1.00124.03           H   new
ATOM     96  N   ALA R  49     -10.838  13.124  -1.817  1.00121.51           N
ANISOU   96  N   ALA R  49    15390  15390  15390      0      0      0       N
ATOM     97  CA  ALA R  49     -11.179  12.882  -0.420  1.00121.51           C
ANISOU   97  CA  ALA R  49    15390  15390  15390      0      0      0       C
ATOM     98  C   ALA R  49     -10.182  11.931   0.228  1.00121.51           C
ANISOU   98  C   ALA R  49    15390  15390  15390      0      0      0       C
ATOM     99  O   ALA R  49      -9.724  12.174   1.352  1.00121.51           O
ANISOU   99  O   ALA R  49    15390  15390  15390      0      0      0       O
ATOM    100  CB  ALA R  49     -12.600  12.328  -0.316  1.00121.51           C
ANISOU  100  CB  ALA R  49    15390  15390  15390      0      0      0       C
ATOM      0  H   ALA R  49     -11.530  12.832  -2.478  1.00121.51           H   new
ATOM      0  HA  ALA R  49     -11.131  13.839   0.121  1.00121.51           H   new
ATOM      0  HB1 ALA R  49     -12.848  12.149   0.741  1.00121.51           H   new
ATOM      0  HB2 ALA R  49     -13.309  13.054  -0.740  1.00121.51           H   new
ATOM      0  HB3 ALA R  49     -12.667  11.382  -0.873  1.00121.51           H   new
ATOM    101  N   VAL R  50      -9.815  10.855  -0.472  1.00117.72           N
ANISOU  101  N   VAL R  50    14909  14909  14909      0      0      0       N
ATOM    102  CA  VAL R  50      -8.890   9.881   0.102  1.00117.72           C
ANISOU  102  CA  VAL R  50    14909  14909  14909      0      0      0       C
ATOM    103  C   VAL R  50      -7.558  10.543   0.432  1.00117.72           C
ANISOU  103  C   VAL R  50    14909  14909  14909      0      0      0       C
ATOM    104  O   VAL R  50      -7.034  10.407   1.546  1.00117.72           O
ANISOU  104  O   VAL R  50    14909  14909  14909      0      0      0       O
ATOM    105  CB  VAL R  50      -8.706   8.687  -0.851  1.00117.72           C
ANISOU  105  CB  VAL R  50    14909  14909  14909      0      0      0       C
ATOM    106  CG1 VAL R  50      -7.439   7.924  -0.506  1.00117.72           C
ANISOU  106  CG1 VAL R  50    14909  14909  14909      0      0      0       C
ATOM    107  CG2 VAL R  50      -9.916   7.771  -0.785  1.00117.72           C
ANISOU  107  CG2 VAL R  50    14909  14909  14909      0      0      0       C
ATOM      0  H   VAL R  50     -10.130  10.645  -1.397  1.00117.72           H   new
ATOM      0  HA  VAL R  50      -9.315   9.497   1.041  1.00117.72           H   new
ATOM      0  HB  VAL R  50      -8.611   9.067  -1.879  1.00117.72           H   new
ATOM      0 HG11 VAL R  50      -7.322   7.075  -1.196  1.00117.72           H   new
ATOM      0 HG12 VAL R  50      -6.571   8.593  -0.599  1.00117.72           H   new
ATOM      0 HG13 VAL R  50      -7.505   7.551   0.527  1.00117.72           H   new
ATOM      0 HG21 VAL R  50      -9.772   6.923  -1.470  1.00117.72           H   new
ATOM      0 HG22 VAL R  50     -10.037   7.396   0.242  1.00117.72           H   new
ATOM      0 HG23 VAL R  50     -10.816   8.330  -1.079  1.00117.72           H   new
ATOM    108  N   ILE R  51      -6.999  11.291  -0.524  1.00117.29           N
ANISOU  108  N   ILE R  51    14855  14855  14855      0      0      0       N
ATOM    109  CA  ILE R  51      -5.683  11.886  -0.315  1.00117.29           C
ANISOU  109  CA  ILE R  51    14855  14855  14855      0      0      0       C
ATOM    110  C   ILE R  51      -5.739  12.951   0.774  1.00117.29           C
ANISOU  110  C   ILE R  51    14855  14855  14855      0      0      0       C
ATOM    111  O   ILE R  51      -4.842  13.028   1.624  1.00117.29           O
ANISOU  111  O   ILE R  51    14855  14855  14855      0      0      0       O
ATOM    112  CB  ILE R  51      -5.106  12.439  -1.635  1.00117.29           C
ANISOU  112  CB  ILE R  51    14855  14855  14855      0      0      0       C
ATOM    113  CG1 ILE R  51      -3.671  12.924  -1.424  1.00117.29           C
ANISOU  113  CG1 ILE R  51    14855  14855  14855      0      0      0       C
ATOM    114  CG2 ILE R  51      -5.951  13.565  -2.201  1.00117.29           C
ANISOU  114  CG2 ILE R  51    14855  14855  14855      0      0      0       C
ATOM    115  CD1 ILE R  51      -2.997  13.399  -2.690  1.00117.29           C
ANISOU  115  CD1 ILE R  51    14855  14855  14855      0      0      0       C
ATOM      0  H   ILE R  51      -7.419  11.490  -1.410  1.00117.29           H   new
ATOM      0  HA  ILE R  51      -4.998  11.098   0.030  1.00117.29           H   new
ATOM      0  HB  ILE R  51      -5.115  11.615  -2.364  1.00117.29           H   new
ATOM      0 HG12 ILE R  51      -3.675  13.745  -0.692  1.00117.29           H   new
ATOM      0 HG13 ILE R  51      -3.078  12.107  -0.988  1.00117.29           H   new
ATOM      0 HG21 ILE R  51      -5.502  13.926  -3.138  1.00117.29           H   new
ATOM      0 HG22 ILE R  51      -6.968  13.196  -2.400  1.00117.29           H   new
ATOM      0 HG23 ILE R  51      -5.996  14.390  -1.475  1.00117.29           H   new
ATOM      0 HD11 ILE R  51      -1.974  13.730  -2.459  1.00117.29           H   new
ATOM      0 HD12 ILE R  51      -2.960  12.575  -3.418  1.00117.29           H   new
ATOM      0 HD13 ILE R  51      -3.566  14.238  -3.116  1.00117.29           H   new
ATOM    116  N   ILE R  52      -6.786  13.782   0.783  1.00118.05           N
ANISOU  116  N   ILE R  52    14951  14951  14951      0      0      0       N
ATOM    117  CA  ILE R  52      -6.846  14.855   1.771  1.00118.05           C
ANISOU  117  CA  ILE R  52    14951  14951  14951      0      0      0       C
ATOM    118  C   ILE R  52      -6.999  14.280   3.177  1.00118.05           C
ANISOU  118  C   ILE R  52    14951  14951  14951      0      0      0       C
ATOM    119  O   ILE R  52      -6.308  14.707   4.112  1.00118.05           O
ANISOU  119  O   ILE R  52    14951  14951  14951      0      0      0       O
ATOM    120  CB  ILE R  52      -7.955  15.867   1.414  1.00118.05           C
ANISOU  120  CB  ILE R  52    14951  14951  14951      0      0      0       C
ATOM    121  CG1 ILE R  52      -7.712  17.200   2.124  1.00118.05           C
ANISOU  121  CG1 ILE R  52    14951  14951  14951      0      0      0       C
ATOM    122  CG2 ILE R  52      -9.352  15.333   1.698  1.00118.05           C
ANISOU  122  CG2 ILE R  52    14951  14951  14951      0      0      0       C
ATOM    123  CD1 ILE R  52      -8.602  18.320   1.632  1.00118.05           C
ANISOU  123  CD1 ILE R  52    14951  14951  14951      0      0      0       C
ATOM      0  H   ILE R  52      -7.561  13.736   0.153  1.00118.05           H   new
ATOM      0  HA  ILE R  52      -5.897  15.411   1.755  1.00118.05           H   new
ATOM      0  HB  ILE R  52      -7.905  16.033   0.328  1.00118.05           H   new
ATOM      0 HG12 ILE R  52      -7.871  17.065   3.204  1.00118.05           H   new
ATOM      0 HG13 ILE R  52      -6.660  17.492   1.987  1.00118.05           H   new
ATOM      0 HG21 ILE R  52     -10.098  16.094   1.425  1.00118.05           H   new
ATOM      0 HG22 ILE R  52      -9.524  14.422   1.106  1.00118.05           H   new
ATOM      0 HG23 ILE R  52      -9.444  15.097   2.768  1.00118.05           H   new
ATOM      0 HD11 ILE R  52      -8.371  19.242   2.185  1.00118.05           H   new
ATOM      0 HD12 ILE R  52      -8.427  18.484   0.558  1.00118.05           H   new
ATOM      0 HD13 ILE R  52      -9.656  18.050   1.794  1.00118.05           H   new
ATOM    124  N   LEU R  53      -7.863  13.270   3.344  1.00117.23           N
ANISOU  124  N   LEU R  53    14848  14848  14848      0      0      0       N
ATOM    125  CA  LEU R  53      -8.018  12.652   4.658  1.00117.23           C
ANISOU  125  CA  LEU R  53    14848  14848  14848      0      0      0       C
ATOM    126  C   LEU R  53      -6.736  11.962   5.105  1.00117.23           C
ANISOU  126  C   LEU R  53    14848  14848  14848      0      0      0       C
ATOM    127  O   LEU R  53      -6.322  12.105   6.263  1.00117.23           O
ANISOU  127  O   LEU R  53    14848  14848  14848      0      0      0       O
ATOM    128  CB  LEU R  53      -9.185  11.665   4.654  1.00117.23           C
ANISOU  128  CB  LEU R  53    14848  14848  14848      0      0      0       C
ATOM    129  CG  LEU R  53     -10.572  12.203   5.024  1.00117.23           C
ANISOU  129  CG  LEU R  53    14848  14848  14848      0      0      0       C
ATOM    130  CD1 LEU R  53     -11.146  13.122   3.959  1.00117.23           C
ANISOU  130  CD1 LEU R  53    14848  14848  14848      0      0      0       C
ATOM    131  CD2 LEU R  53     -11.525  11.047   5.301  1.00117.23           C
ANISOU  131  CD2 LEU R  53    14848  14848  14848      0      0      0       C
ATOM      0  H   LEU R  53      -8.436  12.884   2.621  1.00117.23           H   new
ATOM      0  HA  LEU R  53      -8.237  13.453   5.380  1.00117.23           H   new
ATOM      0  HB2 LEU R  53      -9.250  11.222   3.649  1.00117.23           H   new
ATOM      0  HB3 LEU R  53      -8.941  10.849   5.350  1.00117.23           H   new
ATOM      0  HG  LEU R  53     -10.454  12.808   5.935  1.00117.23           H   new
ATOM      0 HD11 LEU R  53     -12.138  13.477   4.276  1.00117.23           H   new
ATOM      0 HD12 LEU R  53     -10.477  13.984   3.818  1.00117.23           H   new
ATOM      0 HD13 LEU R  53     -11.240  12.572   3.011  1.00117.23           H   new
ATOM      0 HD21 LEU R  53     -12.516  11.444   5.565  1.00117.23           H   new
ATOM      0 HD22 LEU R  53     -11.610  10.418   4.403  1.00117.23           H   new
ATOM      0 HD23 LEU R  53     -11.138  10.444   6.135  1.00117.23           H   new
ATOM    132  N   GLY R  54      -6.083  11.223   4.205  1.00115.03           N
ANISOU  132  N   GLY R  54    14568  14568  14568      0      0      0       N
ATOM    133  CA  GLY R  54      -4.860  10.535   4.589  1.00115.03           C
ANISOU  133  CA  GLY R  54    14568  14568  14568      0      0      0       C
ATOM    134  C   GLY R  54      -3.761  11.494   4.999  1.00115.03           C
ANISOU  134  C   GLY R  54    14568  14568  14568      0      0      0       C
ATOM    135  O   GLY R  54      -3.115  11.313   6.037  1.00115.03           O
ANISOU  135  O   GLY R  54    14568  14568  14568      0      0      0       O
ATOM      0  H   GLY R  54      -6.367  11.093   3.255  1.00115.03           H   new
ATOM      0  HA2 GLY R  54      -5.074   9.850   5.422  1.00115.03           H   new
ATOM      0  HA3 GLY R  54      -4.510   9.919   3.748  1.00115.03           H   new
ATOM    136  N   VAL R  55      -3.544  12.540   4.197  1.00112.03           N
ANISOU  136  N   VAL R  55    14189  14189  14189      0      0      0       N
ATOM    137  CA  VAL R  55      -2.493  13.506   4.500  1.00112.03           C
ANISOU  137  CA  VAL R  55    14189  14189  14189      0      0      0       C
ATOM    138  C   VAL R  55      -2.792  14.222   5.811  1.00112.03           C
ANISOU  138  C   VAL R  55    14189  14189  14189      0      0      0       C
ATOM    139  O   VAL R  55      -1.911  14.377   6.668  1.00112.03           O
ANISOU  139  O   VAL R  55    14189  14189  14189      0      0      0       O
ATOM    140  CB  VAL R  55      -2.326  14.499   3.337  1.00112.03           C
ANISOU  140  CB  VAL R  55    14189  14189  14189      0      0      0       C
ATOM    141  CG1 VAL R  55      -1.497  15.698   3.772  1.00112.03           C
ANISOU  141  CG1 VAL R  55    14189  14189  14189      0      0      0       C
ATOM    142  CG2 VAL R  55      -1.685  13.810   2.144  1.00112.03           C
ANISOU  142  CG2 VAL R  55    14189  14189  14189      0      0      0       C
ATOM      0  H   VAL R  55      -4.063  12.731   3.364  1.00112.03           H   new
ATOM      0  HA  VAL R  55      -1.540  12.971   4.622  1.00112.03           H   new
ATOM      0  HB  VAL R  55      -3.322  14.859   3.039  1.00112.03           H   new
ATOM      0 HG11 VAL R  55      -1.389  16.395   2.928  1.00112.03           H   new
ATOM      0 HG12 VAL R  55      -2.000  16.208   4.607  1.00112.03           H   new
ATOM      0 HG13 VAL R  55      -0.502  15.358   4.096  1.00112.03           H   new
ATOM      0 HG21 VAL R  55      -1.572  14.531   1.321  1.00112.03           H   new
ATOM      0 HG22 VAL R  55      -0.696  13.424   2.431  1.00112.03           H   new
ATOM      0 HG23 VAL R  55      -2.323  12.976   1.815  1.00112.03           H   new
ATOM    143  N   SER R  56      -4.040  14.666   5.993  1.00113.56           N
ANISOU  143  N   SER R  56    14383  14383  14383      0      0      0       N
ATOM    144  CA  SER R  56      -4.394  15.382   7.214  1.00113.56           C
ANISOU  144  CA  SER R  56    14383  14383  14383      0      0      0       C
ATOM    145  C   SER R  56      -4.197  14.501   8.441  1.00113.56           C
ANISOU  145  C   SER R  56    14383  14383  14383      0      0      0       C
ATOM    146  O   SER R  56      -3.595  14.929   9.434  1.00113.56           O
ANISOU  146  O   SER R  56    14383  14383  14383      0      0      0       O
ATOM    147  CB  SER R  56      -5.836  15.879   7.130  1.00113.56           C
ANISOU  147  CB  SER R  56    14383  14383  14383      0      0      0       C
ATOM    148  OG  SER R  56      -5.987  16.823   6.084  1.00113.56           O
ANISOU  148  OG  SER R  56    14383  14383  14383      0      0      0       O
ATOM      0  H   SER R  56      -4.787  14.547   5.339  1.00113.56           H   new
ATOM      0  HA  SER R  56      -3.726  16.250   7.315  1.00113.56           H   new
ATOM      0  HB2 SER R  56      -6.512  15.028   6.962  1.00113.56           H   new
ATOM      0  HB3 SER R  56      -6.127  16.337   8.087  1.00113.56           H   new
ATOM      0  HG  SER R  56      -6.138  16.343   5.220  1.00113.56           H   new
ATOM    149  N   GLY R  57      -4.679  13.258   8.384  1.00108.83           N
ANISOU  149  N   GLY R  57    13783  13783  13783      0      0      0       N
ATOM    150  CA  GLY R  57      -4.540  12.373   9.528  1.00108.83           C
ANISOU  150  CA  GLY R  57    13783  13783  13783      0      0      0       C
ATOM    151  C   GLY R  57      -3.092  12.069   9.858  1.00108.83           C
ANISOU  151  C   GLY R  57    13783  13783  13783      0      0      0       C
ATOM    152  O   GLY R  57      -2.686  12.107  11.024  1.00108.83           O
ANISOU  152  O   GLY R  57    13783  13783  13783      0      0      0       O
ATOM      0  H   GLY R  57      -5.147  12.862   7.594  1.00108.83           H   new
ATOM      0  HA2 GLY R  57      -5.023  12.833  10.403  1.00108.83           H   new
ATOM      0  HA3 GLY R  57      -5.071  11.431   9.325  1.00108.83           H   new
ATOM    153  N   ASN R  58      -2.289  11.768   8.833  1.00104.45           N
ANISOU  153  N   ASN R  58    13228  13228  13228      0      0      0       N
ATOM    154  CA  ASN R  58      -0.891  11.434   9.079  1.00104.45           C
ANISOU  154  CA  ASN R  58    13228  13228  13228      0      0      0       C
ATOM    155  C   ASN R  58      -0.127  12.623   9.649  1.00104.45           C
ANISOU  155  C   ASN R  58    13228  13228  13228      0      0      0       C
ATOM    156  O   ASN R  58       0.631  12.473  10.617  1.00104.45           O
ANISOU  156  O   ASN R  58    13228  13228  13228      0      0      0       O
ATOM    157  CB  ASN R  58      -0.242  10.937   7.789  1.00104.45           C
ANISOU  157  CB  ASN R  58    13228  13228  13228      0      0      0       C
ATOM    158  CG  ASN R  58      -0.531   9.473   7.523  1.00104.45           C
ANISOU  158  CG  ASN R  58    13228  13228  13228      0      0      0       C
ATOM    159  OD1 ASN R  58      -1.137   9.123   6.512  1.00104.45           O
ANISOU  159  OD1 ASN R  58    13228  13228  13228      0      0      0       O
ATOM    160  ND2 ASN R  58      -0.104   8.611   8.437  1.00104.45           N
ANISOU  160  ND2 ASN R  58    13228  13228  13228      0      0      0       N
ATOM      0  H   ASN R  58      -2.569  11.750   7.873  1.00104.45           H   new
ATOM      0  HA  ASN R  58      -0.853  10.631   9.830  1.00104.45           H   new
ATOM      0  HB2 ASN R  58      -0.606  11.539   6.943  1.00104.45           H   new
ATOM      0  HB3 ASN R  58       0.846  11.088   7.847  1.00104.45           H   new
ATOM      0 HD21 ASN R  58      -0.271   7.632   8.318  1.00104.45           H   new
ATOM      0 HD22 ASN R  58       0.385   8.940   9.245  1.00104.45           H   new
ATOM    161  N   LEU R  59      -0.322  13.814   9.075  1.00106.53           N
ANISOU  161  N   LEU R  59    13492  13492  13492      0      0      0       N
ATOM    162  CA  LEU R  59       0.365  14.995   9.587  1.00106.53           C
ANISOU  162  CA  LEU R  59    13492  13492  13492      0      0      0       C
ATOM    163  C   LEU R  59      -0.065  15.306  11.015  1.00106.53           C
ANISOU  163  C   LEU R  59    13492  13492  13492      0      0      0       C
ATOM    164  O   LEU R  59       0.771  15.646  11.864  1.00106.53           O
ANISOU  164  O   LEU R  59    13492  13492  13492      0      0      0       O
ATOM    165  CB  LEU R  59       0.105  16.193   8.674  1.00106.53           C
ANISOU  165  CB  LEU R  59    13492  13492  13492      0      0      0       C
ATOM      0  H   LEU R  59      -0.922  13.978   8.292  1.00106.53           H   new
ATOM      0  HA  LEU R  59       1.445  14.786   9.600  1.00106.53           H   new
ATOM    166  N   ALA R  60      -1.366  15.193  11.304  1.00105.91           N
ANISOU  166  N   ALA R  60    13413  13413  13413      0      0      0       N
ATOM    167  CA  ALA R  60      -1.843  15.452  12.656  1.00105.91           C
ANISOU  167  CA  ALA R  60    13413  13413  13413      0      0      0       C
ATOM    168  C   ALA R  60      -1.237  14.472  13.651  1.00105.91           C
ANISOU  168  C   ALA R  60    13413  13413  13413      0      0      0       C
ATOM    169  O   ALA R  60      -0.802  14.873  14.736  1.00105.91           O
ANISOU  169  O   ALA R  60    13413  13413  13413      0      0      0       O
ATOM    170  CB  ALA R  60      -3.369  15.384  12.696  1.00105.91           C
ANISOU  170  CB  ALA R  60    13413  13413  13413      0      0      0       C
ATOM      0  H   ALA R  60      -2.074  14.935  10.647  1.00105.91           H   new
ATOM      0  HA  ALA R  60      -1.524  16.464  12.946  1.00105.91           H   new
ATOM      0  HB1 ALA R  60      -3.719  15.581  13.720  1.00105.91           H   new
ATOM      0  HB2 ALA R  60      -3.788  16.139  12.015  1.00105.91           H   new
ATOM      0  HB3 ALA R  60      -3.700  14.383  12.382  1.00105.91           H   new
ATOM    171  N   LEU R  61      -1.189  13.184  13.296  1.00101.82           N
ANISOU  171  N   LEU R  61    12896  12896  12896      0      0      0       N
ATOM    172  CA  LEU R  61      -0.603  12.201  14.203  1.00101.82           C
ANISOU  172  CA  LEU R  61    12896  12896  12896      0      0      0       C
ATOM    173  C   LEU R  61       0.874  12.480  14.443  1.00101.82           C
ANISOU  173  C   LEU R  61    12896  12896  12896      0      0      0       C
ATOM    174  O   LEU R  61       1.349  12.399  15.583  1.00101.82           O
ANISOU  174  O   LEU R  61    12896  12896  12896      0      0      0       O
ATOM    175  CB  LEU R  61      -0.800  10.788  13.655  1.00101.82           C
ANISOU  175  CB  LEU R  61    12896  12896  12896      0      0      0       C
ATOM    176  CG  LEU R  61      -0.177   9.670  14.495  1.00101.82           C
ANISOU  176  CG  LEU R  61    12896  12896  12896      0      0      0       C
ATOM    177  CD1 LEU R  61      -0.694   9.722  15.922  1.00101.82           C
ANISOU  177  CD1 LEU R  61    12896  12896  12896      0      0      0       C
ATOM    178  CD2 LEU R  61      -0.450   8.307  13.879  1.00101.82           C
ANISOU  178  CD2 LEU R  61    12896  12896  12896      0      0      0       C
ATOM      0  H   LEU R  61      -1.531  12.816  12.431  1.00101.82           H   new
ATOM      0  HA  LEU R  61      -1.121  12.281  15.170  1.00101.82           H   new
ATOM      0  HB2 LEU R  61      -1.879  10.596  13.561  1.00101.82           H   new
ATOM      0  HB3 LEU R  61      -0.375  10.743  12.641  1.00101.82           H   new
ATOM      0  HG  LEU R  61       0.912   9.825  14.512  1.00101.82           H   new
ATOM      0 HD11 LEU R  61      -0.235   8.912  16.508  1.00101.82           H   new
ATOM      0 HD12 LEU R  61      -0.434  10.692  16.371  1.00101.82           H   new
ATOM      0 HD13 LEU R  61      -1.787   9.600  15.921  1.00101.82           H   new
ATOM      0 HD21 LEU R  61       0.008   7.524  14.502  1.00101.82           H   new
ATOM      0 HD22 LEU R  61      -1.536   8.141  13.822  1.00101.82           H   new
ATOM      0 HD23 LEU R  61      -0.020   8.268  12.867  1.00101.82           H   new
ATOM    179  N   ILE R  62       1.618  12.818  13.384  1.00104.38           N
ANISOU  179  N   ILE R  62    13220  13220  13220      0      0      0       N
ATOM    180  CA  ILE R  62       3.042  13.104  13.545  1.00104.38           C
ANISOU  180  CA  ILE R  62    13220  13220  13220      0      0      0       C
ATOM    181  C   ILE R  62       3.246  14.300  14.468  1.00104.38           C
ANISOU  181  C   ILE R  62    13220  13220  13220      0      0      0       C
ATOM    182  O   ILE R  62       4.074  14.263  15.387  1.00104.38           O
ANISOU  182  O   ILE R  62    13220  13220  13220      0      0      0       O
ATOM    183  CB  ILE R  62       3.713  13.329  12.178  1.00104.38           C
ANISOU  183  CB  ILE R  62    13220  13220  13220      0      0      0       C
ATOM    184  CG1 ILE R  62       3.641  12.062  11.328  1.00104.38           C
ANISOU  184  CG1 ILE R  62    13220  13220  13220      0      0      0       C
ATOM    185  CG2 ILE R  62       5.156  13.768  12.356  1.00104.38           C
ANISOU  185  CG2 ILE R  62    13220  13220  13220      0      0      0       C
ATOM    186  CD1 ILE R  62       4.044  12.275   9.886  1.00104.38           C
ANISOU  186  CD1 ILE R  62    13220  13220  13220      0      0      0       C
ATOM      0  H   ILE R  62       1.273  12.897  12.449  1.00104.38           H   new
ATOM      0  HA  ILE R  62       3.523  12.231  14.011  1.00104.38           H   new
ATOM      0  HB  ILE R  62       3.169  14.129  11.655  1.00104.38           H   new
ATOM      0 HG12 ILE R  62       4.293  11.295  11.772  1.00104.38           H   new
ATOM      0 HG13 ILE R  62       2.614  11.668  11.358  1.00104.38           H   new
ATOM      0 HG21 ILE R  62       5.617  13.923  11.369  1.00104.38           H   new
ATOM      0 HG22 ILE R  62       5.186  14.708  12.926  1.00104.38           H   new
ATOM      0 HG23 ILE R  62       5.712  12.991  12.902  1.00104.38           H   new
ATOM      0 HD11 ILE R  62       3.967  11.324   9.339  1.00104.38           H   new
ATOM      0 HD12 ILE R  62       3.377  13.018   9.424  1.00104.38           H   new
ATOM      0 HD13 ILE R  62       5.081  12.639   9.845  1.00104.38           H   new
ATOM    187  N   ILE R  63       2.487  15.377  14.245  1.00108.71           N
ANISOU  187  N   ILE R  63    13768  13768  13768      0      0      0       N
ATOM    188  CA  ILE R  63       2.651  16.575  15.066  1.00108.71           C
ANISOU  188  CA  ILE R  63    13768  13768  13768      0      0      0       C
ATOM    189  C   ILE R  63       2.296  16.282  16.520  1.00108.71           C
ANISOU  189  C   ILE R  63    13768  13768  13768      0      0      0       C
ATOM    190  O   ILE R  63       3.005  16.697  17.445  1.00108.71           O
ANISOU  190  O   ILE R  63    13768  13768  13768      0      0      0       O
ATOM    191  CB  ILE R  63       1.814  17.737  14.502  1.00108.71           C
ANISOU  191  CB  ILE R  63    13768  13768  13768      0      0      0       C
ATOM    192  CG1 ILE R  63       2.306  18.115  13.104  1.00108.71           C
ANISOU  192  CG1 ILE R  63    13768  13768  13768      0      0      0       C
ATOM    193  CG2 ILE R  63       1.876  18.938  15.430  1.00108.71           C
ANISOU  193  CG2 ILE R  63    13768  13768  13768      0      0      0       C
ATOM    194  CD1 ILE R  63       1.387  19.066  12.369  1.00108.71           C
ANISOU  194  CD1 ILE R  63    13768  13768  13768      0      0      0       C
ATOM      0  H   ILE R  63       1.785  15.442  13.536  1.00108.71           H   new
ATOM      0  HA  ILE R  63       3.707  16.880  15.036  1.00108.71           H   new
ATOM      0  HB  ILE R  63       0.766  17.410  14.429  1.00108.71           H   new
ATOM      0 HG12 ILE R  63       3.302  18.574  13.188  1.00108.71           H   new
ATOM      0 HG13 ILE R  63       2.423  17.199  12.507  1.00108.71           H   new
ATOM      0 HG21 ILE R  63       1.273  19.757  15.011  1.00108.71           H   new
ATOM      0 HG22 ILE R  63       1.480  18.660  16.418  1.00108.71           H   new
ATOM      0 HG23 ILE R  63       2.920  19.268  15.534  1.00108.71           H   new
ATOM      0 HD11 ILE R  63       1.807  19.289  11.377  1.00108.71           H   new
ATOM      0 HD12 ILE R  63       0.396  18.602  12.252  1.00108.71           H   new
ATOM      0 HD13 ILE R  63       1.289  19.999  12.943  1.00108.71           H   new
ATOM    195  N   ILE R  64       1.198  15.557  16.741  1.00111.88           N
ANISOU  195  N   ILE R  64    14170  14170  14170      0      0      0       N
ATOM    196  CA  ILE R  64       0.759  15.265  18.104  1.00111.88           C
ANISOU  196  CA  ILE R  64    14170  14170  14170      0      0      0       C
ATOM    197  C   ILE R  64       1.803  14.433  18.837  1.00111.88           C
ANISOU  197  C   ILE R  64    14170  14170  14170      0      0      0       C
ATOM    198  O   ILE R  64       2.161  14.728  19.983  1.00111.88           O
ANISOU  198  O   ILE R  64    14170  14170  14170      0      0      0       O
ATOM    199  CB  ILE R  64      -0.610  14.563  18.088  1.00111.88           C
ANISOU  199  CB  ILE R  64    14170  14170  14170      0      0      0       C
ATOM    200  CG1 ILE R  64      -1.700  15.534  17.633  1.00111.88           C
ANISOU  200  CG1 ILE R  64    14170  14170  14170      0      0      0       C
ATOM    201  CG2 ILE R  64      -0.933  13.995  19.459  1.00111.88           C
ANISOU  201  CG2 ILE R  64    14170  14170  14170      0      0      0       C
ATOM    202  CD1 ILE R  64      -3.077  14.916  17.572  1.00111.88           C
ANISOU  202  CD1 ILE R  64    14170  14170  14170      0      0      0       C
ATOM      0  H   ILE R  64       0.618  15.175  16.021  1.00111.88           H   new
ATOM      0  HA  ILE R  64       0.645  16.213  18.650  1.00111.88           H   new
ATOM      0  HB  ILE R  64      -0.568  13.729  17.372  1.00111.88           H   new
ATOM      0 HG12 ILE R  64      -1.723  16.393  18.320  1.00111.88           H   new
ATOM      0 HG13 ILE R  64      -1.439  15.925  16.638  1.00111.88           H   new
ATOM      0 HG21 ILE R  64      -1.914  13.498  19.429  1.00111.88           H   new
ATOM      0 HG22 ILE R  64      -0.161  13.265  19.745  1.00111.88           H   new
ATOM      0 HG23 ILE R  64      -0.958  14.810  20.197  1.00111.88           H   new
ATOM      0 HD11 ILE R  64      -3.804  15.671  17.239  1.00111.88           H   new
ATOM      0 HD12 ILE R  64      -3.071  14.075  16.863  1.00111.88           H   new
ATOM      0 HD13 ILE R  64      -3.360  14.551  18.570  1.00111.88           H   new
ATOM    203  N   ILE R  65       2.308  13.377  18.192  1.00111.78           N
ANISOU  203  N   ILE R  65    14158  14158  14158      0      0      0       N
ATOM    204  CA  ILE R  65       3.272  12.511  18.866  1.00111.78           C
ANISOU  204  CA  ILE R  65    14158  14158  14158      0      0      0       C
ATOM    205  C   ILE R  65       4.592  13.242  19.089  1.00111.78           C
ANISOU  205  C   ILE R  65    14158  14158  14158      0      0      0       C
ATOM    206  O   ILE R  65       5.279  13.015  20.092  1.00111.78           O
ANISOU  206  O   ILE R  65    14158  14158  14158      0      0      0       O
ATOM    207  CB  ILE R  65       3.460  11.194  18.089  1.00111.78           C
ANISOU  207  CB  ILE R  65    14158  14158  14158      0      0      0       C
ATOM    208  CG1 ILE R  65       4.263  10.196  18.924  1.00111.78           C
ANISOU  208  CG1 ILE R  65    14158  14158  14158      0      0      0       C
ATOM    209  CG2 ILE R  65       4.131  11.436  16.755  1.00111.78           C
ANISOU  209  CG2 ILE R  65    14158  14158  14158      0      0      0       C
ATOM    210  CD1 ILE R  65       4.224   8.788  18.389  1.00111.78           C
ANISOU  210  CD1 ILE R  65    14158  14158  14158      0      0      0       C
ATOM      0  H   ILE R  65       2.079  13.114  17.255  1.00111.78           H   new
ATOM      0  HA  ILE R  65       2.876  12.248  19.858  1.00111.78           H   new
ATOM      0  HB  ILE R  65       2.465  10.769  17.891  1.00111.78           H   new
ATOM      0 HG12 ILE R  65       5.310  10.531  18.973  1.00111.78           H   new
ATOM      0 HG13 ILE R  65       3.876  10.198  19.954  1.00111.78           H   new
ATOM      0 HG21 ILE R  65       4.251  10.479  16.225  1.00111.78           H   new
ATOM      0 HG22 ILE R  65       3.511  12.114  16.150  1.00111.78           H   new
ATOM      0 HG23 ILE R  65       5.119  11.891  16.918  1.00111.78           H   new
ATOM      0 HD11 ILE R  65       4.821   8.132  19.039  1.00111.78           H   new
ATOM      0 HD12 ILE R  65       3.183   8.433  18.366  1.00111.78           H   new
ATOM      0 HD13 ILE R  65       4.639   8.771  17.370  1.00111.78           H   new
ATOM    211  N   LEU R  66       4.972  14.132  18.166  1.00115.52           N
ANISOU  211  N   LEU R  66    14630  14630  14630      0      0      0       N
ATOM    212  CA  LEU R  66       6.219  14.870  18.337  1.00115.52           C
ANISOU  212  CA  LEU R  66    14630  14630  14630      0      0      0       C
ATOM    213  C   LEU R  66       6.101  15.964  19.390  1.00115.52           C
ANISOU  213  C   LEU R  66    14630  14630  14630      0      0      0       C
ATOM    214  O   LEU R  66       7.119  16.388  19.948  1.00115.52           O
ANISOU  214  O   LEU R  66    14630  14630  14630      0      0      0       O
ATOM    215  CB  LEU R  66       6.663  15.473  17.004  1.00115.52           C
ANISOU  215  CB  LEU R  66    14630  14630  14630      0      0      0       C
ATOM      0  H   LEU R  66       4.459  14.348  17.335  1.00115.52           H   new
ATOM      0  HA  LEU R  66       6.976  14.154  18.688  1.00115.52           H   new
ATOM    216  N   LYS R  67       4.883  16.437  19.667  1.00120.83           N
ANISOU  216  N   LYS R  67    15304  15304  15304      0      0      0       N
ATOM    217  CA  LYS R  67       4.712  17.494  20.659  1.00120.83           C
ANISOU  217  CA  LYS R  67    15304  15304  15304      0      0      0       C
ATOM    218  C   LYS R  67       5.152  17.036  22.045  1.00120.83           C
ANISOU  218  C   LYS R  67    15304  15304  15304      0      0      0       C
ATOM    219  O   LYS R  67       5.826  17.780  22.767  1.00120.83           O
ANISOU  219  O   LYS R  67    15304  15304  15304      0      0      0       O
ATOM    220  CB  LYS R  67       3.255  17.955  20.687  1.00120.83           C
ANISOU  220  CB  LYS R  67    15304  15304  15304      0      0      0       C
ATOM    221  CG  LYS R  67       2.931  18.925  21.809  1.00120.83           C
ANISOU  221  CG  LYS R  67    15304  15304  15304      0      0      0       C
ATOM    222  CD  LYS R  67       1.459  19.297  21.808  1.00120.83           C
ANISOU  222  CD  LYS R  67    15304  15304  15304      0      0      0       C
ATOM    223  CE  LYS R  67       0.577  18.061  21.833  1.00120.83           C
ANISOU  223  CE  LYS R  67    15304  15304  15304      0      0      0       C
ATOM    224  NZ  LYS R  67      -0.864  18.409  21.698  1.00120.83           N
ANISOU  224  NZ  LYS R  67    15304  15304  15304      0      0      0       N
ATOM      0  H   LYS R  67       4.038  16.119  19.237  1.00120.83           H   new
ATOM      0  HA  LYS R  67       5.353  18.340  20.369  1.00120.83           H   new
ATOM      0  HB2 LYS R  67       3.014  18.431  19.725  1.00120.83           H   new
ATOM      0  HB3 LYS R  67       2.605  17.073  20.781  1.00120.83           H   new
ATOM      0  HG2 LYS R  67       3.197  18.473  22.776  1.00120.83           H   new
ATOM      0  HG3 LYS R  67       3.542  19.833  21.700  1.00120.83           H   new
ATOM      0  HD2 LYS R  67       1.237  19.927  22.682  1.00120.83           H   new
ATOM      0  HD3 LYS R  67       1.230  19.896  20.914  1.00120.83           H   new
ATOM      0  HE2 LYS R  67       0.869  17.385  21.016  1.00120.83           H   new
ATOM      0  HE3 LYS R  67       0.736  17.515  22.775  1.00120.83           H   new
ATOM      0  HZ1 LYS R  67      -1.413  17.573  21.719  1.00120.83           H + new
ATOM      0  HZ2 LYS R  67      -1.136  19.004  22.454  1.00120.83           H + new
ATOM      0  HZ3 LYS R  67      -1.013  18.884  20.831  1.00120.83           H + new
ATOM    225  N   GLN R  68       4.783  15.818  22.434  1.00126.18           N
ANISOU  225  N   GLN R  68    15981  15981  15981      0      0      0       N
ATOM    226  CA  GLN R  68       5.175  15.300  23.738  1.00126.18           C
ANISOU  226  CA  GLN R  68    15981  15981  15981      0      0      0       C
ATOM    227  C   GLN R  68       6.678  15.056  23.784  1.00126.18           C
ANISOU  227  C   GLN R  68    15981  15981  15981      0      0      0       C
ATOM    228  O   GLN R  68       7.268  14.560  22.820  1.00126.18           O
ANISOU  228  O   GLN R  68    15981  15981  15981      0      0      0       O
ATOM    229  CB  GLN R  68       4.421  14.007  24.052  1.00126.18           C
ANISOU  229  CB  GLN R  68    15981  15981  15981      0      0      0       C
ATOM    230  CG  GLN R  68       2.921  14.081  23.832  1.00126.18           C
ANISOU  230  CG  GLN R  68    15981  15981  15981      0      0      0       C
ATOM    231  CD  GLN R  68       2.303  12.722  23.573  1.00126.18           C
ANISOU  231  CD  GLN R  68    15981  15981  15981      0      0      0       C
ATOM    232  OE1 GLN R  68       2.959  11.691  23.726  1.00126.18           O
ANISOU  232  OE1 GLN R  68    15981  15981  15981      0      0      0       O
ATOM    233  NE2 GLN R  68       1.034  12.712  23.184  1.00126.18           N
ANISOU  233  NE2 GLN R  68    15981  15981  15981      0      0      0       N
ATOM      0  H   GLN R  68       4.231  15.192  21.883  1.00126.18           H   new
ATOM      0  HA  GLN R  68       4.916  16.050  24.499  1.00126.18           H   new
ATOM      0  HB2 GLN R  68       4.830  13.199  23.428  1.00126.18           H   new
ATOM      0  HB3 GLN R  68       4.611  13.732  25.100  1.00126.18           H   new
ATOM      0  HG2 GLN R  68       2.446  14.533  24.715  1.00126.18           H   new
ATOM      0  HG3 GLN R  68       2.711  14.744  22.979  1.00126.18           H   new
ATOM      0 HE21 GLN R  68       0.573  11.843  23.003  1.00126.18           H   new
ATOM      0 HE22 GLN R  68       0.538  13.573  23.072  1.00126.18           H   new
ATOM    234  N   LYS R  69       7.297  15.407  24.913  1.00137.40           N
ANISOU  234  N   LYS R  69    17401  17401  17401      0      0      0       N
ATOM    235  CA  LYS R  69       8.726  15.192  25.109  1.00137.40           C
ANISOU  235  CA  LYS R  69    17401  17401  17401      0      0      0       C
ATOM    236  C   LYS R  69       9.093  13.723  25.275  1.00137.40           C
ANISOU  236  C   LYS R  69    17401  17401  17401      0      0      0       C
ATOM    237  O   LYS R  69      10.271  13.423  25.491  1.00137.40           O
ANISOU  237  O   LYS R  69    17401  17401  17401      0      0      0       O
ATOM    238  CB  LYS R  69       9.212  15.978  26.327  1.00137.40           C
ANISOU  238  CB  LYS R  69    17401  17401  17401      0      0      0       C
ATOM    239  CG  LYS R  69       8.920  17.467  26.269  1.00137.40           C
ANISOU  239  CG  LYS R  69    17401  17401  17401      0      0      0       C
ATOM    240  CD  LYS R  69       9.504  18.097  25.017  1.00137.40           C
ANISOU  240  CD  LYS R  69    17401  17401  17401      0      0      0       C
ATOM    241  CE  LYS R  69       9.120  19.563  24.911  1.00137.40           C
ANISOU  241  CE  LYS R  69    17401  17401  17401      0      0      0       C
ATOM    242  NZ  LYS R  69       9.657  20.191  23.673  1.00137.40           N
ANISOU  242  NZ  LYS R  69    17401  17401  17401      0      0      0       N
ATOM      0  H   LYS R  69       6.835  15.834  25.691  1.00137.40           H   new
ATOM      0  HA  LYS R  69       9.224  15.550  24.196  1.00137.40           H   new
ATOM      0  HB2 LYS R  69       8.743  15.559  27.229  1.00137.40           H   new
ATOM      0  HB3 LYS R  69      10.297  15.833  26.432  1.00137.40           H   new
ATOM      0  HG2 LYS R  69       7.832  17.631  26.291  1.00137.40           H   new
ATOM      0  HG3 LYS R  69       9.338  17.960  27.159  1.00137.40           H   new
ATOM      0  HD2 LYS R  69      10.600  18.002  25.032  1.00137.40           H   new
ATOM      0  HD3 LYS R  69       9.146  17.556  24.129  1.00137.40           H   new
ATOM      0  HE2 LYS R  69       8.024  19.656  24.923  1.00137.40           H   new
ATOM      0  HE3 LYS R  69       9.498  20.105  25.790  1.00137.40           H   new
ATOM      0  HZ1 LYS R  69       9.383  21.152  23.641  1.00137.40           H + new
ATOM      0  HZ2 LYS R  69      10.655  20.129  23.673  1.00137.40           H + new
ATOM      0  HZ3 LYS R  69       9.294  19.714  22.872  1.00137.40           H + new
ATOM    243  N   GLU R  70       8.128  12.810  25.187  1.00134.41           N
ANISOU  243  N   GLU R  70    17023  17023  17023      0      0      0       N
ATOM    244  CA  GLU R  70       8.397  11.390  25.376  1.00134.41           C
ANISOU  244  CA  GLU R  70    17023  17023  17023      0      0      0       C
ATOM    245  C   GLU R  70       8.823  10.767  24.052  1.00134.41           C
ANISOU  245  C   GLU R  70    17023  17023  17023      0      0      0       C
ATOM    246  O   GLU R  70       8.047  10.742  23.091  1.00134.41           O
ANISOU  246  O   GLU R  70    17023  17023  17023      0      0      0       O
ATOM    247  CB  GLU R  70       7.161  10.689  25.934  1.00134.41           C
ANISOU  247  CB  GLU R  70    17023  17023  17023      0      0      0       C
ATOM    248  CG  GLU R  70       7.235   9.172  25.907  1.00134.41           C
ANISOU  248  CG  GLU R  70    17023  17023  17023      0      0      0       C
ATOM    249  CD  GLU R  70       7.997   8.603  27.088  1.00134.41           C
ANISOU  249  CD  GLU R  70    17023  17023  17023      0      0      0       C
ATOM    250  OE1 GLU R  70       8.397   9.387  27.973  1.00134.41           O
ANISOU  250  OE1 GLU R  70    17023  17023  17023      0      0      0       O
ATOM    251  OE2 GLU R  70       8.190   7.371  27.133  1.00134.41           O
ANISOU  251  OE2 GLU R  70    17023  17023  17023      0      0      0       O
ATOM      0  H   GLU R  70       7.172  13.026  24.990  1.00134.41           H   new
ATOM      0  HA  GLU R  70       9.215  11.268  26.101  1.00134.41           H   new
ATOM      0  HB2 GLU R  70       7.005  11.018  26.972  1.00134.41           H   new
ATOM      0  HB3 GLU R  70       6.281  11.011  25.359  1.00134.41           H   new
ATOM      0  HG2 GLU R  70       6.215   8.759  25.900  1.00134.41           H   new
ATOM      0  HG3 GLU R  70       7.719   8.849  24.973  1.00134.41           H   new
ATOM    252  N   MET R  71      10.057  10.265  24.004  1.00126.09           N
ANISOU  252  N   MET R  71    15969  15969  15969      0      0      0       N
ATOM    253  CA  MET R  71      10.570   9.599  22.813  1.00126.09           C
ANISOU  253  CA  MET R  71    15969  15969  15969      0      0      0       C
ATOM    254  C   MET R  71      11.244   8.267  23.098  1.00126.09           C
ANISOU  254  C   MET R  71    15969  15969  15969      0      0      0       C
ATOM    255  O   MET R  71      11.578   7.560  22.142  1.00126.09           O
ANISOU  255  O   MET R  71    15969  15969  15969      0      0      0       O
ATOM    256  CB  MET R  71      11.566  10.506  22.075  1.00126.09           C
ATOM    257  CG  MET R  71      10.954  11.773  21.502  1.00126.09           C
ATOM    258  SD  MET R  71       9.727  11.430  20.227  1.00126.09           S
ATOM    259  CE  MET R  71       9.059  13.069  19.952  1.00126.09           C
ATOM      0  H   MET R  71      10.706  10.308  24.764  1.00126.09           H   new
ATOM      0  HA  MET R  71       9.688   9.395  22.188  1.00126.09           H   new
ATOM      0  HB2 MET R  71      12.373  10.784  22.768  1.00126.09           H   new
ATOM      0  HB3 MET R  71      12.028   9.934  21.257  1.00126.09           H   new
ATOM      0  HG2 MET R  71      10.484  12.349  22.313  1.00126.09           H   new
ATOM      0  HG3 MET R  71      11.751  12.403  21.080  1.00126.09           H   new
ATOM      0  HE1 MET R  71       8.044  13.127  20.371  1.00126.09           H   new
ATOM      0  HE2 MET R  71       9.701  13.814  20.444  1.00126.09           H   new
ATOM      0  HE3 MET R  71       9.021  13.274  18.872  1.00126.09           H   new
ATOM    260  N   ARG R  72      11.455   7.895  24.361  1.00126.30           N
ANISOU  260  N   ARG R  72    15997  15997  15997      0      0      0       N
ATOM    261  CA  ARG R  72      12.123   6.640  24.681  1.00126.30           C
ANISOU  261  CA  ARG R  72    15997  15997  15997      0      0      0       C
ATOM    262  C   ARG R  72      11.262   5.420  24.388  1.00126.30           C
ANISOU  262  C   ARG R  72    15997  15997  15997      0      0      0       C
ATOM    263  O   ARG R  72      11.787   4.302  24.362  1.00126.30           O
ANISOU  263  O   ARG R  72    15997  15997  15997      0      0      0       O
ATOM    264  CB  ARG R  72      12.545   6.633  26.151  1.00126.30           C
ANISOU  264  CB  ARG R  72    15997  15997  15997      0      0      0       C
ATOM    265  CG  ARG R  72      11.411   6.913  27.120  1.00126.30           C
ANISOU  265  CG  ARG R  72    15997  15997  15997      0      0      0       C
ATOM    266  CD  ARG R  72      11.936   7.373  28.469  1.00126.30           C
ANISOU  266  CD  ARG R  72    15997  15997  15997      0      0      0       C
ATOM    267  NE  ARG R  72      12.699   8.611  28.360  1.00126.30           N
ANISOU  267  NE  ARG R  72    15997  15997  15997      0      0      0       N
ATOM    268  CZ  ARG R  72      13.262   9.236  29.385  1.00126.30           C
ANISOU  268  CZ  ARG R  72    15997  15997  15997      0      0      0       C
ATOM    269  NH1 ARG R  72      13.169   8.766  30.619  1.00126.30           N
ANISOU  269  NH1 ARG R  72    15997  15997  15997      0      0      0       N
ATOM    270  NH2 ARG R  72      13.935  10.363  29.168  1.00126.30           N
ANISOU  270  NH2 ARG R  72    15997  15997  15997      0      0      0       N
ATOM      0  H   ARG R  72      11.179   8.433  25.157  1.00126.30           H   new
ATOM      0  HA  ARG R  72      13.008   6.575  24.031  1.00126.30           H   new
ATOM      0  HB2 ARG R  72      12.985   5.654  26.391  1.00126.30           H   new
ATOM      0  HB3 ARG R  72      13.334   7.385  26.299  1.00126.30           H   new
ATOM      0  HG2 ARG R  72      10.749   7.684  26.700  1.00126.30           H   new
ATOM      0  HG3 ARG R  72      10.805   6.005  27.251  1.00126.30           H   new
ATOM      0  HD2 ARG R  72      11.093   7.522  29.159  1.00126.30           H   new
ATOM      0  HD3 ARG R  72      12.572   6.587  28.902  1.00126.30           H   new
ATOM      0  HE  ARG R  72      12.805   9.016  27.452  1.00126.30           H + new
ATOM      0 HH11 ARG R  72      12.665   7.921  30.795  1.00126.30           H + new
ATOM      0 HH12 ARG R  72      13.603   9.256  31.375  1.00126.30           H + new
ATOM      0 HH21 ARG R  72      14.012  10.729  28.241  1.00126.30           H + new
ATOM      0 HH22 ARG R  72      14.364  10.844  29.932  1.00126.30           H + new
ATOM    271  N   ASN R  73       9.961   5.603  24.180  1.00106.50           N
ANISOU  271  N   ASN R  73    13488  13488  13488      0      0      0       N
ATOM    272  CA  ASN R  73       9.094   4.483  23.847  1.00106.50           C
ANISOU  272  CA  ASN R  73    13488  13488  13488      0      0      0       C
ATOM    273  C   ASN R  73       9.340   4.045  22.407  1.00106.50           C
ANISOU  273  C   ASN R  73    13488  13488  13488      0      0      0       C
ATOM    274  O   ASN R  73       9.328   4.868  21.487  1.00106.50           O
ANISOU  274  O   ASN R  73    13488  13488  13488      0      0      0       O
ATOM    275  CB  ASN R  73       7.632   4.872  24.049  1.00106.50           C
ANISOU  275  CB  ASN R  73    13488  13488  13488      0      0      0       C
ATOM    276  CG  ASN R  73       6.684   3.713  23.824  1.00106.50           C
ANISOU  276  CG  ASN R  73    13488  13488  13488      0      0      0       C
ATOM    277  OD1 ASN R  73       5.676   3.848  23.133  1.00106.50           O
ANISOU  277  OD1 ASN R  73    13488  13488  13488      0      0      0       O
ATOM    278  ND2 ASN R  73       7.004   2.566  24.413  1.00106.50           N
ANISOU  278  ND2 ASN R  73    13488  13488  13488      0      0      0       N
ATOM      0  H   ASN R  73       9.500   6.489  24.235  1.00106.50           H   new
ATOM      0  HA  ASN R  73       9.324   3.639  24.514  1.00106.50           H   new
ATOM      0  HB2 ASN R  73       7.497   5.258  25.070  1.00106.50           H   new
ATOM      0  HB3 ASN R  73       7.375   5.690  23.359  1.00106.50           H   new
ATOM      0 HD21 ASN R  73       6.414   1.766  24.303  1.00106.50           H   new
ATOM      0 HD22 ASN R  73       7.835   2.503  24.966  1.00106.50           H   new
ATOM    279  N   VAL R  74       9.566   2.744  22.215  1.00 92.86           N
ANISOU  279  N   VAL R  74    11761  11761  11761      0      0      0       N
ATOM    280  CA  VAL R  74       9.919   2.230  20.895  1.00 92.86           C
ANISOU  280  CA  VAL R  74    11761  11761  11761      0      0      0       C
ATOM    281  C   VAL R  74       8.721   2.296  19.952  1.00 92.86           C
ANISOU  281  C   VAL R  74    11761  11761  11761      0      0      0       C
ATOM    282  O   VAL R  74       8.844   2.693  18.783  1.00 92.86           O
ANISOU  282  O   VAL R  74    11761  11761  11761      0      0      0       O
ATOM    283  CB  VAL R  74      10.465   0.797  21.014  1.00 92.86           C
ANISOU  283  CB  VAL R  74    11761  11761  11761      0      0      0       C
ATOM    284  CG1 VAL R  74      10.821   0.247  19.648  1.00 92.86           C
ANISOU  284  CG1 VAL R  74    11761  11761  11761      0      0      0       C
ATOM    285  CG2 VAL R  74      11.669   0.768  21.936  1.00 92.86           C
ANISOU  285  CG2 VAL R  74    11761  11761  11761      0      0      0       C
ATOM      0  H   VAL R  74       9.512   2.051  22.934  1.00 92.86           H   new
ATOM      0  HA  VAL R  74      10.711   2.862  20.466  1.00 92.86           H   new
ATOM      0  HB  VAL R  74       9.681   0.158  21.446  1.00 92.86           H   new
ATOM      0 HG11 VAL R  74      11.209  -0.777  19.754  1.00 92.86           H   new
ATOM      0 HG12 VAL R  74       9.924   0.235  19.012  1.00 92.86           H   new
ATOM      0 HG13 VAL R  74      11.589   0.883  19.185  1.00 92.86           H   new
ATOM      0 HG21 VAL R  74      12.049  -0.262  22.012  1.00 92.86           H   new
ATOM      0 HG22 VAL R  74      12.457   1.420  21.531  1.00 92.86           H   new
ATOM      0 HG23 VAL R  74      11.376   1.124  22.934  1.00 92.86           H   new
ATOM    286  N   THR R  75       7.545   1.900  20.445  1.00 90.25           N
ANISOU  286  N   THR R  75    11431  11431  11431      0      0      0       N
ATOM    287  CA  THR R  75       6.357   1.879  19.601  1.00 90.25           C
ANISOU  287  CA  THR R  75    11431  11431  11431      0      0      0       C
ATOM    288  C   THR R  75       6.021   3.265  19.072  1.00 90.25           C
ANISOU  288  C   THR R  75    11431  11431  11431      0      0      0       C
ATOM    289  O   THR R  75       5.506   3.393  17.958  1.00 90.25           O
ANISOU  289  O   THR R  75    11431  11431  11431      0      0      0       O
ATOM    290  CB  THR R  75       5.171   1.297  20.370  1.00 90.25           C
ANISOU  290  CB  THR R  75    11431  11431  11431      0      0      0       C
ATOM    291  OG1 THR R  75       5.583   0.111  21.059  1.00 90.25           O
ANISOU  291  OG1 THR R  75    11431  11431  11431      0      0      0       O
ATOM    292  CG2 THR R  75       4.040   0.947  19.418  1.00 90.25           C
ANISOU  292  CG2 THR R  75    11431  11431  11431      0      0      0       C
ATOM      0  H   THR R  75       7.398   1.601  21.388  1.00 90.25           H   new
ATOM      0  HA  THR R  75       6.571   1.236  18.735  1.00 90.25           H   new
ATOM      0  HB  THR R  75       4.817   2.049  21.090  1.00 90.25           H   new
ATOM      0  HG1 THR R  75       6.162  -0.440  20.458  1.00 90.25           H   new
ATOM      0 HG21 THR R  75       3.196   0.530  19.988  1.00 90.25           H   new
ATOM      0 HG22 THR R  75       3.712   1.854  18.888  1.00 90.25           H   new
ATOM      0 HG23 THR R  75       4.392   0.203  18.688  1.00 90.25           H   new
ATOM    293  N   ASN R  76       6.319   4.313  19.842  1.00 92.10           N
ANISOU  293  N   ASN R  76    11664  11664  11664      0      0      0       N
ATOM    294  CA  ASN R  76       6.085   5.669  19.357  1.00 92.10           C
ANISOU  294  CA  ASN R  76    11664  11664  11664      0      0      0       C
ATOM    295  C   ASN R  76       6.941   5.975  18.133  1.00 92.10           C
ANISOU  295  C   ASN R  76    11664  11664  11664      0      0      0       C
ATOM    296  O   ASN R  76       6.449   6.536  17.146  1.00 92.10           O
ANISOU  296  O   ASN R  76    11664  11664  11664      0      0      0       O
ATOM    297  CB  ASN R  76       6.357   6.678  20.471  1.00 92.10           C
ANISOU  297  CB  ASN R  76    11664  11664  11664      0      0      0       C
ATOM    298  CG  ASN R  76       5.215   6.770  21.461  1.00 92.10           C
ANISOU  298  CG  ASN R  76    11664  11664  11664      0      0      0       C
ATOM    299  OD1 ASN R  76       4.054   6.570  21.106  1.00 92.10           O
ANISOU  299  OD1 ASN R  76    11664  11664  11664      0      0      0       O
ATOM    300  ND2 ASN R  76       5.538   7.078  22.711  1.00 92.10           N
ANISOU  300  ND2 ASN R  76    11664  11664  11664      0      0      0       N
ATOM      0  H   ASN R  76       6.705   4.252  20.762  1.00 92.10           H   new
ATOM      0  HA  ASN R  76       5.031   5.749  19.054  1.00 92.10           H   new
ATOM      0  HB2 ASN R  76       7.277   6.393  21.003  1.00 92.10           H   new
ATOM      0  HB3 ASN R  76       6.535   7.669  20.028  1.00 92.10           H   new
ATOM      0 HD21 ASN R  76       4.824   7.155  23.407  1.00 92.10           H   new
ATOM      0 HD22 ASN R  76       6.495   7.233  22.957  1.00 92.10           H   new
ATOM    301  N   ILE R  77       8.222   5.604  18.173  1.00 90.25           N
ANISOU  301  N   ILE R  77    11431  11431  11431      0      0      0       N
ATOM    302  CA  ILE R  77       9.103   5.841  17.032  1.00 90.25           C
ANISOU  302  CA  ILE R  77    11431  11431  11431      0      0      0       C
ATOM    303  C   ILE R  77       8.650   5.024  15.827  1.00 90.25           C
ANISOU  303  C   ILE R  77    11431  11431  11431      0      0      0       C
ATOM    304  O   ILE R  77       8.657   5.511  14.687  1.00 90.25           O
ANISOU  304  O   ILE R  77    11431  11431  11431      0      0      0       O
ATOM    305  CB  ILE R  77      10.560   5.530  17.411  1.00 90.25           C
ANISOU  305  CB  ILE R  77    11431  11431  11431      0      0      0       C
ATOM    306  CG1 ILE R  77      10.914   6.182  18.747  1.00 90.25           C
ANISOU  306  CG1 ILE R  77    11431  11431  11431      0      0      0       C
ATOM    307  CG2 ILE R  77      11.503   6.004  16.322  1.00 90.25           C
ANISOU  307  CG2 ILE R  77    11431  11431  11431      0      0      0       C
ATOM    308  CD1 ILE R  77      12.237   5.723  19.314  1.00 90.25           C
ANISOU  308  CD1 ILE R  77    11431  11431  11431      0      0      0       C
ATOM      0  H   ILE R  77       8.657   5.155  18.954  1.00 90.25           H   new
ATOM      0  HA  ILE R  77       9.047   6.903  16.752  1.00 90.25           H   new
ATOM      0  HB  ILE R  77      10.669   4.440  17.516  1.00 90.25           H   new
ATOM      0 HG12 ILE R  77      10.940   7.274  18.617  1.00 90.25           H   new
ATOM      0 HG13 ILE R  77      10.118   5.964  19.474  1.00 90.25           H   new
ATOM      0 HG21 ILE R  77      12.540   5.774  16.609  1.00 90.25           H   new
ATOM      0 HG22 ILE R  77      11.262   5.492  15.379  1.00 90.25           H   new
ATOM      0 HG23 ILE R  77      11.392   7.090  16.188  1.00 90.25           H   new
ATOM      0 HD11 ILE R  77      12.423   6.233  20.271  1.00 90.25           H   new
ATOM      0 HD12 ILE R  77      12.209   4.636  19.477  1.00 90.25           H   new
ATOM      0 HD13 ILE R  77      13.044   5.966  18.607  1.00 90.25           H   new
ATOM    309  N   LEU R  78       8.259   3.767  16.056  1.00 90.25           N
ANISOU  309  N   LEU R  78    11431  11431  11431      0      0      0       N
ATOM    310  CA  LEU R  78       7.776   2.944  14.951  1.00 90.25           C
ANISOU  310  CA  LEU R  78    11431  11431  11431      0      0      0       C
ATOM    311  C   LEU R  78       6.518   3.540  14.328  1.00 90.25           C
ANISOU  311  C   LEU R  78    11431  11431  11431      0      0      0       C
ATOM    312  O   LEU R  78       6.362   3.540  13.101  1.00 90.25           O
ANISOU  312  O   LEU R  78    11431  11431  11431      0      0      0       O
ATOM    313  CB  LEU R  78       7.525   1.516  15.432  1.00 90.25           C
ANISOU  313  CB  LEU R  78    11431  11431  11431      0      0      0       C
ATOM    314  CG  LEU R  78       8.731   0.816  16.062  1.00 90.25           C
ANISOU  314  CG  LEU R  78    11431  11431  11431      0      0      0       C
ATOM    315  CD1 LEU R  78       8.473  -0.670  16.242  1.00 90.25           C
ANISOU  315  CD1 LEU R  78    11431  11431  11431      0      0      0       C
ATOM    316  CD2 LEU R  78       9.976   1.039  15.226  1.00 90.25           C
ANISOU  316  CD2 LEU R  78    11431  11431  11431      0      0      0       C
ATOM      0  H   LEU R  78       8.267   3.319  16.950  1.00 90.25           H   new
ATOM      0  HA  LEU R  78       8.551   2.921  14.171  1.00 90.25           H   new
ATOM      0  HB2 LEU R  78       6.707   1.533  16.167  1.00 90.25           H   new
ATOM      0  HB3 LEU R  78       7.178   0.915  14.578  1.00 90.25           H   new
ATOM      0  HG  LEU R  78       8.892   1.256  17.057  1.00 90.25           H   new
ATOM      0 HD11 LEU R  78       9.356  -1.144  16.696  1.00 90.25           H   new
ATOM      0 HD12 LEU R  78       7.602  -0.815  16.898  1.00 90.25           H   new
ATOM      0 HD13 LEU R  78       8.274  -1.129  15.263  1.00 90.25           H   new
ATOM      0 HD21 LEU R  78      10.830   0.529  15.695  1.00 90.25           H   new
ATOM      0 HD22 LEU R  78       9.817   0.634  14.216  1.00 90.25           H   new
ATOM      0 HD23 LEU R  78      10.185   2.117  15.159  1.00 90.25           H   new
ATOM    317  N   ILE R  79       5.615   4.066  15.160  1.00 90.25           N
ANISOU  317  N   ILE R  79    11431  11431  11431      0      0      0       N
ATOM    318  CA  ILE R  79       4.403   4.703  14.653  1.00 90.25           C
ANISOU  318  CA  ILE R  79    11431  11431  11431      0      0      0       C
ATOM    319  C   ILE R  79       4.746   5.956  13.856  1.00 90.25           C
ANISOU  319  C   ILE R  79    11431  11431  11431      0      0      0       C
ATOM    320  O   ILE R  79       4.127   6.236  12.822  1.00 90.25           O
ANISOU  320  O   ILE R  79    11431  11431  11431      0      0      0       O
ATOM    321  CB  ILE R  79       3.442   5.011  15.816  1.00 90.25           C
ANISOU  321  CB  ILE R  79    11431  11431  11431      0      0      0       C
ATOM    322  CG1 ILE R  79       2.768   3.728  16.299  1.00 90.25           C
ANISOU  322  CG1 ILE R  79    11431  11431  11431      0      0      0       C
ATOM    323  CG2 ILE R  79       2.395   6.030  15.401  1.00 90.25           C
ANISOU  323  CG2 ILE R  79    11431  11431  11431      0      0      0       C
ATOM    324  CD1 ILE R  79       1.989   3.897  17.581  1.00 90.25           C
ANISOU  324  CD1 ILE R  79    11431  11431  11431      0      0      0       C
ATOM      0  H   ILE R  79       5.699   4.063  16.156  1.00 90.25           H   new
ATOM      0  HA  ILE R  79       3.893   4.010  13.967  1.00 90.25           H   new
ATOM      0  HB  ILE R  79       4.029   5.439  16.642  1.00 90.25           H   new
ATOM      0 HG12 ILE R  79       2.090   3.363  15.514  1.00 90.25           H   new
ATOM      0 HG13 ILE R  79       3.536   2.954  16.446  1.00 90.25           H   new
ATOM      0 HG21 ILE R  79       1.723   6.232  16.248  1.00 90.25           H   new
ATOM      0 HG22 ILE R  79       2.891   6.963  15.097  1.00 90.25           H   new
ATOM      0 HG23 ILE R  79       1.811   5.634  14.557  1.00 90.25           H   new
ATOM      0 HD11 ILE R  79       1.535   2.936  17.864  1.00 90.25           H   new
ATOM      0 HD12 ILE R  79       2.666   4.232  18.381  1.00 90.25           H   new
ATOM      0 HD13 ILE R  79       1.198   4.647  17.434  1.00 90.25           H   new
ATOM    325  N   VAL R  80       5.730   6.733  14.319  1.00 90.25           N
ANISOU  325  N   VAL R  80    11431  11431  11431      0      0      0       N
ATOM    326  CA  VAL R  80       6.146   7.921  13.575  1.00 90.25           C
ANISOU  326  CA  VAL R  80    11431  11431  11431      0      0      0       C
ATOM    327  C   VAL R  80       6.651   7.529  12.194  1.00 90.25           C
ANISOU  327  C   VAL R  80    11431  11431  11431      0      0      0       C
ATOM    328  O   VAL R  80       6.291   8.143  11.178  1.00 90.25           O
ANISOU  328  O   VAL R  80    11431  11431  11431      0      0      0       O
ATOM    329  CB  VAL R  80       7.218   8.701  14.356  1.00 90.25           C
ANISOU  329  CB  VAL R  80    11431  11431  11431      0      0      0       C
ATOM    330  CG1 VAL R  80       7.793   9.812  13.494  1.00 90.25           C
ANISOU  330  CG1 VAL R  80    11431  11431  11431      0      0      0       C
ATOM    331  CG2 VAL R  80       6.642   9.267  15.628  1.00 90.25           C
ANISOU  331  CG2 VAL R  80    11431  11431  11431      0      0      0       C
ATOM      0  H   VAL R  80       6.232   6.569  15.168  1.00 90.25           H   new
ATOM      0  HA  VAL R  80       5.275   8.580  13.447  1.00 90.25           H   new
ATOM      0  HB  VAL R  80       8.028   8.007  14.623  1.00 90.25           H   new
ATOM      0 HG11 VAL R  80       8.557  10.361  14.064  1.00 90.25           H   new
ATOM      0 HG12 VAL R  80       8.250   9.378  12.592  1.00 90.25           H   new
ATOM      0 HG13 VAL R  80       6.989  10.503  13.201  1.00 90.25           H   new
ATOM      0 HG21 VAL R  80       7.423   9.820  16.171  1.00 90.25           H   new
ATOM      0 HG22 VAL R  80       5.813   9.948  15.385  1.00 90.25           H   new
ATOM      0 HG23 VAL R  80       6.269   8.447  16.259  1.00 90.25           H   new
ATOM    332  N   ASN R  81       7.494   6.496  12.137  1.00 90.25           N
ANISOU  332  N   ASN R  81    11431  11431  11431      0      0      0       N
ATOM    333  CA  ASN R  81       8.020   6.044  10.852  1.00 90.25           C
ANISOU  333  CA  ASN R  81    11431  11431  11431      0      0      0       C
ATOM    334  C   ASN R  81       6.900   5.562   9.936  1.00 90.25           C
ANISOU  334  C   ASN R  81    11431  11431  11431      0      0      0       C
ATOM    335  O   ASN R  81       6.882   5.880   8.739  1.00 90.25           O
ANISOU  335  O   ASN R  81    11431  11431  11431      0      0      0       O
ATOM    336  CB  ASN R  81       9.051   4.938  11.069  1.00 90.25           C
ANISOU  336  CB  ASN R  81    11431  11431  11431      0      0      0       C
ATOM    337  CG  ASN R  81       9.515   4.311   9.772  1.00 90.25           C
ANISOU  337  CG  ASN R  81    11431  11431  11431      0      0      0       C
ATOM    338  OD1 ASN R  81       9.812   5.010   8.804  1.00 90.25           O
ANISOU  338  OD1 ASN R  81    11431  11431  11431      0      0      0       O
ATOM    339  ND2 ASN R  81       9.577   2.986   9.743  1.00 90.25           N
ANISOU  339  ND2 ASN R  81    11431  11431  11431      0      0      0       N
ATOM      0  H   ASN R  81       7.814   5.979  12.931  1.00 90.25           H   new
ATOM      0  HA  ASN R  81       8.510   6.897  10.360  1.00 90.25           H   new
ATOM      0  HB2 ASN R  81       9.919   5.351  11.603  1.00 90.25           H   new
ATOM      0  HB3 ASN R  81       8.617   4.159  11.714  1.00 90.25           H   new
ATOM      0 HD21 ASN R  81       9.874   2.517   8.911  1.00 90.25           H   new
ATOM      0 HD22 ASN R  81       9.326   2.456  10.553  1.00 90.25           H   new
ATOM    340  N   LEU R  82       5.952   4.798  10.486  1.00 90.25           N
ANISOU  340  N   LEU R  82    11431  11431  11431      0      0      0       N
ATOM    341  CA  LEU R  82       4.836   4.302   9.687  1.00 90.25           C
ANISOU  341  CA  LEU R  82    11431  11431  11431      0      0      0       C
ATOM    342  C   LEU R  82       4.000   5.450   9.136  1.00 90.25           C
ANISOU  342  C   LEU R  82    11431  11431  11431      0      0      0       C
ATOM    343  O   LEU R  82       3.602   5.431   7.964  1.00 90.25           O
ANISOU  343  O   LEU R  82    11431  11431  11431      0      0      0       O
ATOM    344  CB  LEU R  82       3.975   3.364  10.535  1.00 90.25           C
ANISOU  344  CB  LEU R  82    11431  11431  11431      0      0      0       C
ATOM    345  CG  LEU R  82       2.895   2.508   9.874  1.00 90.25           C
ANISOU  345  CG  LEU R  82    11431  11431  11431      0      0      0       C
ATOM    346  CD1 LEU R  82       2.707   1.234  10.671  1.00 90.25           C
ANISOU  346  CD1 LEU R  82    11431  11431  11431      0      0      0       C
ATOM    347  CD2 LEU R  82       1.580   3.260   9.783  1.00 90.25           C
ANISOU  347  CD2 LEU R  82    11431  11431  11431      0      0      0       C
ATOM      0  H   LEU R  82       5.937   4.520  11.447  1.00 90.25           H   new
ATOM      0  HA  LEU R  82       5.239   3.745   8.828  1.00 90.25           H   new
ATOM      0  HB2 LEU R  82       4.658   2.680  11.061  1.00 90.25           H   new
ATOM      0  HB3 LEU R  82       3.481   3.978  11.302  1.00 90.25           H   new
ATOM      0  HG  LEU R  82       3.218   2.264   8.851  1.00 90.25           H   new
ATOM      0 HD11 LEU R  82       1.930   0.616  10.197  1.00 90.25           H   new
ATOM      0 HD12 LEU R  82       3.654   0.675  10.698  1.00 90.25           H   new
ATOM      0 HD13 LEU R  82       2.400   1.485  11.697  1.00 90.25           H   new
ATOM      0 HD21 LEU R  82       0.824   2.621   9.304  1.00 90.25           H   new
ATOM      0 HD22 LEU R  82       1.242   3.533  10.794  1.00 90.25           H   new
ATOM      0 HD23 LEU R  82       1.720   4.173   9.185  1.00 90.25           H   new
ATOM    348  N   SER R  83       3.720   6.456   9.966  1.00 90.25           N
ANISOU  348  N   SER R  83    11431  11431  11431      0      0      0       N
ATOM    349  CA  SER R  83       2.918   7.589   9.519  1.00 90.25           C
ANISOU  349  CA  SER R  83    11431  11431  11431      0      0      0       C
ATOM    350  C   SER R  83       3.634   8.378   8.431  1.00 90.25           C
ANISOU  350  C   SER R  83    11431  11431  11431      0      0      0       C
ATOM    351  O   SER R  83       3.011   8.801   7.449  1.00 90.25           O
ANISOU  351  O   SER R  83    11431  11431  11431      0      0      0       O
ATOM    352  CB  SER R  83       2.581   8.494  10.702  1.00 90.25           C
ANISOU  352  CB  SER R  83    11431  11431  11431      0      0      0       C
ATOM    353  OG  SER R  83       3.751   8.847  11.415  1.00 90.25           O
ANISOU  353  OG  SER R  83    11431  11431  11431      0      0      0       O
ATOM      0  H   SER R  83       4.026   6.507  10.917  1.00 90.25           H   new
ATOM      0  HA  SER R  83       1.983   7.199   9.090  1.00 90.25           H   new
ATOM      0  HB2 SER R  83       2.077   9.403  10.342  1.00 90.25           H   new
ATOM      0  HB3 SER R  83       1.877   7.980  11.374  1.00 90.25           H   new
ATOM      0  HG  SER R  83       4.534   8.354  11.036  1.00 90.25           H   new
ATOM    354  N   PHE R  84       4.944   8.585   8.584  1.00 90.25           N
ANISOU  354  N   PHE R  84    11431  11431  11431      0      0      0       N
ATOM    355  CA  PHE R  84       5.695   9.292   7.551  1.00 90.25           C
ANISOU  355  CA  PHE R  84    11431  11431  11431      0      0      0       C
ATOM    356  C   PHE R  84       5.681   8.520   6.237  1.00 90.25           C
ANISOU  356  C   PHE R  84    11431  11431  11431      0      0      0       C
ATOM    357  O   PHE R  84       5.496   9.107   5.161  1.00 90.25           O
ANISOU  357  O   PHE R  84    11431  11431  11431      0      0      0       O
ATOM    358  CB  PHE R  84       7.128   9.539   8.026  1.00 90.25           C
ANISOU  358  CB  PHE R  84    11431  11431  11431      0      0      0       C
ATOM    359  CG  PHE R  84       8.104   9.794   6.915  1.00 90.25           C
ANISOU  359  CG  PHE R  84    11431  11431  11431      0      0      0       C
ATOM    360  CD1 PHE R  84       8.173  11.038   6.312  1.00 90.25           C
ANISOU  360  CD1 PHE R  84    11431  11431  11431      0      0      0       C
ATOM    361  CD2 PHE R  84       8.963   8.798   6.483  1.00 90.25           C
ANISOU  361  CD2 PHE R  84    11431  11431  11431      0      0      0       C
ATOM    362  CE1 PHE R  84       9.073  11.282   5.292  1.00 90.25           C
ANISOU  362  CE1 PHE R  84    11431  11431  11431      0      0      0       C
ATOM    363  CE2 PHE R  84       9.864   9.034   5.464  1.00 90.25           C
ANISOU  363  CE2 PHE R  84    11431  11431  11431      0      0      0       C
ATOM    364  CZ  PHE R  84       9.919  10.278   4.868  1.00 90.25           C
ANISOU  364  CZ  PHE R  84    11431  11431  11431      0      0      0       C
ATOM      0  H   PHE R  84       5.481   8.288   9.374  1.00 90.25           H   new
ATOM      0  HA  PHE R  84       5.211  10.263   7.368  1.00 90.25           H   new
ATOM      0  HB2 PHE R  84       7.133  10.401   8.710  1.00 90.25           H   new
ATOM      0  HB3 PHE R  84       7.467   8.667   8.605  1.00 90.25           H   new
ATOM      0  HD1 PHE R  84       7.503  11.843   6.649  1.00 90.25           H   new
ATOM      0  HD2 PHE R  84       8.927   7.806   6.958  1.00 90.25           H   new
ATOM      0  HE1 PHE R  84       9.115  12.274   4.819  1.00 90.25           H   new
ATOM      0  HE2 PHE R  84      10.537   8.232   5.127  1.00 90.25           H   new
ATOM      0  HZ  PHE R  84      10.636  10.469   4.056  1.00 90.25           H   new
ATOM    365  N   SER R  85       5.864   7.197   6.305  1.00 90.25           N
ANISOU  365  N   SER R  85    11431  11431  11431      0      0      0       N
ATOM    366  CA  SER R  85       5.842   6.385   5.091  1.00 90.25           C
ANISOU  366  CA  SER R  85    11431  11431  11431      0      0      0       C
ATOM    367  C   SER R  85       4.478   6.437   4.411  1.00 90.25           C
ANISOU  367  C   SER R  85    11431  11431  11431      0      0      0       C
ATOM    368  O   SER R  85       4.392   6.554   3.182  1.00 90.25           O
ANISOU  368  O   SER R  85    11431  11431  11431      0      0      0       O
ATOM    369  CB  SER R  85       6.223   4.943   5.421  1.00 90.25           C
ANISOU  369  CB  SER R  85    11431  11431  11431      0      0      0       C
ATOM    370  OG  SER R  85       5.802   4.060   4.399  1.00 90.25           O
ANISOU  370  OG  SER R  85    11431  11431  11431      0      0      0       O
ATOM      0  H   SER R  85       6.022   6.688   7.151  1.00 90.25           H   new
ATOM      0  HA  SER R  85       6.579   6.799   4.387  1.00 90.25           H   new
ATOM      0  HB2 SER R  85       7.313   4.868   5.550  1.00 90.25           H   new
ATOM      0  HB3 SER R  85       5.765   4.648   6.377  1.00 90.25           H   new
ATOM      0  HG  SER R  85       6.354   4.211   3.579  1.00 90.25           H   new
ATOM    371  N   ASP R  86       3.399   6.350   5.193  1.00 93.92           N
ANISOU  371  N   ASP R  86    11895  11895  11895      0      0      0       N
ATOM    372  CA  ASP R  86       2.062   6.417   4.611  1.00 93.92           C
ANISOU  372  CA  ASP R  86    11895  11895  11895      0      0      0       C
ATOM    373  C   ASP R  86       1.799   7.782   3.987  1.00 93.92           C
ANISOU  373  C   ASP R  86    11895  11895  11895      0      0      0       C
ATOM    374  O   ASP R  86       1.164   7.876   2.929  1.00 93.92           O
ANISOU  374  O   ASP R  86    11895  11895  11895      0      0      0       O
ATOM    375  CB  ASP R  86       1.007   6.097   5.670  1.00 93.92           C
ANISOU  375  CB  ASP R  86    11895  11895  11895      0      0      0       C
ATOM    376  CG  ASP R  86       0.814   4.608   5.867  1.00 93.92           C
ANISOU  376  CG  ASP R  86    11895  11895  11895      0      0      0       C
ATOM    377  OD1 ASP R  86       1.566   3.824   5.251  1.00 93.92           O
ANISOU  377  OD1 ASP R  86    11895  11895  11895      0      0      0       O
ATOM    378  OD2 ASP R  86      -0.090   4.219   6.635  1.00 93.92           O
ANISOU  378  OD2 ASP R  86    11895  11895  11895      0      0      0       O
ATOM      0  H   ASP R  86       3.424   6.238   6.186  1.00 93.92           H   new
ATOM      0  HA  ASP R  86       2.000   5.665   3.811  1.00 93.92           H   new
ATOM      0  HB2 ASP R  86       1.302   6.555   6.626  1.00 93.92           H   new
ATOM      0  HB3 ASP R  86       0.049   6.552   5.377  1.00 93.92           H   new
ATOM    379  N   LEU R  87       2.270   8.853   4.632  1.00 95.54           N
ANISOU  379  N   LEU R  87    12101  12101  12101      0      0      0       N
ATOM    380  CA  LEU R  87       2.110  10.184   4.058  1.00 95.54           C
ANISOU  380  CA  LEU R  87    12101  12101  12101      0      0      0       C
ATOM    381  C   LEU R  87       2.840  10.288   2.726  1.00 95.54           C
ANISOU  381  C   LEU R  87    12101  12101  12101      0      0      0       C
ATOM    382  O   LEU R  87       2.307  10.845   1.758  1.00 95.54           O
ANISOU  382  O   LEU R  87    12101  12101  12101      0      0      0       O
ATOM    383  CB  LEU R  87       2.609  11.241   5.050  1.00 95.54           C
ANISOU  383  CB  LEU R  87    12101  12101  12101      0      0      0       C
ATOM    384  CG  LEU R  87       2.548  12.749   4.764  1.00 95.54           C
ANISOU  384  CG  LEU R  87    12101  12101  12101      0      0      0       C
ATOM    385  CD1 LEU R  87       2.710  13.509   6.069  1.00 95.54           C
ANISOU  385  CD1 LEU R  87    12101  12101  12101      0      0      0       C
ATOM    386  CD2 LEU R  87       3.608  13.222   3.778  1.00 95.54           C
ANISOU  386  CD2 LEU R  87    12101  12101  12101      0      0      0       C
ATOM      0  H   LEU R  87       2.744   8.825   5.512  1.00 95.54           H   new
ATOM      0  HA  LEU R  87       1.042  10.365   3.864  1.00 95.54           H   new
ATOM      0  HB2 LEU R  87       2.055  11.078   5.986  1.00 95.54           H   new
ATOM      0  HB3 LEU R  87       3.663  11.004   5.255  1.00 95.54           H   new
ATOM      0  HG  LEU R  87       1.570  12.947   4.302  1.00 95.54           H   new
ATOM      0 HD11 LEU R  87       2.667  14.590   5.872  1.00 95.54           H   new
ATOM      0 HD12 LEU R  87       1.900  13.230   6.759  1.00 95.54           H   new
ATOM      0 HD13 LEU R  87       3.680  13.257   6.522  1.00 95.54           H   new
ATOM      0 HD21 LEU R  87       3.506  14.306   3.621  1.00 95.54           H   new
ATOM      0 HD22 LEU R  87       4.608  13.003   4.181  1.00 95.54           H   new
ATOM      0 HD23 LEU R  87       3.477  12.699   2.819  1.00 95.54           H   new
ATOM    387  N   LEU R  88       4.060   9.748   2.656  1.00 97.08           N
ANISOU  387  N   LEU R  88    12296  12296  12296      0      0      0       N
ATOM    388  CA  LEU R  88       4.796   9.756   1.395  1.00 97.08           C
ANISOU  388  CA  LEU R  88    12296  12296  12296      0      0      0       C
ATOM    389  C   LEU R  88       4.055   8.973   0.318  1.00 97.08           C
ANISOU  389  C   LEU R  88    12296  12296  12296      0      0      0       C
ATOM    390  O   LEU R  88       3.943   9.430  -0.829  1.00 97.08           O
ANISOU  390  O   LEU R  88    12296  12296  12296      0      0      0       O
ATOM    391  CB  LEU R  88       6.199   9.186   1.604  1.00 97.08           C
ANISOU  391  CB  LEU R  88    12296  12296  12296      0      0      0       C
ATOM    392  CG  LEU R  88       7.131   9.202   0.391  1.00 97.08           C
ANISOU  392  CG  LEU R  88    12296  12296  12296      0      0      0       C
ATOM    393  CD1 LEU R  88       7.393  10.629  -0.058  1.00 97.08           C
ANISOU  393  CD1 LEU R  88    12296  12296  12296      0      0      0       C
ATOM    394  CD2 LEU R  88       8.433   8.489   0.709  1.00 97.08           C
ANISOU  394  CD2 LEU R  88    12296  12296  12296      0      0      0       C
ATOM      0  H   LEU R  88       4.537   9.319   3.423  1.00 97.08           H   new
ATOM      0  HA  LEU R  88       4.881  10.798   1.052  1.00 97.08           H   new
ATOM      0  HB2 LEU R  88       6.682   9.749   2.416  1.00 97.08           H   new
ATOM      0  HB3 LEU R  88       6.100   8.146   1.948  1.00 97.08           H   new
ATOM      0  HG  LEU R  88       6.640   8.666  -0.434  1.00 97.08           H   new
ATOM      0 HD11 LEU R  88       8.064  10.622  -0.930  1.00 97.08           H   new
ATOM      0 HD12 LEU R  88       6.442  11.108  -0.332  1.00 97.08           H   new
ATOM      0 HD13 LEU R  88       7.864  11.191   0.762  1.00 97.08           H   new
ATOM      0 HD21 LEU R  88       9.089   8.511  -0.174  1.00 97.08           H   new
ATOM      0 HD22 LEU R  88       8.933   8.994   1.549  1.00 97.08           H   new
ATOM      0 HD23 LEU R  88       8.222   7.445   0.983  1.00 97.08           H   new
ATOM    395  N   VAL R  89       3.533   7.795   0.671  1.00 95.36           N
ANISOU  395  N   VAL R  89    12077  12077  12077      0      0      0       N
ATOM    396  CA  VAL R  89       2.793   6.983  -0.294  1.00 95.36           C
ANISOU  396  CA  VAL R  89    12077  12077  12077      0      0      0       C
ATOM    397  C   VAL R  89       1.604   7.763  -0.836  1.00 95.36           C
ANISOU  397  C   VAL R  89    12077  12077  12077      0      0      0       C
ATOM    398  O   VAL R  89       1.409   7.869  -2.052  1.00 95.36           O
ANISOU  398  O   VAL R  89    12077  12077  12077      0      0      0       O
ATOM    399  CB  VAL R  89       2.343   5.658   0.346  1.00 95.36           C
ANISOU  399  CB  VAL R  89    12077  12077  12077      0      0      0       C
ATOM    400  CG1 VAL R  89       1.299   4.980  -0.523  1.00 95.36           C
ANISOU  400  CG1 VAL R  89    12077  12077  12077      0      0      0       C
ATOM    401  CG2 VAL R  89       3.526   4.740   0.561  1.00 95.36           C
ANISOU  401  CG2 VAL R  89    12077  12077  12077      0      0      0       C
ATOM      0  H   VAL R  89       3.606   7.396   1.585  1.00 95.36           H   new
ATOM      0  HA  VAL R  89       3.458   6.741  -1.136  1.00 95.36           H   new
ATOM      0  HB  VAL R  89       1.895   5.881   1.326  1.00 95.36           H   new
ATOM      0 HG11 VAL R  89       0.987   4.035  -0.053  1.00 95.36           H   new
ATOM      0 HG12 VAL R  89       0.426   5.641  -0.631  1.00 95.36           H   new
ATOM      0 HG13 VAL R  89       1.726   4.772  -1.515  1.00 95.36           H   new
ATOM      0 HG21 VAL R  89       3.183   3.800   1.019  1.00 95.36           H   new
ATOM      0 HG22 VAL R  89       4.003   4.524  -0.406  1.00 95.36           H   new
ATOM      0 HG23 VAL R  89       4.253   5.228   1.227  1.00 95.36           H   new
ATOM    402  N   ALA R  90       0.805   8.342   0.063  1.00101.68           N
ANISOU  402  N   ALA R  90    12878  12878  12878      0      0      0       N
ATOM    403  CA  ALA R  90      -0.390   9.062  -0.362  1.00101.68           C
ANISOU  403  CA  ALA R  90    12878  12878  12878      0      0      0       C
ATOM    404  C   ALA R  90      -0.040  10.269  -1.222  1.00101.68           C
ANISOU  404  C   ALA R  90    12878  12878  12878      0      0      0       C
ATOM    405  O   ALA R  90      -0.727  10.556  -2.209  1.00101.68           O
ANISOU  405  O   ALA R  90    12878  12878  12878      0      0      0       O
ATOM    406  CB  ALA R  90      -1.205   9.494   0.856  1.00101.68           C
ANISOU  406  CB  ALA R  90    12878  12878  12878      0      0      0       C
ATOM      0  H   ALA R  90       0.959   8.326   1.051  1.00101.68           H   new
ATOM      0  HA  ALA R  90      -0.995   8.379  -0.977  1.00101.68           H   new
ATOM      0  HB1 ALA R  90      -2.103  10.036   0.524  1.00101.68           H   new
ATOM      0  HB2 ALA R  90      -1.505   8.606   1.431  1.00101.68           H   new
ATOM      0  HB3 ALA R  90      -0.595  10.152   1.492  1.00101.68           H   new
ATOM    407  N   ILE R  91       1.024  10.993  -0.866  1.00106.54           N
ANISOU  407  N   ILE R  91    13494  13494  13494      0      0      0       N
ATOM    408  CA  ILE R  91       1.334  12.221  -1.590  1.00106.54           C
ANISOU  408  CA  ILE R  91    13494  13494  13494      0      0      0       C
ATOM    409  C   ILE R  91       1.973  11.924  -2.941  1.00106.54           C
ANISOU  409  C   ILE R  91    13494  13494  13494      0      0      0       C
ATOM    410  O   ILE R  91       1.892  12.746  -3.862  1.00106.54           O
ANISOU  410  O   ILE R  91    13494  13494  13494      0      0      0       O
ATOM    411  CB  ILE R  91       2.226  13.138  -0.732  1.00106.54           C
ANISOU  411  CB  ILE R  91    13494  13494  13494      0      0      0       C
ATOM    412  CG1 ILE R  91       2.214  14.565  -1.282  1.00106.54           C
ANISOU  412  CG1 ILE R  91    13494  13494  13494      0      0      0       C
ATOM    413  CG2 ILE R  91       3.650  12.617  -0.677  1.00106.54           C
ANISOU  413  CG2 ILE R  91    13494  13494  13494      0      0      0       C
ATOM    414  CD1 ILE R  91       2.836  15.583  -0.352  1.00106.54           C
ANISOU  414  CD1 ILE R  91    13494  13494  13494      0      0      0       C
ATOM      0  H   ILE R  91       1.651  10.764  -0.122  1.00106.54           H   new
ATOM      0  HA  ILE R  91       0.391  12.751  -1.790  1.00106.54           H   new
ATOM      0  HB  ILE R  91       1.818  13.145   0.290  1.00106.54           H   new
ATOM      0 HG12 ILE R  91       2.751  14.583  -2.242  1.00106.54           H   new
ATOM      0 HG13 ILE R  91       1.175  14.859  -1.490  1.00106.54           H   new
ATOM      0 HG21 ILE R  91       4.263  13.289  -0.059  1.00106.54           H   new
ATOM      0 HG22 ILE R  91       3.655  11.609  -0.237  1.00106.54           H   new
ATOM      0 HG23 ILE R  91       4.065  12.574  -1.695  1.00106.54           H   new
ATOM      0 HD11 ILE R  91       2.790  16.580  -0.815  1.00106.54           H   new
ATOM      0 HD12 ILE R  91       2.285  15.596   0.600  1.00106.54           H   new
ATOM      0 HD13 ILE R  91       3.886  15.315  -0.164  1.00106.54           H   new
ATOM    415  N   MET R  92       2.608  10.760  -3.103  1.00112.73           N
ANISOU  415  N   MET R  92    14277  14277  14277      0      0      0       N
ATOM    416  CA  MET R  92       3.358  10.485  -4.324  1.00112.73           C
ANISOU  416  CA  MET R  92    14277  14277  14277      0      0      0       C
ATOM    417  C   MET R  92       2.642   9.523  -5.265  1.00112.73           C
ANISOU  417  C   MET R  92    14277  14277  14277      0      0      0       C
ATOM    418  O   MET R  92       2.429   9.855  -6.434  1.00112.73           O
ANISOU  418  O   MET R  92    14277  14277  14277      0      0      0       O
ATOM    419  CB  MET R  92       4.747   9.943  -3.965  1.00112.73           C
ANISOU  419  CB  MET R  92    14277  14277  14277      0      0      0       C
ATOM    420  CG  MET R  92       5.631   9.677  -5.168  1.00112.73           C
ANISOU  420  CG  MET R  92    14277  14277  14277      0      0      0       C
ATOM    421  SD  MET R  92       6.486  11.167  -5.717  1.00112.73           S
ANISOU  421  SD  MET R  92    14277  14277  14277      0      0      0       S
ATOM    422  CE  MET R  92       8.160  10.813  -5.194  1.00112.73           C
ANISOU  422  CE  MET R  92    14277  14277  14277      0      0      0       C
ATOM      0  H   MET R  92       2.617  10.022  -2.429  1.00112.73           H   new
ATOM      0  HA  MET R  92       3.451  11.437  -4.867  1.00112.73           H   new
ATOM      0  HB2 MET R  92       5.251  10.663  -3.304  1.00112.73           H   new
ATOM      0  HB3 MET R  92       4.630   9.010  -3.395  1.00112.73           H   new
ATOM      0  HG2 MET R  92       6.370   8.903  -4.915  1.00112.73           H   new
ATOM      0  HG3 MET R  92       5.019   9.281  -5.992  1.00112.73           H   new
ATOM      0  HE1 MET R  92       8.532  11.639  -4.570  1.00112.73           H   new
ATOM      0  HE2 MET R  92       8.173   9.879  -4.613  1.00112.73           H   new
ATOM      0  HE3 MET R  92       8.805  10.703  -6.078  1.00112.73           H   new
ATOM    423  N   CYS R  93       2.265   8.331  -4.794  1.00113.60           N
ANISOU  423  N   CYS R  93    14387  14387  14387      0      0      0       N
ATOM    424  CA  CYS R  93       1.775   7.306  -5.711  1.00113.60           C
ANISOU  424  CA  CYS R  93    14387  14387  14387      0      0      0       C
ATOM    425  C   CYS R  93       0.351   7.589  -6.178  1.00113.60           C
ANISOU  425  C   CYS R  93    14387  14387  14387      0      0      0       C
ATOM    426  O   CYS R  93       0.016   7.345  -7.342  1.00113.60           O
ANISOU  426  O   CYS R  93    14387  14387  14387      0      0      0       O
ATOM    427  CB  CYS R  93       1.850   5.934  -5.044  1.00113.60           C
ANISOU  427  CB  CYS R  93    14387  14387  14387      0      0      0       C
ATOM    428  SG  CYS R  93       1.274   4.577  -6.080  1.00113.60           S
ANISOU  428  SG  CYS R  93    14387  14387  14387      0      0      0       S
ATOM      0  H   CYS R  93       2.288   8.064  -3.830  1.00113.60           H   new
ATOM      0  HA  CYS R  93       2.420   7.319  -6.602  1.00113.60           H   new
ATOM      0  HB2 CYS R  93       2.892   5.739  -4.749  1.00113.60           H   new
ATOM      0  HB3 CYS R  93       1.253   5.955  -4.121  1.00113.60           H   new
ATOM      0  HG  CYS R  93       0.543   5.049  -7.046  1.00113.60           H   new
ATOM    429  N   LEU R  94      -0.501   8.091  -5.287  1.00112.43           N
ANISOU  429  N   LEU R  94    14240  14240  14240      0      0      0       N
ATOM    430  CA  LEU R  94      -1.925   8.206  -5.598  1.00112.43           C
ANISOU  430  CA  LEU R  94    14240  14240  14240      0      0      0       C
ATOM    431  C   LEU R  94      -2.240   9.174  -6.735  1.00112.43           C
ANISOU  431  C   LEU R  94    14240  14240  14240      0      0      0       C
ATOM    432  O   LEU R  94      -2.975   8.781  -7.657  1.00112.43           O
ANISOU  432  O   LEU R  94    14240  14240  14240      0      0      0       O
ATOM    433  CB  LEU R  94      -2.692   8.574  -4.324  1.00112.43           C
ANISOU  433  CB  LEU R  94    14240  14240  14240      0      0      0       C
ATOM    434  CG  LEU R  94      -4.213   8.675  -4.440  1.00112.43           C
ANISOU  434  CG  LEU R  94    14240  14240  14240      0      0      0       C
ATOM    435  CD1 LEU R  94      -4.809   7.335  -4.824  1.00112.43           C
ANISOU  435  CD1 LEU R  94    14240  14240  14240      0      0      0       C
ATOM    436  CD2 LEU R  94      -4.806   9.160  -3.132  1.00112.43           C
ANISOU  436  CD2 LEU R  94    14240  14240  14240      0      0      0       C
ATOM      0  H   LEU R  94      -0.242   8.414  -4.377  1.00112.43           H   new
ATOM      0  HA  LEU R  94      -2.254   7.224  -5.967  1.00112.43           H   new
ATOM      0  HB2 LEU R  94      -2.456   7.825  -3.553  1.00112.43           H   new
ATOM      0  HB3 LEU R  94      -2.311   9.540  -3.961  1.00112.43           H   new
ATOM      0  HG  LEU R  94      -4.456   9.401  -5.230  1.00112.43           H   new
ATOM      0 HD11 LEU R  94      -5.902   7.428  -4.902  1.00112.43           H   new
ATOM      0 HD12 LEU R  94      -4.398   7.015  -5.793  1.00112.43           H   new
ATOM      0 HD13 LEU R  94      -4.559   6.588  -4.056  1.00112.43           H   new
ATOM      0 HD21 LEU R  94      -5.900   9.229  -3.228  1.00112.43           H   new
ATOM      0 HD22 LEU R  94      -4.552   8.452  -2.329  1.00112.43           H   new
ATOM      0 HD23 LEU R  94      -4.397  10.152  -2.889  1.00112.43           H   new
ATOM    437  N   PRO R  95      -1.751  10.421  -6.749  1.00113.53           N
ANISOU  437  N   PRO R  95    14378  14378  14378      0      0      0       N
ATOM    438  CA  PRO R  95      -2.239  11.378  -7.754  1.00113.53           C
ANISOU  438  CA  PRO R  95    14378  14378  14378      0      0      0       C
ATOM    439  C   PRO R  95      -1.637  11.221  -9.142  1.00113.53           C
ANISOU  439  C   PRO R  95    14378  14378  14378      0      0      0       C
ATOM    440  O   PRO R  95      -2.131  11.864 -10.078  1.00113.53           O
ANISOU  440  O   PRO R  95    14378  14378  14378      0      0      0       O
ATOM    441  CB  PRO R  95      -1.857  12.732  -7.150  1.00113.53           C
ANISOU  441  CB  PRO R  95    14378  14378  14378      0      0      0       C
ATOM    442  CG  PRO R  95      -0.621  12.446  -6.395  1.00113.53           C
ANISOU  442  CG  PRO R  95    14378  14378  14378      0      0      0       C
ATOM    443  CD  PRO R  95      -0.777  11.053  -5.838  1.00113.53           C
ANISOU  443  CD  PRO R  95    14378  14378  14378      0      0      0       C
ATOM      0  HA  PRO R  95      -3.314  11.234  -7.936  1.00113.53           H   new
ATOM      0  HB2 PRO R  95      -1.687  13.488  -7.930  1.00113.53           H   new
ATOM      0  HB3 PRO R  95      -2.650  13.119  -6.494  1.00113.53           H   new
ATOM      0  HG2 PRO R  95       0.262  12.511  -7.048  1.00113.53           H   new
ATOM      0  HG3 PRO R  95      -0.477  13.178  -5.587  1.00113.53           H   new
ATOM      0  HD2 PRO R  95       0.180  10.511  -5.830  1.00113.53           H   new
ATOM      0  HD3 PRO R  95      -1.145  11.071  -4.802  1.00113.53           H   new
ATOM    444  N   PHE R  96      -0.593  10.409  -9.313  1.00121.94           N
ANISOU  444  N   PHE R  96    15444  15444  15444      0      0      0       N
ATOM    445  CA  PHE R  96       0.047  10.300 -10.621  1.00121.94           C
ANISOU  445  CA  PHE R  96    15444  15444  15444      0      0      0       C
ATOM    446  C   PHE R  96      -0.602   9.219 -11.481  1.00121.94           C
ANISOU  446  C   PHE R  96    15444  15444  15444      0      0      0       C
ATOM    447  O   PHE R  96      -0.910   9.452 -12.656  1.00121.94           O
ANISOU  447  O   PHE R  96    15444  15444  15444      0      0      0       O
ATOM    448  CB  PHE R  96       1.541  10.026 -10.452  1.00121.94           C
ANISOU  448  CB  PHE R  96    15444  15444  15444      0      0      0       C
ATOM    449  CG  PHE R  96       2.357  11.261 -10.205  1.00121.94           C
ANISOU  449  CG  PHE R  96    15444  15444  15444      0      0      0       C
ATOM    450  CD1 PHE R  96       1.824  12.517 -10.441  1.00121.94           C
ANISOU  450  CD1 PHE R  96    15444  15444  15444      0      0      0       C
ATOM    451  CD2 PHE R  96       3.654  11.168  -9.733  1.00121.94           C
ANISOU  451  CD2 PHE R  96    15444  15444  15444      0      0      0       C
ATOM    452  CE1 PHE R  96       2.572  13.654 -10.214  1.00121.94           C
ANISOU  452  CE1 PHE R  96    15444  15444  15444      0      0      0       C
ATOM    453  CE2 PHE R  96       4.405  12.302  -9.503  1.00121.94           C
ANISOU  453  CE2 PHE R  96    15444  15444  15444      0      0      0       C
ATOM    454  CZ  PHE R  96       3.863  13.547  -9.745  1.00121.94           C
ANISOU  454  CZ  PHE R  96    15444  15444  15444      0      0      0       C
ATOM      0  H   PHE R  96      -0.190   9.842  -8.595  1.00121.94           H   new
ATOM      0  HA  PHE R  96      -0.088  11.259 -11.143  1.00121.94           H   new
ATOM      0  HB2 PHE R  96       1.684   9.329  -9.613  1.00121.94           H   new
ATOM      0  HB3 PHE R  96       1.917   9.524 -11.355  1.00121.94           H   new
ATOM      0  HD1 PHE R  96       0.793  12.609 -10.813  1.00121.94           H   new
ATOM      0  HD2 PHE R  96       4.092  10.178  -9.539  1.00121.94           H   new
ATOM      0  HE1 PHE R  96       2.138  14.646 -10.407  1.00121.94           H   new
ATOM      0  HE2 PHE R  96       5.435  12.213  -9.127  1.00121.94           H   new
ATOM      0  HZ  PHE R  96       4.460  14.453  -9.564  1.00121.94           H   new
ATOM    455  N   THR R  97      -0.808   8.028 -10.913  1.00116.54           N
ANISOU  455  N   THR R  97    14760  14760  14760      0      0      0       N
ATOM    456  CA  THR R  97      -1.398   6.934 -11.678  1.00116.54           C
ANISOU  456  CA  THR R  97    14760  14760  14760      0      0      0       C
ATOM    457  C   THR R  97      -2.833   7.225 -12.090  1.00116.54           C
ANISOU  457  C   THR R  97    14760  14760  14760      0      0      0       C
ATOM    458  O   THR R  97      -3.300   6.673 -13.092  1.00116.54           O
ANISOU  458  O   THR R  97    14760  14760  14760      0      0      0       O
ATOM    459  CB  THR R  97      -1.338   5.634 -10.875  1.00116.54           C
ANISOU  459  CB  THR R  97    14760  14760  14760      0      0      0       C
ATOM    460  OG1 THR R  97      -2.008   4.594 -11.598  1.00116.54           O
ANISOU  460  OG1 THR R  97    14760  14760  14760      0      0      0       O
ATOM    461  CG2 THR R  97      -1.999   5.812  -9.526  1.00116.54           C
ANISOU  461  CG2 THR R  97    14760  14760  14760      0      0      0       C
ATOM      0  H   THR R  97      -0.584   7.806  -9.964  1.00116.54           H   new
ATOM      0  HA  THR R  97      -0.806   6.827 -12.599  1.00116.54           H   new
ATOM      0  HB  THR R  97      -0.283   5.363 -10.721  1.00116.54           H   new
ATOM      0  HG1 THR R  97      -1.968   3.743 -11.074  1.00116.54           H   new
ATOM      0 HG21 THR R  97      -1.946   4.868  -8.964  1.00116.54           H   new
ATOM      0 HG22 THR R  97      -1.480   6.602  -8.964  1.00116.54           H   new
ATOM      0 HG23 THR R  97      -3.052   6.095  -9.668  1.00116.54           H   new
ATOM    462  N   PHE R  98      -3.545   8.069 -11.342  1.00121.71           N
ANISOU  462  N   PHE R  98    15414  15414  15414      0      0      0       N
ATOM    463  CA  PHE R  98      -4.884   8.469 -11.759  1.00121.71           C
ANISOU  463  CA  PHE R  98    15414  15414  15414      0      0      0       C
ATOM    464  C   PHE R  98      -4.837   9.269 -13.054  1.00121.71           C
ANISOU  464  C   PHE R  98    15414  15414  15414      0      0      0       C
ATOM    465  O   PHE R  98      -5.642   9.041 -13.965  1.00121.71           O
ANISOU  465  O   PHE R  98    15414  15414  15414      0      0      0       O
ATOM    466  CB  PHE R  98      -5.557   9.279 -10.650  1.00121.71           C
ANISOU  466  CB  PHE R  98    15414  15414  15414      0      0      0       C
ATOM    467  CG  PHE R  98      -6.749  10.069 -11.109  1.00121.71           C
ANISOU  467  CG  PHE R  98    15414  15414  15414      0      0      0       C
ATOM    468  CD1 PHE R  98      -7.828   9.442 -11.708  1.00121.71           C
ANISOU  468  CD1 PHE R  98    15414  15414  15414      0      0      0       C
ATOM    469  CD2 PHE R  98      -6.785  11.443 -10.945  1.00121.71           C
ANISOU  469  CD2 PHE R  98    15414  15414  15414      0      0      0       C
ATOM    470  CE1 PHE R  98      -8.922  10.173 -12.133  1.00121.71           C
ANISOU  470  CE1 PHE R  98    15414  15414  15414      0      0      0       C
ATOM    471  CE2 PHE R  98      -7.876  12.179 -11.366  1.00121.71           C
ANISOU  471  CE2 PHE R  98    15414  15414  15414      0      0      0       C
ATOM    472  CZ  PHE R  98      -8.946  11.542 -11.961  1.00121.71           C
ANISOU  472  CZ  PHE R  98    15414  15414  15414      0      0      0       C
ATOM      0  H   PHE R  98      -3.231   8.471 -10.482  1.00121.71           H   new
ATOM      0  HA  PHE R  98      -5.476   7.561 -11.946  1.00121.71           H   new
ATOM      0  HB2 PHE R  98      -5.870   8.594  -9.848  1.00121.71           H   new
ATOM      0  HB3 PHE R  98      -4.819   9.968 -10.214  1.00121.71           H   new
ATOM      0  HD1 PHE R  98      -7.815   8.351 -11.847  1.00121.71           H   new
ATOM      0  HD2 PHE R  98      -5.934  11.956 -10.473  1.00121.71           H   new
ATOM      0  HE1 PHE R  98      -9.773   9.663 -12.608  1.00121.71           H   new
ATOM      0  HE2 PHE R  98      -7.892  13.270 -11.227  1.00121.71           H   new
ATOM      0  HZ  PHE R  98      -9.816  12.124 -12.298  1.00121.71           H   new
ATOM    473  N   VAL R  99      -3.895  10.209 -13.157  1.00121.57           N
ANISOU  473  N   VAL R  99    15396  15396  15396      0      0      0       N
ATOM    474  CA  VAL R  99      -3.781  11.020 -14.364  1.00121.57           C
ANISOU  474  CA  VAL R  99    15396  15396  15396      0      0      0       C
ATOM    475  C   VAL R  99      -3.240  10.191 -15.521  1.00121.57           C
ANISOU  475  C   VAL R  99    15396  15396  15396      0      0      0       C
ATOM    476  O   VAL R  99      -3.685  10.337 -16.667  1.00121.57           O
ANISOU  476  O   VAL R  99    15396  15396  15396      0      0      0       O
ATOM    477  CB  VAL R  99      -2.904  12.257 -14.094  1.00121.57           C
ANISOU  477  CB  VAL R  99    15396  15396  15396      0      0      0       C
ATOM    478  CG1 VAL R  99      -2.852  13.149 -15.323  1.00121.57           C
ANISOU  478  CG1 VAL R  99    15396  15396  15396      0      0      0       C
ATOM    479  CG2 VAL R  99      -3.431  13.027 -12.896  1.00121.57           C
ANISOU  479  CG2 VAL R  99    15396  15396  15396      0      0      0       C
ATOM      0  H   VAL R  99      -3.225  10.419 -12.445  1.00121.57           H   new
ATOM      0  HA  VAL R  99      -4.783  11.372 -14.652  1.00121.57           H   new
ATOM      0  HB  VAL R  99      -1.882  11.920 -13.868  1.00121.57           H   new
ATOM      0 HG11 VAL R  99      -2.223  14.026 -15.113  1.00121.57           H   new
ATOM      0 HG12 VAL R  99      -2.427  12.586 -16.167  1.00121.57           H   new
ATOM      0 HG13 VAL R  99      -3.869  13.481 -15.579  1.00121.57           H   new
ATOM      0 HG21 VAL R  99      -2.795  13.906 -12.716  1.00121.57           H   new
ATOM      0 HG22 VAL R  99      -4.462  13.355 -13.095  1.00121.57           H   new
ATOM      0 HG23 VAL R  99      -3.418  12.378 -12.008  1.00121.57           H   new
ATOM    480  N   TYR R 100      -2.269   9.315 -15.248  1.00119.37           N
ANISOU  480  N   TYR R 100    15119  15119  15119      0      0      0       N
ATOM    481  CA  TYR R 100      -1.593   8.597 -16.326  1.00119.37           C
ANISOU  481  CA  TYR R 100    15119  15119  15119      0      0      0       C
ATOM    482  C   TYR R 100      -2.534   7.646 -17.059  1.00119.37           C
ANISOU  482  C   TYR R 100    15119  15119  15119      0      0      0       C
ATOM    483  O   TYR R 100      -2.458   7.520 -18.286  1.00119.37           O
ANISOU  483  O   TYR R 100    15119  15119  15119      0      0      0       O
ATOM    484  CB  TYR R 100      -0.390   7.834 -15.777  1.00119.37           C
ANISOU  484  CB  TYR R 100    15119  15119  15119      0      0      0       C
ATOM    485  CG  TYR R 100       0.486   7.237 -16.856  1.00119.37           C
ANISOU  485  CG  TYR R 100    15119  15119  15119      0      0      0       C
ATOM    486  CD1 TYR R 100       0.736   7.926 -18.034  1.00119.37           C
ANISOU  486  CD1 TYR R 100    15119  15119  15119      0      0      0       C
ATOM    487  CD2 TYR R 100       1.057   5.982 -16.698  1.00119.37           C
ANISOU  487  CD2 TYR R 100    15119  15119  15119      0      0      0       C
ATOM    488  CE1 TYR R 100       1.531   7.383 -19.024  1.00119.37           C
ANISOU  488  CE1 TYR R 100    15119  15119  15119      0      0      0       C
ATOM    489  CE2 TYR R 100       1.854   5.432 -17.683  1.00119.37           C
ANISOU  489  CE2 TYR R 100    15119  15119  15119      0      0      0       C
ATOM    490  CZ  TYR R 100       2.087   6.137 -18.843  1.00119.37           C
ANISOU  490  CZ  TYR R 100    15119  15119  15119      0      0      0       C
ATOM    491  OH  TYR R 100       2.880   5.594 -19.826  1.00119.37           O
ANISOU  491  OH  TYR R 100    15119  15119  15119      0      0      0       O
ATOM      0  H   TYR R 100      -1.946   9.095 -14.327  1.00119.37           H   new
ATOM      0  HA  TYR R 100      -1.248   9.344 -17.056  1.00119.37           H   new
ATOM      0  HB2 TYR R 100       0.215   8.514 -15.159  1.00119.37           H   new
ATOM      0  HB3 TYR R 100      -0.746   7.029 -15.117  1.00119.37           H   new
ATOM      0  HD1 TYR R 100       0.293   8.922 -18.182  1.00119.37           H   new
ATOM      0  HD2 TYR R 100       0.872   5.416 -15.773  1.00119.37           H   new
ATOM      0  HE1 TYR R 100       1.719   7.943 -19.952  1.00119.37           H   new
ATOM      0  HE2 TYR R 100       2.300   4.436 -17.542  1.00119.37           H   new
ATOM      0  HH  TYR R 100       3.677   5.157 -19.409  1.00119.37           H   new
ATOM    492  N   THR R 101      -3.418   6.962 -16.329  1.00119.71           N
ANISOU  492  N   THR R 101    15162  15162  15162      0      0      0       N
ATOM    493  CA  THR R 101      -4.230   5.913 -16.942  1.00119.71           C
ANISOU  493  CA  THR R 101    15162  15162  15162      0      0      0       C
ATOM    494  C   THR R 101      -5.158   6.471 -18.015  1.00119.71           C
ANISOU  494  C   THR R 101    15162  15162  15162      0      0      0       C
ATOM    495  O   THR R 101      -5.299   5.879 -19.092  1.00119.71           O
ANISOU  495  O   THR R 101    15162  15162  15162      0      0      0       O
ATOM    496  CB  THR R 101      -5.033   5.176 -15.870  1.00119.71           C
ANISOU  496  CB  THR R 101    15162  15162  15162      0      0      0       C
ATOM    497  OG1 THR R 101      -4.138   4.605 -14.910  1.00119.71           O
ANISOU  497  OG1 THR R 101    15162  15162  15162      0      0      0       O
ATOM    498  CG2 THR R 101      -5.862   4.066 -16.495  1.00119.71           C
ANISOU  498  CG2 THR R 101    15162  15162  15162      0      0      0       C
ATOM      0  H   THR R 101      -3.583   7.109 -15.354  1.00119.71           H   new
ATOM      0  HA  THR R 101      -3.548   5.203 -17.433  1.00119.71           H   new
ATOM      0  HB  THR R 101      -5.705   5.895 -15.379  1.00119.71           H   new
ATOM      0  HG1 THR R 101      -3.837   5.313 -14.272  1.00119.71           H   new
ATOM      0 HG21 THR R 101      -6.432   3.547 -15.710  1.00119.71           H   new
ATOM      0 HG22 THR R 101      -6.558   4.497 -17.230  1.00119.71           H   new
ATOM      0 HG23 THR R 101      -5.196   3.349 -16.998  1.00119.71           H   new
ATOM    499  N   LEU R 102      -5.797   7.611 -17.745  1.00123.90           N
ANISOU  499  N   LEU R 102    15693  15693  15693      0      0      0       N
ATOM    500  CA  LEU R 102      -6.746   8.170 -18.706  1.00123.90           C
ANISOU  500  CA  LEU R 102    15693  15693  15693      0      0      0       C
ATOM    501  C   LEU R 102      -6.046   8.665 -19.966  1.00123.90           C
ANISOU  501  C   LEU R 102    15693  15693  15693      0      0      0       C
ATOM    502  O   LEU R 102      -6.558   8.483 -21.077  1.00123.90           O
ANISOU  502  O   LEU R 102    15693  15693  15693      0      0      0       O
ATOM    503  CB  LEU R 102      -7.557   9.295 -18.063  1.00123.90           C
ANISOU  503  CB  LEU R 102    15693  15693  15693      0      0      0       C
ATOM    504  CG  LEU R 102      -8.706   8.908 -17.122  1.00123.90           C
ANISOU  504  CG  LEU R 102    15693  15693  15693      0      0      0       C
ATOM    505  CD1 LEU R 102      -8.211   8.346 -15.799  1.00123.90           C
ANISOU  505  CD1 LEU R 102    15693  15693  15693      0      0      0       C
ATOM    506  CD2 LEU R 102      -9.621  10.100 -16.888  1.00123.90           C
ANISOU  506  CD2 LEU R 102    15693  15693  15693      0      0      0       C
ATOM      0  H   LEU R 102      -5.681   8.143 -16.906  1.00123.90           H   new
ATOM      0  HA  LEU R 102      -7.433   7.364 -19.005  1.00123.90           H   new
ATOM      0  HB2 LEU R 102      -6.860   9.933 -17.499  1.00123.90           H   new
ATOM      0  HB3 LEU R 102      -7.977   9.912 -18.871  1.00123.90           H   new
ATOM      0  HG  LEU R 102      -9.275   8.107 -17.616  1.00123.90           H   new
ATOM      0 HD11 LEU R 102      -9.072   8.086 -15.165  1.00123.90           H   new
ATOM      0 HD12 LEU R 102      -7.608   7.445 -15.985  1.00123.90           H   new
ATOM      0 HD13 LEU R 102      -7.594   9.100 -15.288  1.00123.90           H   new
ATOM      0 HD21 LEU R 102     -10.439   9.808 -16.213  1.00123.90           H   new
ATOM      0 HD22 LEU R 102      -9.046  10.921 -16.434  1.00123.90           H   new
ATOM      0 HD23 LEU R 102     -10.041  10.435 -17.848  1.00123.90           H   new
ATOM    507  N   MET R 103      -4.885   9.297 -19.821  1.00127.73           N
ANISOU  507  N   MET R 103    16177  16177  16177      0      0      0       N
ATOM    508  CA  MET R 103      -4.190   9.847 -20.973  1.00127.73           C
ANISOU  508  CA  MET R 103    16177  16177  16177      0      0      0       C
ATOM    509  C   MET R 103      -3.550   8.733 -21.800  1.00127.73           C
ANISOU  509  C   MET R 103    16177  16177  16177      0      0      0       C
ATOM    510  O   MET R 103      -3.354   7.605 -21.338  1.00127.73           O
ANISOU  510  O   MET R 103    16177  16177  16177      0      0      0       O
ATOM    511  CB  MET R 103      -3.128  10.852 -20.527  1.00127.73           C
ANISOU  511  CB  MET R 103    16177  16177  16177      0      0      0       C
ATOM    512  CG  MET R 103      -3.694  12.131 -19.938  1.00127.73           C
ANISOU  512  CG  MET R 103    16177  16177  16177      0      0      0       C
ATOM    513  SD  MET R 103      -2.407  13.221 -19.307  1.00127.73           S
ANISOU  513  SD  MET R 103    16177  16177  16177      0      0      0       S
ATOM    514  CE  MET R 103      -1.193  12.025 -18.758  1.00127.73           C
ANISOU  514  CE  MET R 103    16177  16177  16177      0      0      0       C
ATOM      0  H   MET R 103      -4.422   9.436 -18.945  1.00127.73           H   new
ATOM      0  HA  MET R 103      -4.926  10.368 -21.602  1.00127.73           H   new
ATOM      0  HB2 MET R 103      -2.477  10.374 -19.780  1.00127.73           H   new
ATOM      0  HB3 MET R 103      -2.495  11.107 -21.390  1.00127.73           H   new
ATOM      0  HG2 MET R 103      -4.275  12.661 -20.707  1.00127.73           H   new
ATOM      0  HG3 MET R 103      -4.391  11.880 -19.124  1.00127.73           H   new
ATOM      0  HE1 MET R 103      -0.470  12.516 -18.090  1.00127.73           H   new
ATOM      0  HE2 MET R 103      -1.698  11.211 -18.217  1.00127.73           H   new
ATOM      0  HE3 MET R 103      -0.664  11.612 -19.630  1.00127.73           H   new
ATOM    515  N   ASP R 104      -3.222   9.067 -23.047  1.00134.03           N
ANISOU  515  N   ASP R 104    16975  16975  16975      0      0      0       N
ATOM    516  CA  ASP R 104      -2.594   8.134 -23.974  1.00134.03           C
ANISOU  516  CA  ASP R 104    16975  16975  16975      0      0      0       C
ATOM    517  C   ASP R 104      -1.085   8.309 -24.071  1.00134.03           C
ANISOU  517  C   ASP R 104    16975  16975  16975      0      0      0       C
ATOM    518  O   ASP R 104      -0.444   7.601 -24.852  1.00134.03           O
ANISOU  518  O   ASP R 104    16975  16975  16975      0      0      0       O
ATOM    519  CB  ASP R 104      -3.212   8.278 -25.369  1.00134.03           C
ANISOU  519  CB  ASP R 104    16975  16975  16975      0      0      0       C
ATOM    520  CG  ASP R 104      -4.671   7.874 -25.406  1.00134.03           C
ANISOU  520  CG  ASP R 104    16975  16975  16975      0      0      0       C
ATOM    521  OD1 ASP R 104      -5.107   7.128 -24.505  1.00134.03           O
ANISOU  521  OD1 ASP R 104    16975  16975  16975      0      0      0       O
ATOM    522  OD2 ASP R 104      -5.381   8.300 -26.341  1.00134.03           O
ANISOU  522  OD2 ASP R 104    16975  16975  16975      0      0      0       O
ATOM      0  H   ASP R 104      -3.382   9.975 -23.433  1.00134.03           H   new
ATOM      0  HA  ASP R 104      -2.780   7.127 -23.573  1.00134.03           H   new
ATOM      0  HB2 ASP R 104      -3.116   9.322 -25.702  1.00134.03           H   new
ATOM      0  HB3 ASP R 104      -2.646   7.660 -26.082  1.00134.03           H   new
ATOM    523  N   HIS R 105      -0.503   9.227 -23.303  1.00137.50           N
ANISOU  523  N   HIS R 105    17415  17415  17415      0      0      0       N
ATOM    524  CA  HIS R 105       0.927   9.487 -23.381  1.00137.50           C
ANISOU  524  CA  HIS R 105    17415  17415  17415      0      0      0       C
ATOM    525  C   HIS R 105       1.380  10.127 -22.077  1.00137.50           C
ANISOU  525  C   HIS R 105    17415  17415  17415      0      0      0       C
ATOM    526  O   HIS R 105       0.567  10.584 -21.270  1.00137.50           O
ANISOU  526  O   HIS R 105    17415  17415  17415      0      0      0       O
ATOM    527  CB  HIS R 105       1.263  10.375 -24.581  1.00137.50           C
ANISOU  527  CB  HIS R 105    17415  17415  17415      0      0      0       C
ATOM    528  CG  HIS R 105       0.470  11.644 -24.634  1.00137.50           C
ANISOU  528  CG  HIS R 105    17415  17415  17415      0      0      0       C
ATOM    529  ND1 HIS R 105       0.783  12.749 -23.874  1.00137.50           N
ANISOU  529  ND1 HIS R 105    17415  17415  17415      0      0      0       N
ATOM    530  CD2 HIS R 105      -0.627  11.980 -25.353  1.00137.50           C
ANISOU  530  CD2 HIS R 105    17415  17415  17415      0      0      0       C
ATOM    531  CE1 HIS R 105      -0.084  13.714 -24.125  1.00137.50           C
ANISOU  531  CE1 HIS R 105    17415  17415  17415      0      0      0       C
ATOM    532  NE2 HIS R 105      -0.950  13.272 -25.018  1.00137.50           N
ANISOU  532  NE2 HIS R 105    17415  17415  17415      0      0      0       N
ATOM      0  H   HIS R 105      -0.991   9.789 -22.635  1.00137.50           H   new
ATOM      0  HA  HIS R 105       1.464   8.538 -23.527  1.00137.50           H   new
ATOM      0  HB2 HIS R 105       2.334  10.624 -24.553  1.00137.50           H   new
ATOM      0  HB3 HIS R 105       1.089   9.806 -25.506  1.00137.50           H   new
ATOM      0  HD2 HIS R 105      -1.159  11.339 -26.071  1.00137.50           H   new
ATOM      0  HE1 HIS R 105      -0.084  14.715 -23.668  1.00137.50           H   new
ATOM    533  N   TRP R 106       2.696  10.155 -21.883  1.00131.51           N
ANISOU  533  N   TRP R 106    16656  16656  16656      0      0      0       N
ATOM    534  CA  TRP R 106       3.289  10.743 -20.691  1.00131.51           C
ANISOU  534  CA  TRP R 106    16656  16656  16656      0      0      0       C
ATOM    535  C   TRP R 106       3.620  12.204 -20.959  1.00131.51           C
ANISOU  535  C   TRP R 106    16656  16656  16656      0      0      0       C
ATOM    536  O   TRP R 106       4.300  12.524 -21.940  1.00131.51           O
ANISOU  536  O   TRP R 106    16656  16656  16656      0      0      0       O
ATOM    537  CB  TRP R 106       4.547   9.980 -20.275  1.00131.51           C
ANISOU  537  CB  TRP R 106    16656  16656  16656      0      0      0       C
ATOM    538  CG  TRP R 106       5.252  10.593 -19.107  1.00131.51           C
ANISOU  538  CG  TRP R 106    16656  16656  16656      0      0      0       C
ATOM    539  CD1 TRP R 106       6.223  11.551 -19.146  1.00131.51           C
ANISOU  539  CD1 TRP R 106    16656  16656  16656      0      0      0       C
ATOM    540  CD2 TRP R 106       5.043  10.291 -17.723  1.00131.51           C
ANISOU  540  CD2 TRP R 106    16656  16656  16656      0      0      0       C
ATOM    541  NE1 TRP R 106       6.629  11.865 -17.871  1.00131.51           N
ANISOU  541  NE1 TRP R 106    16656  16656  16656      0      0      0       N
ATOM    542  CE2 TRP R 106       5.920  11.104 -16.980  1.00131.51           C
ANISOU  542  CE2 TRP R 106    16656  16656  16656      0      0      0       C
ATOM    543  CE3 TRP R 106       4.198   9.411 -17.039  1.00131.51           C
ANISOU  543  CE3 TRP R 106    16656  16656  16656      0      0      0       C
ATOM    544  CZ2 TRP R 106       5.977  11.065 -15.590  1.00131.51           C
ANISOU  544  CZ2 TRP R 106    16656  16656  16656      0      0      0       C
ATOM    545  CZ3 TRP R 106       4.257   9.374 -15.660  1.00131.51           C
ANISOU  545  CZ3 TRP R 106    16656  16656  16656      0      0      0       C
ATOM    546  CH2 TRP R 106       5.139  10.194 -14.949  1.00131.51           C
ANISOU  546  CH2 TRP R 106    16656  16656  16656      0      0      0       C
ATOM      0  H   TRP R 106       3.361   9.781 -22.530  1.00131.51           H   new
ATOM      0  HA  TRP R 106       2.566  10.678 -19.865  1.00131.51           H   new
ATOM      0  HB2 TRP R 106       4.274   8.944 -20.027  1.00131.51           H   new
ATOM      0  HB3 TRP R 106       5.239   9.934 -21.129  1.00131.51           H   new
ATOM      0  HD1 TRP R 106       6.623  12.006 -20.064  1.00131.51           H   new
ATOM      0  HE1 TRP R 106       7.328  12.539 -17.633  1.00131.51           H   new
ATOM      0  HE3 TRP R 106       3.501   8.762 -17.588  1.00131.51           H   new
ATOM      0  HZ2 TRP R 106       6.669  11.710 -15.028  1.00131.51           H   new
ATOM      0  HZ3 TRP R 106       3.598   8.686 -15.110  1.00131.51           H   new
ATOM      0  HH2 TRP R 106       5.159  10.137 -13.851  1.00131.51           H   new
ATOM    547  N   VAL R 107       3.138  13.085 -20.087  1.00135.38           N
ANISOU  547  N   VAL R 107    17146  17146  17146      0      0      0       N
ATOM    548  CA  VAL R 107       3.274  14.520 -20.293  1.00135.38           C
ANISOU  548  CA  VAL R 107    17146  17146  17146      0      0      0       C
ATOM    549  C   VAL R 107       3.973  15.224 -19.134  1.00135.38           C
ANISOU  549  C   VAL R 107    17146  17146  17146      0      0      0       C
ATOM    550  O   VAL R 107       4.419  16.372 -19.302  1.00135.38           O
ANISOU  550  O   VAL R 107    17146  17146  17146      0      0      0       O
ATOM    551  CB  VAL R 107       1.891  15.159 -20.555  1.00135.38           C
ANISOU  551  CB  VAL R 107    17146  17146  17146      0      0      0       C
ATOM    552  CG1 VAL R 107       1.001  15.038 -19.323  1.00135.38           C
ANISOU  552  CG1 VAL R 107    17146  17146  17146      0      0      0       C
ATOM    553  CG2 VAL R 107       2.007  16.600 -21.042  1.00135.38           C
ANISOU  553  CG2 VAL R 107    17146  17146  17146      0      0      0       C
ATOM      0  H   VAL R 107       2.659  12.833 -19.246  1.00135.38           H   new
ATOM      0  HA  VAL R 107       3.914  14.654 -21.177  1.00135.38           H   new
ATOM      0  HB  VAL R 107       1.411  14.599 -21.371  1.00135.38           H   new
ATOM      0 HG11 VAL R 107       0.023  15.498 -19.530  1.00135.38           H   new
ATOM      0 HG12 VAL R 107       0.861  13.976 -19.074  1.00135.38           H   new
ATOM      0 HG13 VAL R 107       1.476  15.553 -18.475  1.00135.38           H   new
ATOM      0 HG21 VAL R 107       1.001  17.011 -21.214  1.00135.38           H   new
ATOM      0 HG22 VAL R 107       2.524  17.204 -20.282  1.00135.38           H   new
ATOM      0 HG23 VAL R 107       2.579  16.625 -21.981  1.00135.38           H   new
ATOM    554  N   PHE R 108       4.118  14.579 -17.973  1.00135.02           N
ANISOU  554  N   PHE R 108    17100  17100  17100      0      0      0       N
ATOM    555  CA  PHE R 108       4.630  15.275 -16.794  1.00135.02           C
ANISOU  555  CA  PHE R 108    17100  17100  17100      0      0      0       C
ATOM    556  C   PHE R 108       6.067  15.741 -16.989  1.00135.02           C
ANISOU  556  C   PHE R 108    17100  17100  17100      0      0      0       C
ATOM    557  O   PHE R 108       6.403  16.887 -16.667  1.00135.02           O
ANISOU  557  O   PHE R 108    17100  17100  17100      0      0      0       O
ATOM    558  CB  PHE R 108       4.523  14.378 -15.560  1.00135.02           C
ANISOU  558  CB  PHE R 108    17100  17100  17100      0      0      0       C
ATOM    559  CG  PHE R 108       3.116  14.181 -15.070  1.00135.02           C
ANISOU  559  CG  PHE R 108    17100  17100  17100      0      0      0       C
ATOM    560  CD1 PHE R 108       2.175  13.532 -15.850  1.00135.02           C
ANISOU  560  CD1 PHE R 108    17100  17100  17100      0      0      0       C
ATOM    561  CD2 PHE R 108       2.733  14.656 -13.827  1.00135.02           C
ANISOU  561  CD2 PHE R 108    17100  17100  17100      0      0      0       C
ATOM    562  CE1 PHE R 108       0.881  13.355 -15.400  1.00135.02           C
ANISOU  562  CE1 PHE R 108    17100  17100  17100      0      0      0       C
ATOM    563  CE2 PHE R 108       1.440  14.483 -13.371  1.00135.02           C
ANISOU  563  CE2 PHE R 108    17100  17100  17100      0      0      0       C
ATOM    564  CZ  PHE R 108       0.515  13.831 -14.159  1.00135.02           C
ANISOU  564  CZ  PHE R 108    17100  17100  17100      0      0      0       C
ATOM      0  H   PHE R 108       3.897  13.614 -17.830  1.00135.02           H   new
ATOM      0  HA  PHE R 108       4.010  16.171 -16.643  1.00135.02           H   new
ATOM      0  HB2 PHE R 108       4.960  13.396 -15.794  1.00135.02           H   new
ATOM      0  HB3 PHE R 108       5.125  14.813 -14.749  1.00135.02           H   new
ATOM      0  HD1 PHE R 108       2.461  13.152 -16.842  1.00135.02           H   new
ATOM      0  HD2 PHE R 108       3.467  15.177 -13.195  1.00135.02           H   new
ATOM      0  HE1 PHE R 108       0.144  12.835 -16.030  1.00135.02           H   new
ATOM      0  HE2 PHE R 108       1.149  14.865 -12.381  1.00135.02           H   new
ATOM      0  HZ  PHE R 108      -0.514  13.691 -13.798  1.00135.02           H   new
ATOM    565  N   GLY R 109       6.931  14.877 -17.516  1.00136.67           N
ANISOU  565  N   GLY R 109    17309  17309  17309      0      0      0       N
ATOM    566  CA  GLY R 109       8.321  15.257 -17.661  1.00136.67           C
ANISOU  566  CA  GLY R 109    17309  17309  17309      0      0      0       C
ATOM    567  C   GLY R 109       9.248  14.179 -18.183  1.00136.67           C
ANISOU  567  C   GLY R 109    17309  17309  17309      0      0      0       C
ATOM    568  O   GLY R 109       8.817  13.244 -18.864  1.00136.67           O
ANISOU  568  O   GLY R 109    17309  17309  17309      0      0      0       O
ATOM      0  H   GLY R 109       6.702  13.957 -17.833  1.00136.67           H   new
ATOM      0  HA2 GLY R 109       8.376  16.121 -18.339  1.00136.67           H   new
ATOM      0  HA3 GLY R 109       8.694  15.592 -16.682  1.00136.67           H   new
ATOM    569  N   GLU R 110      10.533  14.306 -17.860  1.00136.42           N
ANISOU  569  N   GLU R 110    17278  17278  17278      0      0      0       N
ATOM    570  CA  GLU R 110      11.581  13.443 -18.390  1.00136.42           C
ANISOU  570  CA  GLU R 110    17278  17278  17278      0      0      0       C
ATOM    571  C   GLU R 110      12.222  12.575 -17.321  1.00136.42           C
ANISOU  571  C   GLU R 110    17278  17278  17278      0      0      0       C
ATOM    572  O   GLU R 110      12.309  11.355 -17.493  1.00136.42           O
ANISOU  572  O   GLU R 110    17278  17278  17278      0      0      0       O
ATOM    573  CB  GLU R 110      12.644  14.313 -19.096  1.00136.42           C
ANISOU  573  CB  GLU R 110    17278  17278  17278      0      0      0       C
ATOM    574  CG  GLU R 110      13.537  13.613 -20.128  1.00136.42           C
ANISOU  574  CG  GLU R 110    17278  17278  17278      0      0      0       C
ATOM    575  CD  GLU R 110      14.446  12.548 -19.539  1.00136.42           C
ANISOU  575  CD  GLU R 110    17278  17278  17278      0      0      0       C
ATOM    576  OE1 GLU R 110      14.851  12.683 -18.367  1.00136.42           O
ANISOU  576  OE1 GLU R 110    17278  17278  17278      0      0      0       O
ATOM    577  OE2 GLU R 110      14.756  11.572 -20.253  1.00136.42           O
ANISOU  577  OE2 GLU R 110    17278  17278  17278      0      0      0       O
ATOM      0  H   GLU R 110      10.871  15.005 -17.229  1.00136.42           H   new
ATOM      0  HA  GLU R 110      11.119  12.753 -19.111  1.00136.42           H   new
ATOM      0  HB2 GLU R 110      12.128  15.145 -19.598  1.00136.42           H   new
ATOM      0  HB3 GLU R 110      13.293  14.755 -18.325  1.00136.42           H   new
ATOM      0  HG2 GLU R 110      12.899  13.152 -20.896  1.00136.42           H   new
ATOM      0  HG3 GLU R 110      14.155  14.369 -20.635  1.00136.42           H   new
ATOM    578  N   ALA R 111      12.681  13.169 -16.220  1.00135.05           N
ANISOU  578  N   ALA R 111    17104  17104  17104      0      0      0       N
ATOM    579  CA  ALA R 111      13.410  12.405 -15.215  1.00135.05           C
ANISOU  579  CA  ALA R 111    17104  17104  17104      0      0      0       C
ATOM    580  C   ALA R 111      12.498  11.500 -14.395  1.00135.05           C
ANISOU  580  C   ALA R 111    17104  17104  17104      0      0      0       C
ATOM    581  O   ALA R 111      12.954  10.469 -13.887  1.00135.05           O
ANISOU  581  O   ALA R 111    17104  17104  17104      0      0      0       O
ATOM    582  CB  ALA R 111      14.174  13.351 -14.286  1.00135.05           C
ANISOU  582  CB  ALA R 111    17104  17104  17104      0      0      0       C
ATOM      0  H   ALA R 111      12.565  14.140 -16.010  1.00135.05           H   new
ATOM      0  HA  ALA R 111      14.118  11.757 -15.753  1.00135.05           H   new
ATOM      0  HB1 ALA R 111      14.720  12.764 -13.532  1.00135.05           H   new
ATOM      0  HB2 ALA R 111      14.888  13.946 -14.874  1.00135.05           H   new
ATOM      0  HB3 ALA R 111      13.464  14.024 -13.782  1.00135.05           H   new
ATOM    583  N   MET R 112      11.221  11.860 -14.258  1.00133.99           N
ANISOU  583  N   MET R 112    16969  16969  16969      0      0      0       N
ATOM    584  CA  MET R 112      10.341  11.157 -13.334  1.00133.99           C
ANISOU  584  CA  MET R 112    16969  16969  16969      0      0      0       C
ATOM    585  C   MET R 112      10.042   9.724 -13.754  1.00133.99           C
ANISOU  585  C   MET R 112    16969  16969  16969      0      0      0       C
ATOM    586  O   MET R 112       9.668   8.921 -12.896  1.00133.99           O
ANISOU  586  O   MET R 112    16969  16969  16969      0      0      0       O
ATOM    587  CB  MET R 112       9.035  11.935 -13.166  1.00133.99           C
ANISOU  587  CB  MET R 112    16969  16969  16969      0      0      0       C
ATOM    588  CG  MET R 112       9.232  13.441 -13.073  1.00133.99           C
ANISOU  588  CG  MET R 112    16969  16969  16969      0      0      0       C
ATOM    589  SD  MET R 112       7.703  14.339 -12.750  1.00133.99           S
ANISOU  589  SD  MET R 112    16969  16969  16969      0      0      0       S
ATOM    590  CE  MET R 112       7.207  13.589 -11.203  1.00133.99           C
ANISOU  590  CE  MET R 112    16969  16969  16969      0      0      0       C
ATOM      0  H   MET R 112      10.789  12.610 -14.759  1.00133.99           H   new
ATOM      0  HA  MET R 112      10.876  11.097 -12.375  1.00133.99           H   new
ATOM      0  HB2 MET R 112       8.373  11.712 -14.016  1.00133.99           H   new
ATOM      0  HB3 MET R 112       8.523  11.584 -12.258  1.00133.99           H   new
ATOM      0  HG2 MET R 112       9.955  13.661 -12.273  1.00133.99           H   new
ATOM      0  HG3 MET R 112       9.672  13.805 -14.013  1.00133.99           H   new
ATOM      0  HE1 MET R 112       6.553  14.281 -10.652  1.00133.99           H   new
ATOM      0  HE2 MET R 112       6.663  12.655 -11.406  1.00133.99           H   new
ATOM      0  HE3 MET R 112       8.099  13.369 -10.599  1.00133.99           H   new
ATOM    591  N   CYS R 113      10.206   9.373 -15.033  1.00130.61           N
ANISOU  591  N   CYS R 113    16542  16542  16542      0      0      0       N
ATOM    592  CA  CYS R 113      10.024   7.979 -15.429  1.00130.61           C
ANISOU  592  CA  CYS R 113    16542  16542  16542      0      0      0       C
ATOM    593  C   CYS R 113      11.016   7.066 -14.726  1.00130.61           C
ANISOU  593  C   CYS R 113    16542  16542  16542      0      0      0       C
ATOM    594  O   CYS R 113      10.659   5.958 -14.306  1.00130.61           O
ANISOU  594  O   CYS R 113    16542  16542  16542      0      0      0       O
ATOM    595  CB  CYS R 113      10.143   7.822 -16.946  1.00130.61           C
ANISOU  595  CB  CYS R 113    16542  16542  16542      0      0      0       C
ATOM    596  SG  CYS R 113       8.663   8.254 -17.877  1.00130.61           S
ANISOU  596  SG  CYS R 113    16542  16542  16542      0      0      0       S
ATOM      0  H   CYS R 113      10.451  10.000 -15.773  1.00130.61           H   new
ATOM      0  HA  CYS R 113       9.010   7.681 -15.123  1.00130.61           H   new
ATOM      0  HB2 CYS R 113      10.975   8.448 -17.300  1.00130.61           H   new
ATOM      0  HB3 CYS R 113      10.407   6.778 -17.171  1.00130.61           H   new
ATOM    597  N   LYS R 114      12.265   7.508 -14.585  1.00120.24           N
ANISOU  597  N   LYS R 114    15228  15228  15228      0      0      0       N
ATOM    598  CA  LYS R 114      13.274   6.655 -13.971  1.00120.24           C
ANISOU  598  CA  LYS R 114    15228  15228  15228      0      0      0       C
ATOM    599  C   LYS R 114      12.999   6.418 -12.491  1.00120.24           C
ANISOU  599  C   LYS R 114    15228  15228  15228      0      0      0       C
ATOM    600  O   LYS R 114      13.302   5.338 -11.974  1.00120.24           O
ANISOU  600  O   LYS R 114    15228  15228  15228      0      0      0       O
ATOM    601  CB  LYS R 114      14.662   7.264 -14.169  1.00120.24           C
ANISOU  601  CB  LYS R 114    15228  15228  15228      0      0      0       C
ATOM    602  CG  LYS R 114      15.187   7.153 -15.593  1.00120.24           C
ANISOU  602  CG  LYS R 114    15228  15228  15228      0      0      0       C
ATOM    603  CD  LYS R 114      15.906   5.832 -15.818  1.00120.24           C
ANISOU  603  CD  LYS R 114    15228  15228  15228      0      0      0       C
ATOM    604  CE  LYS R 114      16.479   5.739 -17.225  1.00120.24           C
ANISOU  604  CE  LYS R 114    15228  15228  15228      0      0      0       C
ATOM    605  NZ  LYS R 114      15.596   6.377 -18.240  1.00120.24           N
ANISOU  605  NZ  LYS R 114    15228  15228  15228      0      0      0       N
ATOM      0  H   LYS R 114      12.588   8.409 -14.874  1.00120.24           H   new
ATOM      0  HA  LYS R 114      13.233   5.675 -14.468  1.00120.24           H   new
ATOM      0  HB2 LYS R 114      14.630   8.326 -13.882  1.00120.24           H   new
ATOM      0  HB3 LYS R 114      15.370   6.768 -13.488  1.00120.24           H   new
ATOM      0  HG2 LYS R 114      14.351   7.243 -16.302  1.00120.24           H   new
ATOM      0  HG3 LYS R 114      15.875   7.987 -15.798  1.00120.24           H   new
ATOM      0  HD2 LYS R 114      16.717   5.725 -15.083  1.00120.24           H   new
ATOM      0  HD3 LYS R 114      15.207   4.999 -15.650  1.00120.24           H   new
ATOM      0  HE2 LYS R 114      17.468   6.221 -17.248  1.00120.24           H   new
ATOM      0  HE3 LYS R 114      16.630   4.682 -17.487  1.00120.24           H   new
ATOM      0  HZ1 LYS R 114      15.876   6.087 -19.155  1.00120.24           H + new
ATOM      0  HZ2 LYS R 114      14.648   6.102 -18.078  1.00120.24           H + new
ATOM      0  HZ3 LYS R 114      15.670   7.372 -18.169  1.00120.24           H + new
ATOM    606  N   LEU R 115      12.413   7.395 -11.799  1.00116.98           N
ANISOU  606  N   LEU R 115    14815  14815  14815      0      0      0       N
ATOM    607  CA  LEU R 115      12.326   7.341 -10.344  1.00116.98           C
ANISOU  607  CA  LEU R 115    14815  14815  14815      0      0      0       C
ATOM    608  C   LEU R 115      10.949   6.979  -9.803  1.00116.98           C
ANISOU  608  C   LEU R 115    14815  14815  14815      0      0      0       C
ATOM    609  O   LEU R 115      10.872   6.382  -8.724  1.00116.98           O
ANISOU  609  O   LEU R 115    14815  14815  14815      0      0      0       O
ATOM    610  CB  LEU R 115      12.757   8.683  -9.740  1.00116.98           C
ANISOU  610  CB  LEU R 115    14815  14815  14815      0      0      0       C
ATOM    611  CG  LEU R 115      14.044   9.293 -10.296  1.00116.98           C
ANISOU  611  CG  LEU R 115    14815  14815  14815      0      0      0       C
ATOM    612  CD1 LEU R 115      14.172  10.748  -9.874  1.00116.98           C
ANISOU  612  CD1 LEU R 115    14815  14815  14815      0      0      0       C
ATOM    613  CD2 LEU R 115      15.253   8.491  -9.842  1.00116.98           C
ANISOU  613  CD2 LEU R 115    14815  14815  14815      0      0      0       C
ATOM      0  H   LEU R 115      12.004   8.209 -12.211  1.00116.98           H   new
ATOM      0  HA  LEU R 115      13.005   6.529 -10.045  1.00116.98           H   new
ATOM      0  HB2 LEU R 115      11.941   9.406  -9.886  1.00116.98           H   new
ATOM      0  HB3 LEU R 115      12.878   8.550  -8.655  1.00116.98           H   new
ATOM      0  HG  LEU R 115      14.000   9.257 -11.395  1.00116.98           H   new
ATOM      0 HD11 LEU R 115      15.103  11.168 -10.283  1.00116.98           H   new
ATOM      0 HD12 LEU R 115      13.313  11.318 -10.257  1.00116.98           H   new
ATOM      0 HD13 LEU R 115      14.193  10.811  -8.776  1.00116.98           H   new
ATOM      0 HD21 LEU R 115      16.168   8.944 -10.251  1.00116.98           H   new
ATOM      0 HD22 LEU R 115      15.303   8.492  -8.743  1.00116.98           H   new
ATOM      0 HD23 LEU R 115      15.164   7.456 -10.203  1.00116.98           H   new
ATOM    614  N   ASN R 116       9.863   7.321 -10.501  1.00110.20           N
ANISOU  614  N   ASN R 116    13957  13957  13957      0      0      0       N
ATOM    615  CA  ASN R 116       8.531   7.175  -9.912  1.00110.20           C
ANISOU  615  CA  ASN R 116    13957  13957  13957      0      0      0       C
ATOM    616  C   ASN R 116       8.185   5.735  -9.549  1.00110.20           C
ANISOU  616  C   ASN R 116    13957  13957  13957      0      0      0       C
ATOM    617  O   ASN R 116       7.758   5.501  -8.403  1.00110.20           O
ANISOU  617  O   ASN R 116    13957  13957  13957      0      0      0       O
ATOM    618  CB  ASN R 116       7.491   7.789 -10.853  1.00110.20           C
ANISOU  618  CB  ASN R 116    13957  13957  13957      0      0      0       C
ATOM    619  CG  ASN R 116       6.177   8.078 -10.159  1.00110.20           C
ANISOU  619  CG  ASN R 116    13957  13957  13957      0      0      0       C
ATOM    620  OD1 ASN R 116       6.049   7.895  -8.950  1.00110.20           O
ANISOU  620  OD1 ASN R 116    13957  13957  13957      0      0      0       O
ATOM    621  ND2 ASN R 116       5.194   8.536 -10.923  1.00110.20           N
ANISOU  621  ND2 ASN R 116    13957  13957  13957      0      0      0       N
ATOM      0  H   ASN R 116       9.877   7.685 -11.432  1.00110.20           H   new
ATOM      0  HA  ASN R 116       8.526   7.719  -8.956  1.00110.20           H   new
ATOM      0  HB2 ASN R 116       7.891   8.722 -11.276  1.00110.20           H   new
ATOM      0  HB3 ASN R 116       7.314   7.104 -11.695  1.00110.20           H   new
ATOM      0 HD21 ASN R 116       4.304   8.748 -10.519  1.00110.20           H   new
ATOM      0 HD22 ASN R 116       5.343   8.670 -11.903  1.00110.20           H   new
ATOM    622  N   PRO R 117       8.324   4.738 -10.434  1.00104.92           N
ANISOU  622  N   PRO R 117    13288  13288  13288      0      0      0       N
ATOM    623  CA  PRO R 117       8.070   3.358  -9.986  1.00104.92           C
ANISOU  623  CA  PRO R 117    13288  13288  13288      0      0      0       C
ATOM    624  C   PRO R 117       8.988   2.932  -8.856  1.00104.92           C
ANISOU  624  C   PRO R 117    13288  13288  13288      0      0      0       C
ATOM    625  O   PRO R 117       8.559   2.224  -7.935  1.00104.92           O
ANISOU  625  O   PRO R 117    13288  13288  13288      0      0      0       O
ATOM    626  CB  PRO R 117       8.300   2.527 -11.256  1.00104.92           C
ANISOU  626  CB  PRO R 117    13288  13288  13288      0      0      0       C
ATOM    627  CG  PRO R 117       8.136   3.489 -12.376  1.00104.92           C
ANISOU  627  CG  PRO R 117    13288  13288  13288      0      0      0       C
ATOM    628  CD  PRO R 117       8.681   4.779 -11.863  1.00104.92           C
ANISOU  628  CD  PRO R 117    13288  13288  13288      0      0      0       C
ATOM      0  HA  PRO R 117       7.061   3.233  -9.566  1.00104.92           H   new
ATOM      0  HB2 PRO R 117       9.303   2.076 -11.261  1.00104.92           H   new
ATOM      0  HB3 PRO R 117       7.576   1.702 -11.329  1.00104.92           H   new
ATOM      0  HG2 PRO R 117       8.681   3.155 -13.271  1.00104.92           H   new
ATOM      0  HG3 PRO R 117       7.079   3.590 -12.662  1.00104.92           H   new
ATOM      0  HD2 PRO R 117       9.769   4.850 -12.010  1.00104.92           H   new
ATOM      0  HD3 PRO R 117       8.230   5.644 -12.372  1.00104.92           H   new
ATOM    629  N   PHE R 118      10.259   3.336  -8.946  1.00100.45           N
ANISOU  629  N   PHE R 118    12722  12722  12722      0      0      0       N
ATOM    630  CA  PHE R 118      11.251   2.984  -7.897  1.00100.45           C
ANISOU  630  CA  PHE R 118    12722  12722  12722      0      0      0       C
ATOM    631  C   PHE R 118      10.752   3.501  -6.545  1.00100.45           C
ANISOU  631  C   PHE R 118    12722  12722  12722      0      0      0       C
ATOM    632  O   PHE R 118      10.677   2.702  -5.595  1.00100.45           O
ANISOU  632  O   PHE R 118    12722  12722  12722      0      0      0       O
ATOM    633  CB  PHE R 118      12.625   3.555  -8.262  1.00100.45           C
ANISOU  633  CB  PHE R 118    12722  12722  12722      0      0      0       C
ATOM    634  CG  PHE R 118      13.644   3.542  -7.149  1.00100.45           C
ANISOU  634  CG  PHE R 118    12722  12722  12722      0      0      0       C
ATOM    635  CD1 PHE R 118      14.301   2.373  -6.803  1.00100.45           C
ANISOU  635  CD1 PHE R 118    12722  12722  12722      0      0      0       C
ATOM    636  CD2 PHE R 118      13.957   4.700  -6.456  1.00100.45           C
ANISOU  636  CD2 PHE R 118    12722  12722  12722      0      0      0       C
ATOM    637  CE1 PHE R 118      15.237   2.357  -5.782  1.00100.45           C
ANISOU  637  CE1 PHE R 118    12722  12722  12722      0      0      0       C
ATOM    638  CE2 PHE R 118      14.893   4.684  -5.434  1.00100.45           C
ANISOU  638  CE2 PHE R 118    12722  12722  12722      0      0      0       C
ATOM    639  CZ  PHE R 118      15.533   3.514  -5.100  1.00100.45           C
ANISOU  639  CZ  PHE R 118    12722  12722  12722      0      0      0       C
ATOM      0  H   PHE R 118      10.623   3.885  -9.698  1.00100.45           H   new
ATOM      0  HA  PHE R 118      11.362   1.892  -7.827  1.00100.45           H   new
ATOM      0  HB2 PHE R 118      13.027   2.984  -9.112  1.00100.45           H   new
ATOM      0  HB3 PHE R 118      12.494   4.592  -8.605  1.00100.45           H   new
ATOM      0  HD1 PHE R 118      14.076   1.444  -7.347  1.00100.45           H   new
ATOM      0  HD2 PHE R 118      13.457   5.643  -6.720  1.00100.45           H   new
ATOM      0  HE1 PHE R 118      15.744   1.418  -5.516  1.00100.45           H   new
ATOM      0  HE2 PHE R 118      15.125   5.611  -4.888  1.00100.45           H   new
ATOM      0  HZ  PHE R 118      16.278   3.503  -4.291  1.00100.45           H   new
ATOM    640  N   VAL R 119      10.408   4.791  -6.471  1.00 97.31           N
ANISOU  640  N   VAL R 119    12324  12324  12324      0      0      0       N
ATOM    641  CA  VAL R 119       9.994   5.393  -5.168  1.00 97.31           C
ANISOU  641  CA  VAL R 119    12324  12324  12324      0      0      0       C
ATOM    642  C   VAL R 119       8.643   4.807  -4.733  1.00 97.31           C
ANISOU  642  C   VAL R 119    12324  12324  12324      0      0      0       C
ATOM    643  O   VAL R 119       8.458   4.604  -3.521  1.00 97.31           O
ANISOU  643  O   VAL R 119    12324  12324  12324      0      0      0       O
ATOM    644  CB  VAL R 119       9.991   6.935  -5.210  1.00 97.31           C
ANISOU  644  CB  VAL R 119    12324  12324  12324      0      0      0       C
ATOM    645  CG1 VAL R 119       8.935   7.488  -6.151  1.00 97.31           C
ANISOU  645  CG1 VAL R 119    12324  12324  12324      0      0      0       C
ATOM    646  CG2 VAL R 119       9.847   7.544  -3.823  1.00 97.31           C
ANISOU  646  CG2 VAL R 119    12324  12324  12324      0      0      0       C
ATOM      0  H   VAL R 119      10.402   5.421  -7.247  1.00 97.31           H   new
ATOM      0  HA  VAL R 119      10.742   5.127  -4.406  1.00 97.31           H   new
ATOM      0  HB  VAL R 119      10.974   7.228  -5.608  1.00 97.31           H   new
ATOM      0 HG11 VAL R 119       8.976   8.587  -6.143  1.00 97.31           H   new
ATOM      0 HG12 VAL R 119       9.124   7.122  -7.171  1.00 97.31           H   new
ATOM      0 HG13 VAL R 119       7.939   7.156  -5.821  1.00 97.31           H   new
ATOM      0 HG21 VAL R 119       9.850   8.641  -3.902  1.00 97.31           H   new
ATOM      0 HG22 VAL R 119       8.900   7.212  -3.373  1.00 97.31           H   new
ATOM      0 HG23 VAL R 119      10.687   7.220  -3.191  1.00 97.31           H   new
ATOM    647  N   GLN R 120       7.752   4.507  -5.683  1.00 94.19           N
ANISOU  647  N   GLN R 120    11929  11929  11929      0      0      0       N
ATOM    648  CA  GLN R 120       6.461   3.872  -5.309  1.00 94.19           C
ANISOU  648  CA  GLN R 120    11929  11929  11929      0      0      0       C
ATOM    649  C   GLN R 120       6.745   2.511  -4.669  1.00 94.19           C
ANISOU  649  C   GLN R 120    11929  11929  11929      0      0      0       C
ATOM    650  O   GLN R 120       6.151   2.224  -3.613  1.00 94.19           O
ANISOU  650  O   GLN R 120    11929  11929  11929      0      0      0       O
ATOM    651  CB  GLN R 120       5.569   3.690  -6.537  1.00 94.19           C
ANISOU  651  CB  GLN R 120    11929  11929  11929      0      0      0       C
ATOM    652  CG  GLN R 120       4.953   4.983  -7.049  1.00 94.19           C
ANISOU  652  CG  GLN R 120    11929  11929  11929      0      0      0       C
ATOM    653  CD  GLN R 120       4.262   4.788  -8.377  1.00 94.19           C
ANISOU  653  CD  GLN R 120    11929  11929  11929      0      0      0       C
ATOM    654  OE1 GLN R 120       4.289   3.706  -8.960  1.00 94.19           O
ANISOU  654  OE1 GLN R 120    11929  11929  11929      0      0      0       O
ATOM    655  NE2 GLN R 120       3.634   5.844  -8.868  1.00 94.19           N
ANISOU  655  NE2 GLN R 120    11929  11929  11929      0      0      0       N
ATOM      0  H   GLN R 120       7.878   4.677  -6.660  1.00 94.19           H   new
ATOM      0  HA  GLN R 120       5.934   4.523  -4.596  1.00 94.19           H   new
ATOM      0  HB2 GLN R 120       6.161   3.233  -7.344  1.00 94.19           H   new
ATOM      0  HB3 GLN R 120       4.762   2.984  -6.291  1.00 94.19           H   new
ATOM      0  HG2 GLN R 120       4.230   5.362  -6.312  1.00 94.19           H   new
ATOM      0  HG3 GLN R 120       5.737   5.747  -7.152  1.00 94.19           H   new
ATOM      0 HE21 GLN R 120       3.158   5.779  -9.745  1.00 94.19           H   new
ATOM      0 HE22 GLN R 120       3.636   6.707  -8.362  1.00 94.19           H   new
ATOM    656  N   CYS R 121       7.641   1.723  -5.270  1.00 90.25           N
ANISOU  656  N   CYS R 121    11431  11431  11431      0      0      0       N
ATOM    657  CA  CYS R 121       7.915   0.361  -4.740  1.00 90.25           C
ANISOU  657  CA  CYS R 121    11431  11431  11431      0      0      0       C
ATOM    658  C   CYS R 121       8.540   0.452  -3.344  1.00 90.25           C
ANISOU  658  C   CYS R 121    11431  11431  11431      0      0      0       C
ATOM    659  O   CYS R 121       8.073  -0.274  -2.451  1.00 90.25           O
ANISOU  659  O   CYS R 121    11431  11431  11431      0      0      0       O
ATOM    660  CB  CYS R 121       8.839  -0.412  -5.673  1.00 90.25           C
ANISOU  660  CB  CYS R 121    11431  11431  11431      0      0      0       C
ATOM    661  SG  CYS R 121       8.995  -2.165  -5.242  1.00 90.25           S
ANISOU  661  SG  CYS R 121    11431  11431  11431      0      0      0       S
ATOM      0  H   CYS R 121       8.169   1.977  -6.081  1.00 90.25           H   new
ATOM      0  HA  CYS R 121       6.959  -0.178  -4.674  1.00 90.25           H   new
ATOM      0  HB2 CYS R 121       8.462  -0.328  -6.703  1.00 90.25           H   new
ATOM      0  HB3 CYS R 121       9.836   0.052  -5.656  1.00 90.25           H   new
ATOM      0  HG  CYS R 121       9.795  -2.749  -6.084  1.00 90.25           H   new
ATOM    662  N   VAL R 122       9.533   1.331  -3.160  1.00 90.25           N
ANISOU  662  N   VAL R 122    11431  11431  11431      0      0      0       N
ATOM    663  CA  VAL R 122      10.231   1.420  -1.841  1.00 90.25           C
ANISOU  663  CA  VAL R 122    11431  11431  11431      0      0      0       C
ATOM    664  C   VAL R 122       9.253   1.936  -0.779  1.00 90.25           C
ANISOU  664  C   VAL R 122    11431  11431  11431      0      0      0       C
ATOM    665  O   VAL R 122       9.253   1.379   0.332  1.00 90.25           O
ANISOU  665  O   VAL R 122    11431  11431  11431      0      0      0       O
ATOM    666  CB  VAL R 122      11.546   2.226  -1.895  1.00 90.25           C
ANISOU  666  CB  VAL R 122    11431  11431  11431      0      0      0       C
ATOM    667  CG1 VAL R 122      11.365   3.619  -2.469  1.00 90.25           C
ANISOU  667  CG1 VAL R 122    11431  11431  11431      0      0      0       C
ATOM    668  CG2 VAL R 122      12.224   2.308  -0.536  1.00 90.25           C
ANISOU  668  CG2 VAL R 122    11431  11431  11431      0      0      0       C
ATOM      0  H   VAL R 122       9.867   1.964  -3.858  1.00 90.25           H   new
ATOM      0  HA  VAL R 122      10.551   0.407  -1.556  1.00 90.25           H   new
ATOM      0  HB  VAL R 122      12.200   1.666  -2.580  1.00 90.25           H   new
ATOM      0 HG11 VAL R 122      12.334   4.140  -2.481  1.00 90.25           H   new
ATOM      0 HG12 VAL R 122      10.976   3.546  -3.495  1.00 90.25           H   new
ATOM      0 HG13 VAL R 122      10.654   4.183  -1.848  1.00 90.25           H   new
ATOM      0 HG21 VAL R 122      13.154   2.890  -0.624  1.00 90.25           H   new
ATOM      0 HG22 VAL R 122      11.551   2.800   0.181  1.00 90.25           H   new
ATOM      0 HG23 VAL R 122      12.459   1.294  -0.181  1.00 90.25           H   new
ATOM    669  N   SER R 123       8.425   2.930  -1.122  1.00 90.25           N
ANISOU  669  N   SER R 123    11431  11431  11431      0      0      0       N
ATOM    670  CA  SER R 123       7.506   3.537  -0.123  1.00 90.25           C
ANISOU  670  CA  SER R 123    11431  11431  11431      0      0      0       C
ATOM    671  C   SER R 123       6.473   2.502   0.333  1.00 90.25           C
ANISOU  671  C   SER R 123    11431  11431  11431      0      0      0       C
ATOM    672  O   SER R 123       6.093   2.533   1.519  1.00 90.25           O
ANISOU  672  O   SER R 123    11431  11431  11431      0      0      0       O
ATOM    673  CB  SER R 123       6.855   4.783  -0.664  1.00 90.25           C
ANISOU  673  CB  SER R 123    11431  11431  11431      0      0      0       C
ATOM    674  OG  SER R 123       6.074   4.487  -1.812  1.00 90.25           O
ANISOU  674  OG  SER R 123    11431  11431  11431      0      0      0       O
ATOM      0  H   SER R 123       8.365   3.323  -2.040  1.00 90.25           H   new
ATOM      0  HA  SER R 123       8.092   3.845   0.756  1.00 90.25           H   new
ATOM      0  HB2 SER R 123       6.219   5.236   0.111  1.00 90.25           H   new
ATOM      0  HB3 SER R 123       7.627   5.524  -0.921  1.00 90.25           H   new
ATOM      0  HG  SER R 123       6.337   3.592  -2.173  1.00 90.25           H   new
ATOM    675  N   ILE R 124       6.037   1.622  -0.573  1.00 90.25           N
ANISOU  675  N   ILE R 124    11431  11431  11431      0      0      0       N
ATOM    676  CA  ILE R 124       5.096   0.567  -0.205  1.00 90.25           C
ANISOU  676  CA  ILE R 124    11431  11431  11431      0      0      0       C
ATOM    677  C   ILE R 124       5.796  -0.506   0.624  1.00 90.25           C
ANISOU  677  C   ILE R 124    11431  11431  11431      0      0      0       C
ATOM    678  O   ILE R 124       5.276  -0.959   1.657  1.00 90.25           O
ANISOU  678  O   ILE R 124    11431  11431  11431      0      0      0       O
ATOM    679  CB  ILE R 124       4.435  -0.019  -1.464  1.00 90.25           C
ANISOU  679  CB  ILE R 124    11431  11431  11431      0      0      0       C
ATOM    680  CG1 ILE R 124       3.445   0.986  -2.053  1.00 90.25           C
ANISOU  680  CG1 ILE R 124    11431  11431  11431      0      0      0       C
ATOM    681  CG2 ILE R 124       3.727  -1.317  -1.136  1.00 90.25           C
ANISOU  681  CG2 ILE R 124    11431  11431  11431      0      0      0       C
ATOM    682  CD1 ILE R 124       2.747   0.498  -3.297  1.00 90.25           C
ANISOU  682  CD1 ILE R 124    11431  11431  11431      0      0      0       C
ATOM      0  H   ILE R 124       6.312   1.620  -1.534  1.00 90.25           H   new
ATOM      0  HA  ILE R 124       4.299   0.996   0.420  1.00 90.25           H   new
ATOM      0  HB  ILE R 124       5.219  -0.226  -2.207  1.00 90.25           H   new
ATOM      0 HG12 ILE R 124       2.689   1.230  -1.292  1.00 90.25           H   new
ATOM      0 HG13 ILE R 124       3.979   1.919  -2.286  1.00 90.25           H   new
ATOM      0 HG21 ILE R 124       3.261  -1.721  -2.047  1.00 90.25           H   new
ATOM      0 HG22 ILE R 124       4.454  -2.043  -0.744  1.00 90.25           H   new
ATOM      0 HG23 ILE R 124       2.951  -1.131  -0.379  1.00 90.25           H   new
ATOM      0 HD11 ILE R 124       2.055   1.273  -3.658  1.00 90.25           H   new
ATOM      0 HD12 ILE R 124       3.493   0.282  -4.076  1.00 90.25           H   new
ATOM      0 HD13 ILE R 124       2.183  -0.418  -3.066  1.00 90.25           H   new
ATOM    683  N   THR R 125       6.993  -0.918   0.196  1.00 90.25           N
ANISOU  683  N   THR R 125    11431  11431  11431      0      0      0       N
ATOM    684  CA  THR R 125       7.709  -1.964   0.917  1.00 90.25           C
ANISOU  684  CA  THR R 125    11431  11431  11431      0      0      0       C
ATOM    685  C   THR R 125       8.094  -1.510   2.321  1.00 90.25           C
ANISOU  685  C   THR R 125    11431  11431  11431      0      0      0       C
ATOM    686  O   THR R 125       7.997  -2.289   3.279  1.00 90.25           O
ANISOU  686  O   THR R 125    11431  11431  11431      0      0      0       O
ATOM    687  CB  THR R 125       8.946  -2.392   0.131  1.00 90.25           C
ANISOU  687  CB  THR R 125    11431  11431  11431      0      0      0       C
ATOM    688  OG1 THR R 125       8.585  -2.615  -1.237  1.00 90.25           O
ANISOU  688  OG1 THR R 125    11431  11431  11431      0      0      0       O
ATOM    689  CG2 THR R 125       9.514  -3.675   0.705  1.00 90.25           C
ANISOU  689  CG2 THR R 125    11431  11431  11431      0      0      0       C
ATOM      0  H   THR R 125       7.464  -0.559  -0.610  1.00 90.25           H   new
ATOM      0  HA  THR R 125       7.037  -2.828   1.021  1.00 90.25           H   new
ATOM      0  HB  THR R 125       9.703  -1.597   0.199  1.00 90.25           H   new
ATOM      0  HG1 THR R 125       8.742  -1.780  -1.764  1.00 90.25           H   new
ATOM      0 HG21 THR R 125      10.404  -3.972   0.130  1.00 90.25           H   new
ATOM      0 HG22 THR R 125       9.794  -3.514   1.757  1.00 90.25           H   new
ATOM      0 HG23 THR R 125       8.757  -4.471   0.645  1.00 90.25           H   new
ATOM    690  N   VAL R 126       8.536  -0.256   2.470  1.00 90.25           N
ANISOU  690  N   VAL R 126    11431  11431  11431      0      0      0       N
ATOM    691  CA  VAL R 126       8.923   0.204   3.799  1.00 90.25           C
ANISOU  691  CA  VAL R 126    11431  11431  11431      0      0      0       C
ATOM    692  C   VAL R 126       7.705   0.314   4.709  1.00 90.25           C
ANISOU  692  C   VAL R 126    11431  11431  11431      0      0      0       C
ATOM    693  O   VAL R 126       7.800   0.039   5.909  1.00 90.25           O
ANISOU  693  O   VAL R 126    11431  11431  11431      0      0      0       O
ATOM    694  CB  VAL R 126       9.714   1.527   3.722  1.00 90.25           C
ANISOU  694  CB  VAL R 126    11431  11431  11431      0      0      0       C
ATOM    695  CG1 VAL R 126       8.824   2.689   3.345  1.00 90.25           C
ANISOU  695  CG1 VAL R 126    11431  11431  11431      0      0      0       C
ATOM    696  CG2 VAL R 126      10.408   1.800   5.043  1.00 90.25           C
ANISOU  696  CG2 VAL R 126    11431  11431  11431      0      0      0       C
ATOM      0  H   VAL R 126       8.629   0.416   1.735  1.00 90.25           H   new
ATOM      0  HA  VAL R 126       9.596  -0.545   4.243  1.00 90.25           H   new
ATOM      0  HB  VAL R 126      10.472   1.419   2.932  1.00 90.25           H   new
ATOM      0 HG11 VAL R 126       9.423   3.611   3.301  1.00 90.25           H   new
ATOM      0 HG12 VAL R 126       8.370   2.500   2.361  1.00 90.25           H   new
ATOM      0 HG13 VAL R 126       8.031   2.804   4.098  1.00 90.25           H   new
ATOM      0 HG21 VAL R 126      10.968   2.745   4.975  1.00 90.25           H   new
ATOM      0 HG22 VAL R 126       9.657   1.876   5.843  1.00 90.25           H   new
ATOM      0 HG23 VAL R 126      11.103   0.978   5.269  1.00 90.25           H   new
ATOM    697  N   SER R 127       6.540   0.684   4.167  1.00 90.25           N
ANISOU  697  N   SER R 127    11431  11431  11431      0      0      0       N
ATOM    698  CA  SER R 127       5.331   0.693   4.990  1.00 90.25           C
ANISOU  698  CA  SER R 127    11431  11431  11431      0      0      0       C
ATOM    699  C   SER R 127       4.992  -0.713   5.484  1.00 90.25           C
ANISOU  699  C   SER R 127    11431  11431  11431      0      0      0       C
ATOM    700  O   SER R 127       4.726  -0.923   6.679  1.00 90.25           O
ANISOU  700  O   SER R 127    11431  11431  11431      0      0      0       O
ATOM    701  CB  SER R 127       4.167   1.284   4.198  1.00 90.25           C
ANISOU  701  CB  SER R 127    11431  11431  11431      0      0      0       C
ATOM    702  OG  SER R 127       2.930   1.033   4.839  1.00 90.25           O
ANISOU  702  OG  SER R 127    11431  11431  11431      0      0      0       O
ATOM      0  H   SER R 127       6.413   0.966   3.216  1.00 90.25           H   new
ATOM      0  HA  SER R 127       5.515   1.321   5.874  1.00 90.25           H   new
ATOM      0  HB2 SER R 127       4.311   2.369   4.084  1.00 90.25           H   new
ATOM      0  HB3 SER R 127       4.153   0.853   3.186  1.00 90.25           H   new
ATOM      0  HG  SER R 127       2.453   1.898   4.995  1.00 90.25           H   new
ATOM    703  N   ILE R 128       5.011  -1.692   4.578  1.00 90.25           N
ANISOU  703  N   ILE R 128    11431  11431  11431      0      0      0       N
ATOM    704  CA  ILE R 128       4.678  -3.060   4.975  1.00 90.25           C
ANISOU  704  CA  ILE R 128    11431  11431  11431      0      0      0       C
ATOM    705  C   ILE R 128       5.662  -3.565   6.025  1.00 90.25           C
ANISOU  705  C   ILE R 128    11431  11431  11431      0      0      0       C
ATOM    706  O   ILE R 128       5.274  -4.199   7.019  1.00 90.25           O
ANISOU  706  O   ILE R 128    11431  11431  11431      0      0      0       O
ATOM    707  CB  ILE R 128       4.636  -3.984   3.745  1.00 90.25           C
ANISOU  707  CB  ILE R 128    11431  11431  11431      0      0      0       C
ATOM    708  CG1 ILE R 128       3.649  -3.449   2.707  1.00 90.25           C
ANISOU  708  CG1 ILE R 128    11431  11431  11431      0      0      0       C
ATOM    709  CG2 ILE R 128       4.257  -5.387   4.157  1.00 90.25           C
ANISOU  709  CG2 ILE R 128    11431  11431  11431      0      0      0       C
ATOM    710  CD1 ILE R 128       2.201  -3.677   3.063  1.00 90.25           C
ANISOU  710  CD1 ILE R 128    11431  11431  11431      0      0      0       C
ATOM      0  H   ILE R 128       5.241  -1.572   3.612  1.00 90.25           H   new
ATOM      0  HA  ILE R 128       3.676  -3.064   5.428  1.00 90.25           H   new
ATOM      0  HB  ILE R 128       5.638  -4.009   3.292  1.00 90.25           H   new
ATOM      0 HG12 ILE R 128       3.818  -2.370   2.577  1.00 90.25           H   new
ATOM      0 HG13 ILE R 128       3.857  -3.926   1.738  1.00 90.25           H   new
ATOM      0 HG21 ILE R 128       4.231  -6.036   3.269  1.00 90.25           H   new
ATOM      0 HG22 ILE R 128       4.999  -5.773   4.871  1.00 90.25           H   new
ATOM      0 HG23 ILE R 128       3.265  -5.375   4.631  1.00 90.25           H   new
ATOM      0 HD11 ILE R 128       1.559  -3.266   2.270  1.00 90.25           H   new
ATOM      0 HD12 ILE R 128       2.013  -4.756   3.163  1.00 90.25           H   new
ATOM      0 HD13 ILE R 128       1.974  -3.176   4.015  1.00 90.25           H   new
ATOM    711  N   PHE R 129       6.951  -3.282   5.834  1.00 90.25           N
ANISOU  711  N   PHE R 129    11431  11431  11431      0      0      0       N
ATOM    712  CA  PHE R 129       7.943  -3.717   6.808  1.00 90.25           C
ANISOU  712  CA  PHE R 129    11431  11431  11431      0      0      0       C
ATOM    713  C   PHE R 129       7.793  -2.988   8.139  1.00 90.25           C
ANISOU  713  C   PHE R 129    11431  11431  11431      0      0      0       C
ATOM    714  O   PHE R 129       8.130  -3.547   9.188  1.00 90.25           O
ANISOU  714  O   PHE R 129    11431  11431  11431      0      0      0       O
ATOM    715  CB  PHE R 129       9.345  -3.533   6.234  1.00 67.00           C
ATOM    716  CG  PHE R 129       9.710  -4.558   5.199  1.00 67.00           C
ATOM    717  CD1 PHE R 129       8.918  -5.676   5.005  1.00 67.00           C
ATOM    718  CD2 PHE R 129      10.836  -4.399   4.412  1.00 67.00           C
ATOM    719  CE1 PHE R 129       9.246  -6.622   4.054  1.00 67.00           C
ATOM    720  CE2 PHE R 129      11.169  -5.342   3.457  1.00 67.00           C
ATOM    721  CZ  PHE R 129      10.372  -6.454   3.279  1.00 67.00           C
ATOM      0  H   PHE R 129       7.315  -2.778   5.051  1.00 90.25           H   new
ATOM      0  HA  PHE R 129       7.777  -4.785   7.013  1.00 90.25           H   new
ATOM      0  HB2 PHE R 129       9.421  -2.530   5.788  1.00 67.00           H   new
ATOM      0  HB3 PHE R 129      10.077  -3.576   7.054  1.00 67.00           H   new
ATOM      0  HD1 PHE R 129       8.014  -5.813   5.617  1.00 67.00           H   new
ATOM      0  HD2 PHE R 129      11.474  -3.513   4.547  1.00 67.00           H   new
ATOM      0  HE1 PHE R 129       8.609  -7.508   3.916  1.00 67.00           H   new
ATOM      0  HE2 PHE R 129      12.069  -5.206   2.839  1.00 67.00           H   new
ATOM      0  HZ  PHE R 129      10.635  -7.205   2.520  1.00 67.00           H   new
ATOM    722  N   SER R 130       7.292  -1.750   8.125  1.00 90.25           N
ANISOU  722  N   SER R 130    11431  11431  11431      0      0      0       N
ATOM    723  CA  SER R 130       7.004  -1.063   9.382  1.00 90.25           C
ANISOU  723  CA  SER R 130    11431  11431  11431      0      0      0       C
ATOM    724  C   SER R 130       5.902  -1.776  10.156  1.00 90.25           C
ANISOU  724  C   SER R 130    11431  11431  11431      0      0      0       C
ATOM    725  O   SER R 130       6.010  -1.964  11.378  1.00 90.25           O
ANISOU  725  O   SER R 130    11431  11431  11431      0      0      0       O
ATOM    726  CB  SER R 130       6.615   0.388   9.108  1.00 90.25           C
ANISOU  726  CB  SER R 130    11431  11431  11431      0      0      0       C
ATOM    727  OG  SER R 130       6.396   1.092  10.315  1.00 90.25           O
ANISOU  727  OG  SER R 130    11431  11431  11431      0      0      0       O
ATOM      0  H   SER R 130       7.087  -1.227   7.298  1.00 90.25           H   new
ATOM      0  HA  SER R 130       7.913  -1.077  10.001  1.00 90.25           H   new
ATOM      0  HB2 SER R 130       7.410   0.882   8.530  1.00 90.25           H   new
ATOM      0  HB3 SER R 130       5.704   0.417   8.492  1.00 90.25           H   new
ATOM      0  HG  SER R 130       6.626   2.056  10.185  1.00 90.25           H   new
ATOM    728  N   LEU R 131       4.834  -2.185   9.464  1.00 90.25           N
ANISOU  728  N   LEU R 131    11431  11431  11431      0      0      0       N
ATOM    729  CA  LEU R 131       3.819  -3.005  10.133  1.00 90.25           C
ANISOU  729  CA  LEU R 131    11431  11431  11431      0      0      0       C
ATOM    730  C   LEU R 131       4.421  -4.292  10.689  1.00 90.25           C
ANISOU  730  C   LEU R 131    11431  11431  11431      0      0      0       C
ATOM    731  O   LEU R 131       4.087  -4.716  11.804  1.00 90.25           O
ANISOU  731  O   LEU R 131    11431  11431  11431      0      0      0       O
ATOM    732  CB  LEU R 131       2.650  -3.329   9.200  1.00 90.25           C
ANISOU  732  CB  LEU R 131    11431  11431  11431      0      0      0       C
ATOM    733  CG  LEU R 131       1.559  -2.294   8.903  1.00 90.25           C
ANISOU  733  CG  LEU R 131    11431  11431  11431      0      0      0       C
ATOM    734  CD1 LEU R 131       2.025  -1.156   8.025  1.00 90.25           C
ANISOU  734  CD1 LEU R 131    11431  11431  11431      0      0      0       C
ATOM    735  CD2 LEU R 131       0.357  -2.987   8.276  1.00 90.25           C
ANISOU  735  CD2 LEU R 131    11431  11431  11431      0      0      0       C
ATOM      0  H   LEU R 131       4.656  -1.978   8.502  1.00 90.25           H   new
ATOM      0  HA  LEU R 131       3.432  -2.411  10.974  1.00 90.25           H   new
ATOM      0  HB2 LEU R 131       3.083  -3.625   8.233  1.00 90.25           H   new
ATOM      0  HB3 LEU R 131       2.147  -4.216   9.612  1.00 90.25           H   new
ATOM      0  HG  LEU R 131       1.281  -1.840   9.865  1.00 90.25           H   new
ATOM      0 HD11 LEU R 131       1.192  -0.457   7.856  1.00 90.25           H   new
ATOM      0 HD12 LEU R 131       2.853  -0.626   8.519  1.00 90.25           H   new
ATOM      0 HD13 LEU R 131       2.370  -1.555   7.059  1.00 90.25           H   new
ATOM      0 HD21 LEU R 131      -0.426  -2.244   8.063  1.00 90.25           H   new
ATOM      0 HD22 LEU R 131       0.662  -3.476   7.339  1.00 90.25           H   new
ATOM      0 HD23 LEU R 131      -0.036  -3.743   8.972  1.00 90.25           H   new
ATOM    736  N   VAL R 132       5.312  -4.931   9.925  1.00 90.25           N
ANISOU  736  N   VAL R 132    11431  11431  11431      0      0      0       N
ATOM    737  CA  VAL R 132       5.926  -6.172  10.399  1.00 90.25           C
ANISOU  737  CA  VAL R 132    11431  11431  11431      0      0      0       C
ATOM    738  C   VAL R 132       6.741  -5.927  11.668  1.00 90.25           C
ANISOU  738  C   VAL R 132    11431  11431  11431      0      0      0       C
ATOM    739  O   VAL R 132       6.687  -6.716  12.619  1.00 90.25           O
ANISOU  739  O   VAL R 132    11431  11431  11431      0      0      0       O
ATOM    740  CB  VAL R 132       6.780  -6.809   9.289  1.00 90.25           C
ANISOU  740  CB  VAL R 132    11431  11431  11431      0      0      0       C
ATOM    741  CG1 VAL R 132       7.470  -8.058   9.806  1.00 90.25           C
ANISOU  741  CG1 VAL R 132    11431  11431  11431      0      0      0       C
ATOM    742  CG2 VAL R 132       5.917  -7.148   8.092  1.00 90.25           C
ANISOU  742  CG2 VAL R 132    11431  11431  11431      0      0      0       C
ATOM      0  H   VAL R 132       5.611  -4.627   9.021  1.00 90.25           H   new
ATOM      0  HA  VAL R 132       5.126  -6.882  10.656  1.00 90.25           H   new
ATOM      0  HB  VAL R 132       7.547  -6.085   8.978  1.00 90.25           H   new
ATOM      0 HG11 VAL R 132       8.076  -8.502   9.003  1.00 90.25           H   new
ATOM      0 HG12 VAL R 132       8.121  -7.794  10.653  1.00 90.25           H   new
ATOM      0 HG13 VAL R 132       6.714  -8.784  10.138  1.00 90.25           H   new
ATOM      0 HG21 VAL R 132       6.540  -7.602   7.307  1.00 90.25           H   new
ATOM      0 HG22 VAL R 132       5.133  -7.858   8.394  1.00 90.25           H   new
ATOM      0 HG23 VAL R 132       5.450  -6.230   7.704  1.00 90.25           H   new
ATOM    743  N   LEU R 133       7.513  -4.836  11.700  1.00 90.25           N
ANISOU  743  N   LEU R 133    11431  11431  11431      0      0      0       N
ATOM    744  CA  LEU R 133       8.300  -4.522  12.893  1.00 90.25           C
ANISOU  744  CA  LEU R 133    11431  11431  11431      0      0      0       C
ATOM    745  C   LEU R 133       7.408  -4.261  14.099  1.00 90.25           C
ANISOU  745  C   LEU R 133    11431  11431  11431      0      0      0       C
ATOM    746  O   LEU R 133       7.721  -4.691  15.218  1.00 90.25           O
ANISOU  746  O   LEU R 133    11431  11431  11431      0      0      0       O
ATOM    747  CB  LEU R 133       9.196  -3.311  12.645  1.00 90.25           C
ANISOU  747  CB  LEU R 133    11431  11431  11431      0      0      0       C
ATOM    748  CG  LEU R 133      10.465  -3.490  11.821  1.00 90.25           C
ANISOU  748  CG  LEU R 133    11431  11431  11431      0      0      0       C
ATOM    749  CD1 LEU R 133      11.185  -2.159  11.734  1.00 90.25           C
ANISOU  749  CD1 LEU R 133    11431  11431  11431      0      0      0       C
ATOM    750  CD2 LEU R 133      11.357  -4.550  12.438  1.00 90.25           C
ANISOU  750  CD2 LEU R 133    11431  11431  11431      0      0      0       C
ATOM      0  H   LEU R 133       7.606  -4.184  10.948  1.00 90.25           H   new
ATOM      0  HA  LEU R 133       8.928  -5.399  13.110  1.00 90.25           H   new
ATOM      0  HB2 LEU R 133       8.585  -2.541  12.152  1.00 90.25           H   new
ATOM      0  HB3 LEU R 133       9.490  -2.909  13.626  1.00 90.25           H   new
ATOM      0  HG  LEU R 133      10.203  -3.828  10.807  1.00 90.25           H   new
ATOM      0 HD11 LEU R 133      12.104  -2.277  11.141  1.00 90.25           H   new
ATOM      0 HD12 LEU R 133      10.530  -1.418  11.252  1.00 90.25           H   new
ATOM      0 HD13 LEU R 133      11.444  -1.815  12.746  1.00 90.25           H   new
ATOM      0 HD21 LEU R 133      12.266  -4.664  11.830  1.00 90.25           H   new
ATOM      0 HD22 LEU R 133      11.635  -4.248  13.458  1.00 90.25           H   new
ATOM      0 HD23 LEU R 133      10.818  -5.508  12.474  1.00 90.25           H   new
ATOM    751  N   ILE R 134       6.308  -3.531  13.899  1.00 90.25           N
ANISOU  751  N   ILE R 134    11431  11431  11431      0      0      0       N
ATOM    752  CA  ILE R 134       5.389  -3.283  15.007  1.00 90.25           C
ANISOU  752  CA  ILE R 134    11431  11431  11431      0      0      0       C
ATOM    753  C   ILE R 134       4.845  -4.600  15.545  1.00 90.25           C
ANISOU  753  C   ILE R 134    11431  11431  11431      0      0      0       C
ATOM    754  O   ILE R 134       4.755  -4.801  16.765  1.00 90.25           O
ANISOU  754  O   ILE R 134    11431  11431  11431      0      0      0       O
ATOM    755  CB  ILE R 134       4.260  -2.335  14.565  1.00 90.25           C
ANISOU  755  CB  ILE R 134    11431  11431  11431      0      0      0       C
ATOM    756  CG1 ILE R 134       4.798  -0.915  14.400  1.00 90.25           C
ANISOU  756  CG1 ILE R 134    11431  11431  11431      0      0      0       C
ATOM    757  CG2 ILE R 134       3.131  -2.351  15.572  1.00 90.25           C
ANISOU  757  CG2 ILE R 134    11431  11431  11431      0      0      0       C
ATOM    758  CD1 ILE R 134       3.724   0.129  14.220  1.00 90.25           C
ANISOU  758  CD1 ILE R 134    11431  11431  11431      0      0      0       C
ATOM      0  H   ILE R 134       6.044  -3.122  13.026  1.00 90.25           H   new
ATOM      0  HA  ILE R 134       5.934  -2.789  15.825  1.00 90.25           H   new
ATOM      0  HB  ILE R 134       3.871  -2.682  13.597  1.00 90.25           H   new
ATOM      0 HG12 ILE R 134       5.402  -0.657  15.283  1.00 90.25           H   new
ATOM      0 HG13 ILE R 134       5.472  -0.887  13.531  1.00 90.25           H   new
ATOM      0 HG21 ILE R 134       2.334  -1.669  15.241  1.00 90.25           H   new
ATOM      0 HG22 ILE R 134       2.728  -3.371  15.656  1.00 90.25           H   new
ATOM      0 HG23 ILE R 134       3.509  -2.024  16.552  1.00 90.25           H   new
ATOM      0 HD11 ILE R 134       4.190   1.119  14.109  1.00 90.25           H   new
ATOM      0 HD12 ILE R 134       3.135  -0.102  13.320  1.00 90.25           H   new
ATOM      0 HD13 ILE R 134       3.064   0.132  15.100  1.00 90.25           H   new
ATOM    759  N   ALA R 135       4.486  -5.521  14.646  1.00 90.25           N
ANISOU  759  N   ALA R 135    11431  11431  11431      0      0      0       N
ATOM    760  CA  ALA R 135       4.000  -6.826  15.084  1.00 90.25           C
ANISOU  760  CA  ALA R 135    11431  11431  11431      0      0      0       C
ATOM    761  C   ALA R 135       5.063  -7.585  15.871  1.00 90.25           C
ANISOU  761  C   ALA R 135    11431  11431  11431      0      0      0       C
ATOM    762  O   ALA R 135       4.757  -8.219  16.888  1.00 90.25           O
ANISOU  762  O   ALA R 135    11431  11431  11431      0      0      0       O
ATOM    763  CB  ALA R 135       3.538  -7.648  13.881  1.00 90.25           C
ANISOU  763  CB  ALA R 135    11431  11431  11431      0      0      0       C
ATOM      0  H   ALA R 135       4.521  -5.393  13.655  1.00 90.25           H   new
ATOM      0  HA  ALA R 135       3.145  -6.660  15.755  1.00 90.25           H   new
ATOM      0  HB1 ALA R 135       3.175  -8.628  14.224  1.00 90.25           H   new
ATOM      0  HB2 ALA R 135       2.726  -7.117  13.363  1.00 90.25           H   new
ATOM      0  HB3 ALA R 135       4.381  -7.792  13.189  1.00 90.25           H   new
ATOM    764  N   VAL R 136       6.317  -7.541  15.411  1.00 90.25           N
ANISOU  764  N   VAL R 136    11431  11431  11431      0      0      0       N
ATOM    765  CA  VAL R 136       7.394  -8.237  16.116  1.00 90.25           C
ANISOU  765  CA  VAL R 136    11431  11431  11431      0      0      0       C
ATOM    766  C   VAL R 136       7.550  -7.688  17.528  1.00 90.25           C
ANISOU  766  C   VAL R 136    11431  11431  11431      0      0      0       C
ATOM    767  O   VAL R 136       7.663  -8.441  18.502  1.00 90.25           O
ANISOU  767  O   VAL R 136    11431  11431  11431      0      0      0       O
ATOM    768  CB  VAL R 136       8.718  -8.130  15.338  1.00 90.25           C
ANISOU  768  CB  VAL R 136    11431  11431  11431      0      0      0       C
ATOM    769  CG1 VAL R 136       9.850  -8.734  16.149  1.00 90.25           C
ANISOU  769  CG1 VAL R 136    11431  11431  11431      0      0      0       C
ATOM    770  CG2 VAL R 136       8.609  -8.821  14.007  1.00 90.25           C
ANISOU  770  CG2 VAL R 136    11431  11431  11431      0      0      0       C
ATOM      0  H   VAL R 136       6.601  -7.051  14.587  1.00 90.25           H   new
ATOM      0  HA  VAL R 136       7.128  -9.302  16.187  1.00 90.25           H   new
ATOM      0  HB  VAL R 136       8.932  -7.066  15.161  1.00 90.25           H   new
ATOM      0 HG11 VAL R 136      10.790  -8.652  15.584  1.00 90.25           H   new
ATOM      0 HG12 VAL R 136       9.947  -8.194  17.102  1.00 90.25           H   new
ATOM      0 HG13 VAL R 136       9.634  -9.794  16.349  1.00 90.25           H   new
ATOM      0 HG21 VAL R 136       9.564  -8.733  13.468  1.00 90.25           H   new
ATOM      0 HG22 VAL R 136       8.374  -9.884  14.163  1.00 90.25           H   new
ATOM      0 HG23 VAL R 136       7.810  -8.352  13.414  1.00 90.25           H   new
ATOM    771  N   GLU R 137       7.565  -6.360  17.654  1.00 90.25           N
ANISOU  771  N   GLU R 137    11431  11431  11431      0      0      0       N
ATOM    772  CA  GLU R 137       7.729  -5.742  18.967  1.00 90.25           C
ANISOU  772  CA  GLU R 137    11431  11431  11431      0      0      0       C
ATOM    773  C   GLU R 137       6.572  -6.101  19.895  1.00 90.25           C
ANISOU  773  C   GLU R 137    11431  11431  11431      0      0      0       C
ATOM    774  O   GLU R 137       6.782  -6.446  21.068  1.00 90.25           O
ANISOU  774  O   GLU R 137    11431  11431  11431      0      0      0       O
ATOM    775  CB  GLU R 137       7.862  -4.228  18.802  1.00 90.25           C
ANISOU  775  CB  GLU R 137    11431  11431  11431      0      0      0       C
ATOM    776  CG  GLU R 137       8.189  -3.472  20.068  1.00 90.25           C
ANISOU  776  CG  GLU R 137    11431  11431  11431      0      0      0       C
ATOM    777  CD  GLU R 137       6.969  -2.807  20.660  1.00 90.25           C
ANISOU  777  CD  GLU R 137    11431  11431  11431      0      0      0       C
ATOM    778  OE1 GLU R 137       6.267  -2.086  19.920  1.00 90.25           O
ANISOU  778  OE1 GLU R 137    11431  11431  11431      0      0      0       O
ATOM    779  OE2 GLU R 137       6.705  -3.003  21.860  1.00 90.25           O
ANISOU  779  OE2 GLU R 137    11431  11431  11431      0      0      0       O
ATOM      0  H   GLU R 137       7.469  -5.717  16.894  1.00 90.25           H   new
ATOM      0  HA  GLU R 137       8.646  -6.131  19.434  1.00 90.25           H   new
ATOM      0  HB2 GLU R 137       8.646  -4.023  18.058  1.00 90.25           H   new
ATOM      0  HB3 GLU R 137       6.920  -3.835  18.392  1.00 90.25           H   new
ATOM      0  HG2 GLU R 137       8.623  -4.163  20.805  1.00 90.25           H   new
ATOM      0  HG3 GLU R 137       8.953  -2.710  19.853  1.00 90.25           H   new
ATOM    780  N   ARG R 138       5.341  -6.049  19.379  1.00 90.25           N
ANISOU  780  N   ARG R 138    11431  11431  11431      0      0      0       N
ATOM    781  CA  ARG R 138       4.182  -6.366  20.207  1.00 90.25           C
ANISOU  781  CA  ARG R 138    11431  11431  11431      0      0      0       C
ATOM    782  C   ARG R 138       4.203  -7.820  20.659  1.00 90.25           C
ANISOU  782  C   ARG R 138    11431  11431  11431      0      0      0       C
ATOM    783  O   ARG R 138       3.851  -8.124  21.804  1.00 90.25           O
ANISOU  783  O   ARG R 138    11431  11431  11431      0      0      0       O
ATOM    784  CB  ARG R 138       2.890  -6.054  19.455  1.00 90.25           C
ANISOU  784  CB  ARG R 138    11431  11431  11431      0      0      0       C
ATOM    785  CG  ARG R 138       2.398  -4.639  19.671  1.00 90.25           C
ANISOU  785  CG  ARG R 138    11431  11431  11431      0      0      0       C
ATOM    786  CD  ARG R 138       1.093  -4.376  18.950  1.00 90.25           C
ANISOU  786  CD  ARG R 138    11431  11431  11431      0      0      0       C
ATOM    787  NE  ARG R 138       0.713  -2.973  19.042  1.00 90.25           N
ANISOU  787  NE  ARG R 138    11431  11431  11431      0      0      0       N
ATOM    788  CZ  ARG R 138      -0.285  -2.420  18.369  1.00 90.25           C
ANISOU  788  CZ  ARG R 138    11431  11431  11431      0      0      0       C
ATOM    789  NH1 ARG R 138      -1.038  -3.128  17.545  1.00 90.25           N
ANISOU  789  NH1 ARG R 138    11431  11431  11431      0      0      0       N
ATOM    790  NH2 ARG R 138      -0.533  -1.124  18.527  1.00 90.25           N
ANISOU  790  NH2 ARG R 138    11431  11431  11431      0      0      0       N
ATOM      0  H   ARG R 138       5.131  -5.801  18.433  1.00 90.25           H   new
ATOM      0  HA  ARG R 138       4.227  -5.736  21.108  1.00 90.25           H   new
ATOM      0  HB2 ARG R 138       3.051  -6.218  18.379  1.00 90.25           H   new
ATOM      0  HB3 ARG R 138       2.109  -6.759  19.775  1.00 90.25           H   new
ATOM      0  HG2 ARG R 138       2.264  -4.459  20.748  1.00 90.25           H   new
ATOM      0  HG3 ARG R 138       3.160  -3.929  19.318  1.00 90.25           H   new
ATOM      0  HD2 ARG R 138       1.190  -4.664  17.893  1.00 90.25           H   new
ATOM      0  HD3 ARG R 138       0.299  -5.003  19.382  1.00 90.25           H   new
ATOM      0  HE  ARG R 138       1.242  -2.387  19.656  1.00 90.25           H + new
ATOM      0 HH11 ARG R 138      -0.860  -4.104  17.419  1.00 90.25           H + new
ATOM      0 HH12 ARG R 138      -1.786  -2.688  17.048  1.00 90.25           H + new
ATOM      0 HH21 ARG R 138       0.031  -0.579  19.148  1.00 90.25           H + new
ATOM      0 HH22 ARG R 138      -1.283  -0.694  18.025  1.00 90.25           H + new
ATOM    791  N   HIS R 139       4.608  -8.736  19.776  1.00 90.25           N
ANISOU  791  N   HIS R 139    11431  11431  11431      0      0      0       N
ATOM    792  CA  HIS R 139       4.717 -10.134  20.181  1.00 90.25           C
ANISOU  792  CA  HIS R 139    11431  11431  11431      0      0      0       C
ATOM    793  C   HIS R 139       5.824 -10.326  21.207  1.00 90.25           C
ANISOU  793  C   HIS R 139    11431  11431  11431      0      0      0       C
ATOM    794  O   HIS R 139       5.709 -11.172  22.100  1.00 90.25           O
ANISOU  794  O   HIS R 139    11431  11431  11431      0      0      0       O
ATOM    795  CB  HIS R 139       4.963 -11.024  18.964  1.00 90.25           C
ANISOU  795  CB  HIS R 139    11431  11431  11431      0      0      0       C
ATOM    796  CG  HIS R 139       5.506 -12.378  19.307  1.00 90.25           C
ANISOU  796  CG  HIS R 139    11431  11431  11431      0      0      0       C
ATOM    797  ND1 HIS R 139       6.851 -12.621  19.474  1.00 90.25           N
ANISOU  797  ND1 HIS R 139    11431  11431  11431      0      0      0       N
ATOM    798  CD2 HIS R 139       4.882 -13.560  19.519  1.00 90.25           C
ANISOU  798  CD2 HIS R 139    11431  11431  11431      0      0      0       C
ATOM    799  CE1 HIS R 139       7.033 -13.895  19.770  1.00 90.25           C
ANISOU  799  CE1 HIS R 139    11431  11431  11431      0      0      0       C
ATOM    800  NE2 HIS R 139       5.854 -14.488  19.804  1.00 90.25           N
ANISOU  800  NE2 HIS R 139    11431  11431  11431      0      0      0       N
ATOM      0  H   HIS R 139       4.853  -8.546  18.825  1.00 90.25           H   new
ATOM      0  HA  HIS R 139       3.765 -10.425  20.649  1.00 90.25           H   new
ATOM      0  HB2 HIS R 139       4.018 -11.146  18.414  1.00 90.25           H   new
ATOM      0  HB3 HIS R 139       5.667 -10.518  18.287  1.00 90.25           H   new
ATOM      0  HD2 HIS R 139       3.798 -13.743  19.472  1.00 90.25           H   new
ATOM      0  HE1 HIS R 139       8.003 -14.380  19.957  1.00 90.25           H   new
ATOM    801  N   GLN R 140       6.911  -9.563  21.088  1.00 90.25           N
ANISOU  801  N   GLN R 140    11431  11431  11431      0      0      0       N
ATOM    802  CA  GLN R 140       8.036  -9.747  21.996  1.00 90.25           C
ANISOU  802  CA  GLN R 140    11431  11431  11431      0      0      0       C
ATOM    803  C   GLN R 140       7.709  -9.262  23.403  1.00 90.25           C
ANISOU  803  C   GLN R 140    11431  11431  11431      0      0      0       C
ATOM    804  O   GLN R 140       8.103  -9.898  24.388  1.00 90.25           O
ANISOU  804  O   GLN R 140    11431  11431  11431      0      0      0       O
ATOM    805  CB  GLN R 140       9.273  -9.031  21.453  1.00 90.25           C
ANISOU  805  CB  GLN R 140    11431  11431  11431      0      0      0       C
ATOM    806  CG  GLN R 140      10.382  -8.840  22.474  1.00 90.25           C
ANISOU  806  CG  GLN R 140    11431  11431  11431      0      0      0       C
ATOM    807  CD  GLN R 140      11.221 -10.087  22.665  1.00 90.25           C
ANISOU  807  CD  GLN R 140    11431  11431  11431      0      0      0       C
ATOM    808  OE1 GLN R 140      10.909 -11.150  22.131  1.00 90.25           O
ANISOU  808  OE1 GLN R 140    11431  11431  11431      0      0      0       O
ATOM    809  NE2 GLN R 140      12.294  -9.962  23.434  1.00 90.25           N
ANISOU  809  NE2 GLN R 140    11431  11431  11431      0      0      0       N
ATOM      0  H   GLN R 140       7.031  -8.844  20.403  1.00 90.25           H   new
ATOM      0  HA  GLN R 140       8.246 -10.825  22.061  1.00 90.25           H   new
ATOM      0  HB2 GLN R 140       9.669  -9.603  20.601  1.00 90.25           H   new
ATOM      0  HB3 GLN R 140       8.972  -8.046  21.067  1.00 90.25           H   new
ATOM      0  HG2 GLN R 140      11.031  -8.012  22.154  1.00 90.25           H   new
ATOM      0  HG3 GLN R 140       9.941  -8.548  23.439  1.00 90.25           H   new
ATOM      0 HE21 GLN R 140      12.886 -10.751  23.599  1.00 90.25           H   new
ATOM      0 HE22 GLN R 140      12.511  -9.079  23.849  1.00 90.25           H   new
ATOM    810  N   LEU R 141       6.987  -8.147  23.529  1.00 90.25           N
ANISOU  810  N   LEU R 141    11431  11431  11431      0      0      0       N
ATOM    811  CA  LEU R 141       6.801  -7.576  24.860  1.00 90.25           C
ANISOU  811  CA  LEU R 141    11431  11431  11431      0      0      0       C
ATOM    812  C   LEU R 141       5.716  -8.252  25.692  1.00 90.25           C
ANISOU  812  C   LEU R 141    11431  11431  11431      0      0      0       C
ATOM    813  O   LEU R 141       5.520  -7.852  26.844  1.00 90.25           O
ANISOU  813  O   LEU R 141    11431  11431  11431      0      0      0       O
ATOM    814  CB  LEU R 141       6.494  -6.082  24.772  1.00 90.25           C
ANISOU  814  CB  LEU R 141    11431  11431  11431      0      0      0       C
ATOM    815  CG  LEU R 141       7.720  -5.198  24.583  1.00 90.25           C
ANISOU  815  CG  LEU R 141    11431  11431  11431      0      0      0       C
ATOM    816  CD1 LEU R 141       7.357  -3.741  24.785  1.00 90.25           C
ANISOU  816  CD1 LEU R 141    11431  11431  11431      0      0      0       C
ATOM    817  CD2 LEU R 141       8.804  -5.619  25.553  1.00 90.25           C
ANISOU  817  CD2 LEU R 141    11431  11431  11431      0      0      0       C
ATOM      0  H   LEU R 141       6.549  -7.652  22.778  1.00 90.25           H   new
ATOM      0  HA  LEU R 141       7.757  -7.751  25.376  1.00 90.25           H   new
ATOM      0  HB2 LEU R 141       5.801  -5.911  23.935  1.00 90.25           H   new
ATOM      0  HB3 LEU R 141       5.972  -5.773  25.690  1.00 90.25           H   new
ATOM      0  HG  LEU R 141       8.096  -5.316  23.556  1.00 90.25           H   new
ATOM      0 HD11 LEU R 141       8.252  -3.117  24.645  1.00 90.25           H   new
ATOM      0 HD12 LEU R 141       6.589  -3.449  24.054  1.00 90.25           H   new
ATOM      0 HD13 LEU R 141       6.966  -3.598  25.803  1.00 90.25           H   new
ATOM      0 HD21 LEU R 141       9.689  -4.980  25.415  1.00 90.25           H   new
ATOM      0 HD22 LEU R 141       8.435  -5.516  26.584  1.00 90.25           H   new
ATOM      0 HD23 LEU R 141       9.077  -6.668  25.365  1.00 90.25           H   new
ATOM    818  N   ILE R 142       5.006  -9.251  25.164  1.00 90.25           N
ANISOU  818  N   ILE R 142    11431  11431  11431      0      0      0       N
ATOM    819  CA  ILE R 142       3.905  -9.880  25.880  1.00 90.25           C
ANISOU  819  CA  ILE R 142    11431  11431  11431      0      0      0       C
ATOM    820  C   ILE R 142       4.116 -11.377  26.073  1.00 90.25           C
ANISOU  820  C   ILE R 142    11431  11431  11431      0      0      0       C
ATOM    821  O   ILE R 142       3.864 -11.905  27.162  1.00 90.25           O
ANISOU  821  O   ILE R 142    11431  11431  11431      0      0      0       O
ATOM    822  CB  ILE R 142       2.556  -9.600  25.184  1.00 90.25           C
ANISOU  822  CB  ILE R 142    11431  11431  11431      0      0      0       C
ATOM    823  CG1 ILE R 142       2.049  -8.219  25.600  1.00 90.25           C
ANISOU  823  CG1 ILE R 142    11431  11431  11431      0      0      0       C
ATOM    824  CG2 ILE R 142       1.533 -10.662  25.532  1.00 90.25           C
ANISOU  824  CG2 ILE R 142    11431  11431  11431      0      0      0       C
ATOM    825  CD1 ILE R 142       1.144  -7.558  24.601  1.00 90.25           C
ANISOU  825  CD1 ILE R 142    11431  11431  11431      0      0      0       C
ATOM      0  H   ILE R 142       5.175  -9.633  24.255  1.00 90.25           H   new
ATOM      0  HA  ILE R 142       3.880  -9.427  26.882  1.00 90.25           H   new
ATOM      0  HB  ILE R 142       2.708  -9.624  24.095  1.00 90.25           H   new
ATOM      0 HG12 ILE R 142       1.512  -8.313  26.555  1.00 90.25           H   new
ATOM      0 HG13 ILE R 142       2.914  -7.564  25.780  1.00 90.25           H   new
ATOM      0 HG21 ILE R 142       0.584 -10.438  25.024  1.00 90.25           H   new
ATOM      0 HG22 ILE R 142       1.900 -11.646  25.205  1.00 90.25           H   new
ATOM      0 HG23 ILE R 142       1.372 -10.674  26.620  1.00 90.25           H   new
ATOM      0 HD11 ILE R 142       0.831  -6.575  24.983  1.00 90.25           H   new
ATOM      0 HD12 ILE R 142       1.681  -7.427  23.650  1.00 90.25           H   new
ATOM      0 HD13 ILE R 142       0.257  -8.187  24.437  1.00 90.25           H   new
ATOM    826  N   ILE R 143       4.579 -12.083  25.042  1.00 90.25           N
ANISOU  826  N   ILE R 143    11431  11431  11431      0      0      0       N
ATOM    827  CA  ILE R 143       4.752 -13.528  25.157  1.00 90.25           C
ANISOU  827  CA  ILE R 143    11431  11431  11431      0      0      0       C
ATOM    828  C   ILE R 143       5.836 -13.866  26.175  1.00 90.25           C
ANISOU  828  C   ILE R 143    11431  11431  11431      0      0      0       C
ATOM    829  O   ILE R 143       5.661 -14.752  27.019  1.00 90.25           O
ANISOU  829  O   ILE R 143    11431  11431  11431      0      0      0       O
ATOM    830  CB  ILE R 143       5.058 -14.145  23.782  1.00 90.25           C
ANISOU  830  CB  ILE R 143    11431  11431  11431      0      0      0       C
ATOM    831  CG1 ILE R 143       3.852 -13.995  22.858  1.00 90.25           C
ANISOU  831  CG1 ILE R 143    11431  11431  11431      0      0      0       C
ATOM    832  CG2 ILE R 143       5.424 -15.610  23.933  1.00 90.25           C
ANISOU  832  CG2 ILE R 143    11431  11431  11431      0      0      0       C
ATOM    833  CD1 ILE R 143       2.681 -14.861  23.245  1.00 90.25           C
ANISOU  833  CD1 ILE R 143    11431  11431  11431      0      0      0       C
ATOM      0  H   ILE R 143       4.831 -11.696  24.155  1.00 90.25           H   new
ATOM      0  HA  ILE R 143       3.810 -13.965  25.520  1.00 90.25           H   new
ATOM      0  HB  ILE R 143       5.912 -13.613  23.338  1.00 90.25           H   new
ATOM      0 HG12 ILE R 143       3.533 -12.942  22.854  1.00 90.25           H   new
ATOM      0 HG13 ILE R 143       4.156 -14.242  21.830  1.00 90.25           H   new
ATOM      0 HG21 ILE R 143       5.640 -16.038  22.943  1.00 90.25           H   new
ATOM      0 HG22 ILE R 143       6.313 -15.702  24.574  1.00 90.25           H   new
ATOM      0 HG23 ILE R 143       4.584 -16.153  24.391  1.00 90.25           H   new
ATOM      0 HD11 ILE R 143       1.855 -14.699  22.537  1.00 90.25           H   new
ATOM      0 HD12 ILE R 143       2.982 -15.919  23.220  1.00 90.25           H   new
ATOM      0 HD13 ILE R 143       2.350 -14.598  24.260  1.00 90.25           H   new
ATOM    834  N   ASN R 144       6.972 -13.171  26.112  1.00 90.25           N
ANISOU  834  N   ASN R 144    11431  11431  11431      0      0      0       N
ATOM    835  CA  ASN R 144       8.079 -13.375  27.048  1.00 90.25           C
ANISOU  835  CA  ASN R 144    11431  11431  11431      0      0      0       C
ATOM    836  C   ASN R 144       8.490 -12.028  27.628  1.00 90.25           C
ANISOU  836  C   ASN R 144    11431  11431  11431      0      0      0       C
ATOM    837  O   ASN R 144       9.397 -11.365  27.110  1.00 90.25           O
ANISOU  837  O   ASN R 144    11431  11431  11431      0      0      0       O
ATOM    838  CB  ASN R 144       9.258 -14.078  26.376  1.00 90.25           C
ANISOU  838  CB  ASN R 144    11431  11431  11431      0      0      0       C
ATOM    839  CG  ASN R 144       9.591 -13.500  25.016  1.00 90.25           C
ANISOU  839  CG  ASN R 144    11431  11431  11431      0      0      0       C
ATOM    840  OD1 ASN R 144       8.993 -12.517  24.584  1.00 90.25           O
ANISOU  840  OD1 ASN R 144    11431  11431  11431      0      0      0       O
ATOM    841  ND2 ASN R 144      10.552 -14.109  24.334  1.00 90.25           N
ANISOU  841  ND2 ASN R 144    11431  11431  11431      0      0      0       N
ATOM      0  H   ASN R 144       7.148 -12.466  25.425  1.00 90.25           H   new
ATOM      0  HA  ASN R 144       7.746 -14.034  27.864  1.00 90.25           H   new
ATOM      0  HB2 ASN R 144      10.142 -14.004  27.027  1.00 90.25           H   new
ATOM      0  HB3 ASN R 144       9.027 -15.148  26.268  1.00 90.25           H   new
ATOM      0 HD21 ASN R 144      10.815 -13.771  23.431  1.00 90.25           H   new
ATOM      0 HD22 ASN R 144      11.013 -14.906  24.723  1.00 90.25           H   new
ATOM    842  N   PRO R 145       7.839 -11.589  28.707  1.00 90.25           N
ANISOU  842  N   PRO R 145    11431  11431  11431      0      0      0       N
ATOM    843  CA  PRO R 145       8.160 -10.266  29.257  1.00 90.25           C
ANISOU  843  CA  PRO R 145    11431  11431  11431      0      0      0       C
ATOM    844  C   PRO R 145       9.459 -10.230  30.041  1.00 90.25           C
ANISOU  844  C   PRO R 145    11431  11431  11431      0      0      0       C
ATOM    845  O   PRO R 145      10.162  -9.214  30.000  1.00 90.25           O
ANISOU  845  O   PRO R 145    11431  11431  11431      0      0      0       O
ATOM    846  CB  PRO R 145       6.953  -9.964  30.153  1.00 90.25           C
ANISOU  846  CB  PRO R 145    11431  11431  11431      0      0      0       C
ATOM    847  CG  PRO R 145       6.485 -11.309  30.593  1.00 90.25           C
ANISOU  847  CG  PRO R 145    11431  11431  11431      0      0      0       C
ATOM    848  CD  PRO R 145       6.770 -12.264  29.464  1.00 90.25           C
ANISOU  848  CD  PRO R 145    11431  11431  11431      0      0      0       C
ATOM      0  HA  PRO R 145       8.324  -9.522  28.463  1.00 90.25           H   new
ATOM      0  HB2 PRO R 145       7.235  -9.335  31.010  1.00 90.25           H   new
ATOM      0  HB3 PRO R 145       6.168  -9.424  29.603  1.00 90.25           H   new
ATOM      0  HG2 PRO R 145       7.007 -11.622  31.509  1.00 90.25           H   new
ATOM      0  HG3 PRO R 145       5.410 -11.290  30.825  1.00 90.25           H   new
ATOM      0  HD2 PRO R 145       7.095 -13.247  29.836  1.00 90.25           H   new
ATOM      0  HD3 PRO R 145       5.879 -12.435  28.842  1.00 90.25           H   new
ATOM    849  N   ARG R 146       9.800 -11.303  30.756  1.00 90.25           N
ANISOU  849  N   ARG R 146    11431  11431  11431      0      0      0       N
ATOM    850  CA  ARG R 146      10.991 -11.298  31.596  1.00 90.25           C
ANISOU  850  CA  ARG R 146    11431  11431  11431      0      0      0       C
ATOM    851  C   ARG R 146      12.275 -11.552  30.817  1.00 90.25           C
ANISOU  851  C   ARG R 146    11431  11431  11431      0      0      0       C
ATOM    852  O   ARG R 146      13.362 -11.331  31.357  1.00 90.25           O
ANISOU  852  O   ARG R 146    11431  11431  11431      0      0      0       O
ATOM    853  CB  ARG R 146      10.853 -12.337  32.710  1.00 90.25           C
ANISOU  853  CB  ARG R 146    11431  11431  11431      0      0      0       C
ATOM    854  CG  ARG R 146       9.613 -12.152  33.567  1.00 90.25           C
ANISOU  854  CG  ARG R 146    11431  11431  11431      0      0      0       C
ATOM    855  CD  ARG R 146       9.256 -13.412  34.333  1.00 90.25           C
ANISOU  855  CD  ARG R 146    11431  11431  11431      0      0      0       C
ATOM    856  NE  ARG R 146       9.451 -14.620  33.541  1.00 90.25           N
ANISOU  856  NE  ARG R 146    11431  11431  11431      0      0      0       N
ATOM    857  CZ  ARG R 146       9.200 -15.847  33.977  1.00 90.25           C
ANISOU  857  CZ  ARG R 146    11431  11431  11431      0      0      0       C
ATOM    858  NH1 ARG R 146       8.742 -16.066  35.198  1.00 90.25           N
ANISOU  858  NH1 ARG R 146    11431  11431  11431      0      0      0       N
ATOM    859  NH2 ARG R 146       9.413 -16.880  33.167  1.00 90.25           N
ANISOU  859  NH2 ARG R 146    11431  11431  11431      0      0      0       N
ATOM      0  H   ARG R 146       9.283 -12.159  30.769  1.00 90.25           H   new
ATOM      0  HA  ARG R 146      11.068 -10.287  32.024  1.00 90.25           H   new
ATOM      0  HB2 ARG R 146      10.832 -13.341  32.262  1.00 90.25           H   new
ATOM      0  HB3 ARG R 146      11.743 -12.291  33.354  1.00 90.25           H   new
ATOM      0  HG2 ARG R 146       9.779 -11.328  34.276  1.00 90.25           H   new
ATOM      0  HG3 ARG R 146       8.767 -11.861  32.927  1.00 90.25           H   new
ATOM      0  HD2 ARG R 146       9.871 -13.471  35.243  1.00 90.25           H   new
ATOM      0  HD3 ARG R 146       8.206 -13.355  34.657  1.00 90.25           H   new
ATOM      0  HE  ARG R 146       9.796 -14.517  32.608  1.00 90.25           H + new
ATOM      0 HH11 ARG R 146       8.577 -15.297  35.816  1.00 90.25           H + new
ATOM      0 HH12 ARG R 146       8.560 -17.001  35.504  1.00 90.25           H + new
ATOM      0 HH21 ARG R 146       9.758 -16.727  32.241  1.00 90.25           H + new
ATOM      0 HH22 ARG R 146       9.228 -17.810  33.484  1.00 90.25           H + new
ATOM    860  N   GLY R 147      12.178 -12.003  29.570  1.00 90.25           N
ANISOU  860  N   GLY R 147    11431  11431  11431      0      0      0       N
ATOM    861  CA  GLY R 147      13.358 -12.342  28.799  1.00 90.25           C
ANISOU  861  CA  GLY R 147    11431  11431  11431      0      0      0       C
ATOM    862  C   GLY R 147      14.202 -11.160  28.372  1.00 90.25           C
ANISOU  862  C   GLY R 147    11431  11431  11431      0      0      0       C
ATOM    863  O   GLY R 147      15.316 -10.979  28.870  1.00 90.25           O
ANISOU  863  O   GLY R 147    11431  11431  11431      0      0      0       O
ATOM      0  H   GLY R 147      11.313 -12.137  29.087  1.00 90.25           H   new
ATOM      0  HA2 GLY R 147      13.983 -13.024  29.394  1.00 90.25           H   new
ATOM      0  HA3 GLY R 147      13.045 -12.894  27.900  1.00 90.25           H   new
ATOM    864  N   TRP R 148      13.688 -10.344  27.455  1.00 90.25           N
ANISOU  864  N   TRP R 148    11431  11431  11431      0      0      0       N
ATOM    865  CA  TRP R 148      14.452  -9.221  26.920  1.00 90.25           C
ANISOU  865  CA  TRP R 148    11431  11431  11431      0      0      0       C
ATOM    866  C   TRP R 148      13.493  -8.143  26.448  1.00 90.25           C
ANISOU  866  C   TRP R 148    11431  11431  11431      0      0      0       C
ATOM    867  O   TRP R 148      12.592  -8.420  25.649  1.00 90.25           O
ANISOU  867  O   TRP R 148    11431  11431  11431      0      0      0       O
ATOM    868  CB  TRP R 148      15.358  -9.668  25.772  1.00 90.25           C
ANISOU  868  CB  TRP R 148    11431  11431  11431      0      0      0       C
ATOM    869  CG  TRP R 148      16.098  -8.539  25.123  1.00 90.25           C
ANISOU  869  CG  TRP R 148    11431  11431  11431      0      0      0       C
ATOM    870  CD1 TRP R 148      16.966  -7.676  25.723  1.00 90.25           C
ANISOU  870  CD1 TRP R 148    11431  11431  11431      0      0      0       C
ATOM    871  CD2 TRP R 148      16.039  -8.153  23.743  1.00 90.25           C
ANISOU  871  CD2 TRP R 148    11431  11431  11431      0      0      0       C
ATOM    872  NE1 TRP R 148      17.449  -6.775  24.805  1.00 90.25           N
ANISOU  872  NE1 TRP R 148    11431  11431  11431      0      0      0       N
ATOM    873  CE2 TRP R 148      16.896  -7.047  23.583  1.00 90.25           C
ANISOU  873  CE2 TRP R 148    11431  11431  11431      0      0      0       C
ATOM    874  CE3 TRP R 148      15.346  -8.634  22.629  1.00 90.25           C
ANISOU  874  CE3 TRP R 148    11431  11431  11431      0      0      0       C
ATOM    875  CZ2 TRP R 148      17.076  -6.415  22.356  1.00 90.25           C
ANISOU  875  CZ2 TRP R 148    11431  11431  11431      0      0      0       C
ATOM    876  CZ3 TRP R 148      15.526  -8.004  21.412  1.00 90.25           C
ANISOU  876  CZ3 TRP R 148    11431  11431  11431      0      0      0       C
ATOM    877  CH2 TRP R 148      16.383  -6.908  21.285  1.00 90.25           C
ANISOU  877  CH2 TRP R 148    11431  11431  11431      0      0      0       C
ATOM      0  H   TRP R 148      12.767 -10.437  27.076  1.00 90.25           H   new
ATOM      0  HA  TRP R 148      15.096  -8.819  27.716  1.00 90.25           H   new
ATOM      0  HB2 TRP R 148      16.084 -10.402  26.152  1.00 90.25           H   new
ATOM      0  HB3 TRP R 148      14.749 -10.182  25.013  1.00 90.25           H   new
ATOM      0  HD1 TRP R 148      17.240  -7.698  26.788  1.00 90.25           H   new
ATOM      0  HE1 TRP R 148      18.099  -6.040  24.998  1.00 90.25           H   new
ATOM      0  HE3 TRP R 148      14.670  -9.497  22.719  1.00 90.25           H   new
ATOM      0  HZ2 TRP R 148      17.750  -5.552  22.252  1.00 90.25           H   new
ATOM      0  HZ3 TRP R 148      14.985  -8.372  20.528  1.00 90.25           H   new
ATOM      0  HH2 TRP R 148      16.503  -6.431  20.301  1.00 90.25           H   new
ATOM    878  N   ARG R 149      13.687  -6.926  26.938  1.00 90.25           N
ANISOU  878  N   ARG R 149    11431  11431  11431      0      0      0       N
ATOM    879  CA  ARG R 149      12.925  -5.762  26.507  1.00 90.25           C
ANISOU  879  CA  ARG R 149    11431  11431  11431      0      0      0       C
ATOM    880  C   ARG R 149      13.745  -4.948  25.522  1.00 90.25           C
ANISOU  880  C   ARG R 149    11431  11431  11431      0      0      0       C
ATOM    881  O   ARG R 149      14.895  -4.603  25.828  1.00 90.25           O
ANISOU  881  O   ARG R 149    11431  11431  11431      0      0      0       O
ATOM    882  CB  ARG R 149      12.546  -4.895  27.704  1.00 80.21           C
ATOM    883  CG  ARG R 149      11.601  -5.566  28.686  1.00 80.21           C
ATOM    884  CD  ARG R 149      10.904  -4.544  29.572  1.00 80.21           C
ATOM    885  NE  ARG R 149       9.908  -3.769  28.844  1.00 80.21           N
ATOM    886  CZ  ARG R 149      10.093  -2.528  28.414  1.00 80.21           C
ATOM    887  NH1 ARG R 149      11.233  -1.889  28.622  1.00 80.21           N
ATOM    888  NH2 ARG R 149       9.112  -1.914  27.761  1.00 80.21           N
ATOM      0  H   ARG R 149      14.371  -6.721  27.639  1.00 90.25           H   new
ATOM      0  HA  ARG R 149      12.002  -6.108  26.018  1.00 90.25           H   new
ATOM      0  HB2 ARG R 149      13.464  -4.604  28.236  1.00 80.21           H   new
ATOM      0  HB3 ARG R 149      12.079  -3.969  27.338  1.00 80.21           H   new
ATOM      0  HG2 ARG R 149      10.849  -6.149  28.134  1.00 80.21           H   new
ATOM      0  HG3 ARG R 149      12.162  -6.275  29.312  1.00 80.21           H   new
ATOM      0  HD2 ARG R 149      10.420  -5.061  30.413  1.00 80.21           H   new
ATOM      0  HD3 ARG R 149      11.653  -3.863  30.002  1.00 80.21           H   new
ATOM      0  HE  ARG R 149       9.026  -4.201  28.656  1.00 80.21           H + new
ATOM      0 HH11 ARG R 149      11.978  -2.342  29.113  1.00 80.21           H + new
ATOM      0 HH12 ARG R 149      11.350  -0.954  28.289  1.00 80.21           H + new
ATOM      0 HH21 ARG R 149       8.246  -2.388  27.599  1.00 80.21           H + new
ATOM      0 HH22 ARG R 149       9.239  -0.978  27.432  1.00 80.21           H + new
ATOM    889  N   PRO R 150      13.215  -4.639  24.338  1.00 90.25           N
ANISOU  889  N   PRO R 150    11431  11431  11431      0      0      0       N
ATOM    890  CA  PRO R 150      13.986  -3.850  23.373  1.00 90.25           C
ANISOU  890  CA  PRO R 150    11431  11431  11431      0      0      0       C
ATOM    891  C   PRO R 150      14.351  -2.485  23.935  1.00 90.25           C
ANISOU  891  C   PRO R 150    11431  11431  11431      0      0      0       C
ATOM    892  O   PRO R 150      13.562  -1.845  24.632  1.00 90.25           O
ANISOU  892  O   PRO R 150    11431  11431  11431      0      0      0       O
ATOM    893  CB  PRO R 150      13.040  -3.729  22.173  1.00 90.25           C
ANISOU  893  CB  PRO R 150    11431  11431  11431      0      0      0       C
ATOM    894  CG  PRO R 150      12.069  -4.846  22.333  1.00 90.25           C
ANISOU  894  CG  PRO R 150    11431  11431  11431      0      0      0       C
ATOM    895  CD  PRO R 150      11.902  -5.035  23.806  1.00 90.25           C
ANISOU  895  CD  PRO R 150    11431  11431  11431      0      0      0       C
ATOM      0  HA  PRO R 150      14.947  -4.317  23.112  1.00 90.25           H   new
ATOM      0  HB2 PRO R 150      12.529  -2.755  22.166  1.00 90.25           H   new
ATOM      0  HB3 PRO R 150      13.589  -3.811  21.223  1.00 90.25           H   new
ATOM      0  HG2 PRO R 150      11.108  -4.605  21.855  1.00 90.25           H   new
ATOM      0  HG3 PRO R 150      12.443  -5.765  21.857  1.00 90.25           H   new
ATOM      0  HD2 PRO R 150      11.093  -4.408  24.209  1.00 90.25           H   new
ATOM      0  HD3 PRO R 150      11.657  -6.077  24.058  1.00 90.25           H   new
ATOM    896  N   ASN R 151      15.566  -2.046  23.624  1.00 90.46           N
ANISOU  896  N   ASN R 151    11456  11456  11456      0      0      0       N
ATOM    897  CA  ASN R 151      16.075  -0.771  24.095  1.00 90.46           C
ANISOU  897  CA  ASN R 151    11456  11456  11456      0      0      0       C
ATOM    898  C   ASN R 151      15.723   0.327  23.093  1.00 90.46           C
ANISOU  898  C   ASN R 151    11456  11456  11456      0      0      0       C
ATOM    899  O   ASN R 151      15.160   0.073  22.026  1.00 90.46           O
ANISOU  899  O   ASN R 151    11456  11456  11456      0      0      0       O
ATOM    900  CB  ASN R 151      17.582  -0.864  24.327  1.00 90.46           C
ANISOU  900  CB  ASN R 151    11456  11456  11456      0      0      0       C
ATOM    901  CG  ASN R 151      18.089   0.180  25.301  1.00 90.46           C
ANISOU  901  CG  ASN R 151    11456  11456  11456      0      0      0       C
ATOM    902  OD1 ASN R 151      17.470   1.227  25.485  1.00 90.46           O
ANISOU  902  OD1 ASN R 151    11456  11456  11456      0      0      0       O
ATOM    903  ND2 ASN R 151      19.222  -0.103  25.934  1.00 90.46           N
ANISOU  903  ND2 ASN R 151    11456  11456  11456      0      0      0       N
ATOM      0  H   ASN R 151      16.208  -2.555  23.051  1.00 90.46           H   new
ATOM      0  HA  ASN R 151      15.605  -0.515  25.056  1.00 90.46           H   new
ATOM      0  HB2 ASN R 151      17.829  -1.866  24.708  1.00 90.46           H   new
ATOM      0  HB3 ASN R 151      18.105  -0.748  23.366  1.00 90.46           H   new
ATOM      0 HD21 ASN R 151      19.604   0.548  26.590  1.00 90.46           H   new
ATOM      0 HD22 ASN R 151      19.693  -0.967  25.754  1.00 90.46           H   new
ATOM    904  N   ASN R 152      16.057   1.570  23.442  1.00 93.78           N
ANISOU  904  N   ASN R 152    11877  11877  11877      0      0      0       N
ATOM    905  CA  ASN R 152      15.769   2.686  22.548  1.00 93.78           C
ANISOU  905  CA  ASN R 152    11877  11877  11877      0      0      0       C
ATOM    906  C   ASN R 152      16.672   2.656  21.321  1.00 93.78           C
ANISOU  906  C   ASN R 152    11877  11877  11877      0      0      0       C
ATOM    907  O   ASN R 152      16.256   3.057  20.228  1.00 93.78           O
ANISOU  907  O   ASN R 152    11877  11877  11877      0      0      0       O
ATOM    908  CB  ASN R 152      15.921   4.009  23.296  1.00 93.78           C
ANISOU  908  CB  ASN R 152    11877  11877  11877      0      0      0       C
ATOM    909  CG  ASN R 152      15.468   5.197  22.475  1.00 93.78           C
ANISOU  909  CG  ASN R 152    11877  11877  11877      0      0      0       C
ATOM    910  OD1 ASN R 152      14.799   5.045  21.454  1.00 93.78           O
ANISOU  910  OD1 ASN R 152    11877  11877  11877      0      0      0       O
ATOM    911  ND2 ASN R 152      15.834   6.395  22.918  1.00 93.78           N
ANISOU  911  ND2 ASN R 152    11877  11877  11877      0      0      0       N
ATOM      0  H   ASN R 152      16.507   1.819  24.299  1.00 93.78           H   new
ATOM      0  HA  ASN R 152      14.730   2.591  22.201  1.00 93.78           H   new
ATOM      0  HB2 ASN R 152      15.338   3.968  24.228  1.00 93.78           H   new
ATOM      0  HB3 ASN R 152      16.974   4.146  23.582  1.00 93.78           H   new
ATOM      0 HD21 ASN R 152      15.565   7.217  22.416  1.00 93.78           H   new
ATOM      0 HD22 ASN R 152      16.378   6.474  23.753  1.00 93.78           H   new
ATOM    912  N   ARG R 153      17.911   2.186  21.483  1.00 91.69           N
ANISOU  912  N   ARG R 153    11613  11613  11613      0      0      0       N
ATOM    913  CA  ARG R 153      18.853   2.163  20.368  1.00 91.69           C
ANISOU  913  CA  ARG R 153    11613  11613  11613      0      0      0       C
ATOM    914  C   ARG R 153      18.375   1.245  19.249  1.00 91.69           C
ANISOU  914  C   ARG R 153    11613  11613  11613      0      0      0       C
ATOM    915  O   ARG R 153      18.541   1.562  18.065  1.00 91.69           O
ANISOU  915  O   ARG R 153    11613  11613  11613      0      0      0       O
ATOM    916  CB  ARG R 153      20.235   1.731  20.863  1.00 91.69           C
ANISOU  916  CB  ARG R 153    11613  11613  11613      0      0      0       C
ATOM    917  CG  ARG R 153      21.256   1.471  19.761  1.00 91.69           C
ANISOU  917  CG  ARG R 153    11613  11613  11613      0      0      0       C
ATOM    918  CD  ARG R 153      21.423  -0.021  19.489  1.00 91.69           C
ANISOU  918  CD  ARG R 153    11613  11613  11613      0      0      0       C
ATOM    919  NE  ARG R 153      21.859  -0.755  20.670  1.00 91.69           N
ANISOU  919  NE  ARG R 153    11613  11613  11613      0      0      0       N
ATOM    920  CZ  ARG R 153      23.121  -1.058  20.939  1.00 91.69           C
ANISOU  920  CZ  ARG R 153    11613  11613  11613      0      0      0       C
ATOM    921  NH1 ARG R 153      24.103  -0.720  20.119  1.00 91.69           N
ANISOU  921  NH1 ARG R 153    11613  11613  11613      0      0      0       N
ATOM    922  NH2 ARG R 153      23.406  -1.720  22.057  1.00 91.69           N
ANISOU  922  NH2 ARG R 153    11613  11613  11613      0      0      0       N
ATOM      0  H   ARG R 153      18.272   1.829  22.345  1.00 91.69           H   new
ATOM      0  HA  ARG R 153      18.918   3.180  19.955  1.00 91.69           H   new
ATOM      0  HB2 ARG R 153      20.629   2.510  21.532  1.00 91.69           H   new
ATOM      0  HB3 ARG R 153      20.124   0.816  21.464  1.00 91.69           H   new
ATOM      0  HG2 ARG R 153      20.939   1.979  18.839  1.00 91.69           H   new
ATOM      0  HG3 ARG R 153      22.226   1.903  20.049  1.00 91.69           H   new
ATOM      0  HD2 ARG R 153      20.468  -0.436  19.135  1.00 91.69           H   new
ATOM      0  HD3 ARG R 153      22.155  -0.164  18.681  1.00 91.69           H   new
ATOM      0  HE  ARG R 153      21.159  -1.050  21.321  1.00 91.69           H + new
ATOM      0 HH11 ARG R 153      23.901  -0.225  19.274  1.00 91.69           H + new
ATOM      0 HH12 ARG R 153      25.047  -0.960  20.344  1.00 91.69           H + new
ATOM      0 HH21 ARG R 153      22.672  -1.983  22.683  1.00 91.69           H + new
ATOM      0 HH22 ARG R 153      24.354  -1.955  22.271  1.00 91.69           H + new
ATOM    923  N   HIS R 154      17.785   0.102  19.604  1.00 90.25           N
ANISOU  923  N   HIS R 154    11431  11431  11431      0      0      0       N
ATOM    924  CA  HIS R 154      17.449  -0.905  18.603  1.00 90.25           C
ANISOU  924  CA  HIS R 154    11431  11431  11431      0      0      0       C
ATOM    925  C   HIS R 154      16.423  -0.398  17.597  1.00 90.25           C
ANISOU  925  C   HIS R 154    11431  11431  11431      0      0      0       C
ATOM    926  O   HIS R 154      16.383  -0.877  16.457  1.00 90.25           O
ANISOU  926  O   HIS R 154    11431  11431  11431      0      0      0       O
ATOM    927  CB  HIS R 154      16.942  -2.173  19.289  1.00 90.25           C
ANISOU  927  CB  HIS R 154    11431  11431  11431      0      0      0       C
ATOM    928  CG  HIS R 154      17.962  -2.837  20.162  1.00 90.25           C
ANISOU  928  CG  HIS R 154    11431  11431  11431      0      0      0       C
ATOM    929  ND1 HIS R 154      18.590  -2.186  21.203  1.00 90.25           N
ANISOU  929  ND1 HIS R 154    11431  11431  11431      0      0      0       N
ATOM    930  CD2 HIS R 154      18.461  -4.095  20.152  1.00 90.25           C
ANISOU  930  CD2 HIS R 154    11431  11431  11431      0      0      0       C
ATOM    931  CE1 HIS R 154      19.432  -3.015  21.793  1.00 90.25           C
ANISOU  931  CE1 HIS R 154    11431  11431  11431      0      0      0       C
ATOM    932  NE2 HIS R 154      19.372  -4.179  21.175  1.00 90.25           N
ANISOU  932  NE2 HIS R 154    11431  11431  11431      0      0      0       N
ATOM      0  H   HIS R 154      17.539  -0.140  20.543  1.00 90.25           H   new
ATOM      0  HA  HIS R 154      18.366  -1.134  18.041  1.00 90.25           H   new
ATOM      0  HB2 HIS R 154      16.060  -1.922  19.897  1.00 90.25           H   new
ATOM      0  HB3 HIS R 154      16.610  -2.887  18.521  1.00 90.25           H   new
ATOM      0  HD2 HIS R 154      18.187  -4.900  19.454  1.00 90.25           H   new
ATOM      0  HE1 HIS R 154      20.074  -2.776  22.653  1.00 90.25           H   new
ATOM    933  N   ALA R 155      15.586   0.564  17.991  1.00 90.25           N
ANISOU  933  N   ALA R 155    11431  11431  11431      0      0      0       N
ATOM    934  CA  ALA R 155      14.603   1.104  17.059  1.00 90.25           C
ANISOU  934  CA  ALA R 155    11431  11431  11431      0      0      0       C
ATOM    935  C   ALA R 155      15.278   1.787  15.875  1.00 90.25           C
ANISOU  935  C   ALA R 155    11431  11431  11431      0      0      0       C
ATOM    936  O   ALA R 155      14.864   1.602  14.723  1.00 90.25           O
ANISOU  936  O   ALA R 155    11431  11431  11431      0      0      0       O
ATOM    937  CB  ALA R 155      13.672   2.077  17.782  1.00 90.25           C
ANISOU  937  CB  ALA R 155    11431  11431  11431      0      0      0       C
ATOM      0  H   ALA R 155      15.570   0.966  18.906  1.00 90.25           H   new
ATOM      0  HA  ALA R 155      14.008   0.267  16.666  1.00 90.25           H   new
ATOM      0  HB1 ALA R 155      12.935   2.478  17.070  1.00 90.25           H   new
ATOM      0  HB2 ALA R 155      13.148   1.550  18.593  1.00 90.25           H   new
ATOM      0  HB3 ALA R 155      14.261   2.904  18.204  1.00 90.25           H   new
ATOM    938  N   TYR R 156      16.323   2.575  16.137  1.00 90.25           N
ANISOU  938  N   TYR R 156    11431  11431  11431      0      0      0       N
ATOM    939  CA  TYR R 156      17.003   3.289  15.061  1.00 90.25           C
ANISOU  939  CA  TYR R 156    11431  11431  11431      0      0      0       C
ATOM    940  C   TYR R 156      17.682   2.327  14.092  1.00 90.25           C
ANISOU  940  C   TYR R 156    11431  11431  11431      0      0      0       C
ATOM    941  O   TYR R 156      17.580   2.495  12.871  1.00 90.25           O
ANISOU  941  O   TYR R 156    11431  11431  11431      0      0      0       O
ATOM    942  CB  TYR R 156      18.018   4.268  15.645  1.00 90.25           C
ANISOU  942  CB  TYR R 156    11431  11431  11431      0      0      0       C
ATOM    943  CG  TYR R 156      17.426   5.251  16.628  1.00 90.25           C
ANISOU  943  CG  TYR R 156    11431  11431  11431      0      0      0       C
ATOM    944  CD1 TYR R 156      16.178   5.816  16.410  1.00 90.25           C
ANISOU  944  CD1 TYR R 156    11431  11431  11431      0      0      0       C
ATOM    945  CD2 TYR R 156      18.117   5.614  17.777  1.00 90.25           C
ANISOU  945  CD2 TYR R 156    11431  11431  11431      0      0      0       C
ATOM    946  CE1 TYR R 156      15.635   6.715  17.305  1.00 90.25           C
ANISOU  946  CE1 TYR R 156    11431  11431  11431      0      0      0       C
ATOM    947  CE2 TYR R 156      17.580   6.510  18.678  1.00 90.25           C
ANISOU  947  CE2 TYR R 156    11431  11431  11431      0      0      0       C
ATOM    948  CZ  TYR R 156      16.341   7.057  18.438  1.00 90.25           C
ANISOU  948  CZ  TYR R 156    11431  11431  11431      0      0      0       C
ATOM    949  OH  TYR R 156      15.805   7.951  19.335  1.00 90.25           O
ANISOU  949  OH  TYR R 156    11431  11431  11431      0      0      0       O
ATOM      0  H   TYR R 156      16.702   2.729  17.050  1.00 90.25           H   new
ATOM      0  HA  TYR R 156      16.247   3.851  14.493  1.00 90.25           H   new
ATOM      0  HB2 TYR R 156      18.815   3.699  16.146  1.00 90.25           H   new
ATOM      0  HB3 TYR R 156      18.489   4.826  14.823  1.00 90.25           H   new
ATOM      0  HD1 TYR R 156      15.611   5.543  15.508  1.00 90.25           H   new
ATOM      0  HD2 TYR R 156      19.109   5.180  17.972  1.00 90.25           H   new
ATOM      0  HE1 TYR R 156      14.645   7.156  17.115  1.00 90.25           H   new
ATOM      0  HE2 TYR R 156      18.140   6.786  19.584  1.00 90.25           H   new
ATOM      0  HH  TYR R 156      16.442   8.085  20.094  1.00 90.25           H   new
ATOM    950  N   VAL R 157      18.379   1.313  14.613  1.00 90.25           N
ANISOU  950  N   VAL R 157    11431  11431  11431      0      0      0       N
ATOM    951  CA  VAL R 157      19.047   0.363  13.728  1.00 90.25           C
ANISOU  951  CA  VAL R 157    11431  11431  11431      0      0      0       C
ATOM    952  C   VAL R 157      18.026  -0.468  12.958  1.00 90.25           C
ANISOU  952  C   VAL R 157    11431  11431  11431      0      0      0       C
ATOM    953  O   VAL R 157      18.252  -0.810  11.790  1.00 90.25           O
ANISOU  953  O   VAL R 157    11431  11431  11431      0      0      0       O
ATOM    954  CB  VAL R 157      20.040  -0.513  14.519  1.00 90.25           C
ANISOU  954  CB  VAL R 157    11431  11431  11431      0      0      0       C
ATOM    955  CG1 VAL R 157      19.320  -1.486  15.429  1.00 90.25           C
ANISOU  955  CG1 VAL R 157    11431  11431  11431      0      0      0       C
ATOM    956  CG2 VAL R 157      20.962  -1.256  13.569  1.00 90.25           C
ANISOU  956  CG2 VAL R 157    11431  11431  11431      0      0      0       C
ATOM      0  H   VAL R 157      18.490   1.137  15.591  1.00 90.25           H   new
ATOM      0  HA  VAL R 157      19.632   0.923  12.984  1.00 90.25           H   new
ATOM      0  HB  VAL R 157      20.644   0.152  15.153  1.00 90.25           H   new
ATOM      0 HG11 VAL R 157      20.058  -2.092  15.975  1.00 90.25           H   new
ATOM      0 HG12 VAL R 157      18.701  -0.928  16.147  1.00 90.25           H   new
ATOM      0 HG13 VAL R 157      18.678  -2.146  14.827  1.00 90.25           H   new
ATOM      0 HG21 VAL R 157      21.663  -1.875  14.147  1.00 90.25           H   new
ATOM      0 HG22 VAL R 157      20.365  -1.900  12.907  1.00 90.25           H   new
ATOM      0 HG23 VAL R 157      21.527  -0.532  12.964  1.00 90.25           H   new
ATOM    957  N   GLY R 158      16.889  -0.797  13.579  1.00 90.25           N
ANISOU  957  N   GLY R 158    11431  11431  11431      0      0      0       N
ATOM    958  CA  GLY R 158      15.840  -1.490  12.849  1.00 90.25           C
ANISOU  958  CA  GLY R 158    11431  11431  11431      0      0      0       C
ATOM    959  C   GLY R 158      15.279  -0.659  11.712  1.00 90.25           C
ANISOU  959  C   GLY R 158    11431  11431  11431      0      0      0       C
ATOM    960  O   GLY R 158      15.080  -1.159  10.601  1.00 90.25           O
ANISOU  960  O   GLY R 158    11431  11431  11431      0      0      0       O
ATOM      0  H   GLY R 158      16.685  -0.603  14.538  1.00 90.25           H   new
ATOM      0  HA2 GLY R 158      16.239  -2.433  12.448  1.00 90.25           H   new
ATOM      0  HA3 GLY R 158      15.028  -1.753  13.542  1.00 90.25           H   new
ATOM    961  N   ILE R 159      15.026   0.625  11.971  1.00 90.25           N
ANISOU  961  N   ILE R 159    11431  11431  11431      0      0      0       N
ATOM    962  CA  ILE R 159      14.553   1.513  10.913  1.00 90.25           C
ANISOU  962  CA  ILE R 159    11431  11431  11431      0      0      0       C
ATOM    963  C   ILE R 159      15.580   1.596   9.792  1.00 90.25           C
ANISOU  963  C   ILE R 159    11431  11431  11431      0      0      0       C
ATOM    964  O   ILE R 159      15.233   1.554   8.605  1.00 90.25           O
ANISOU  964  O   ILE R 159    11431  11431  11431      0      0      0       O
ATOM    965  CB  ILE R 159      14.229   2.904  11.489  1.00 90.25           C
ANISOU  965  CB  ILE R 159    11431  11431  11431      0      0      0       C
ATOM    966  CG1 ILE R 159      13.020   2.830  12.419  1.00 90.25           C
ANISOU  966  CG1 ILE R 159    11431  11431  11431      0      0      0       C
ATOM    967  CG2 ILE R 159      13.978   3.901  10.374  1.00 90.25           C
ANISOU  967  CG2 ILE R 159    11431  11431  11431      0      0      0       C
ATOM    968  CD1 ILE R 159      12.837   4.063  13.265  1.00 90.25           C
ANISOU  968  CD1 ILE R 159    11431  11431  11431      0      0      0       C
ATOM      0  H   ILE R 159      15.136   1.056  12.867  1.00 90.25           H   new
ATOM      0  HA  ILE R 159      13.626   1.102  10.487  1.00 90.25           H   new
ATOM      0  HB  ILE R 159      15.098   3.246  12.071  1.00 90.25           H   new
ATOM      0 HG12 ILE R 159      12.113   2.670  11.817  1.00 90.25           H   new
ATOM      0 HG13 ILE R 159      13.127   1.956  13.078  1.00 90.25           H   new
ATOM      0 HG21 ILE R 159      13.749   4.886  10.807  1.00 90.25           H   new
ATOM      0 HG22 ILE R 159      14.875   3.978   9.742  1.00 90.25           H   new
ATOM      0 HG23 ILE R 159      13.128   3.563   9.763  1.00 90.25           H   new
ATOM      0 HD11 ILE R 159      11.952   3.940  13.907  1.00 90.25           H   new
ATOM      0 HD12 ILE R 159      13.727   4.212  13.894  1.00 90.25           H   new
ATOM      0 HD13 ILE R 159      12.698   4.938  12.613  1.00 90.25           H   new
ATOM    969  N   ALA R 160      16.861   1.707  10.153  1.00 90.25           N
ANISOU  969  N   ALA R 160    11431  11431  11431      0      0      0       N
ATOM    970  CA  ALA R 160      17.912   1.813   9.144  1.00 90.25           C
ANISOU  970  CA  ALA R 160    11431  11431  11431      0      0      0       C
ATOM    971  C   ALA R 160      17.975   0.564   8.272  1.00 90.25           C
ANISOU  971  C   ALA R 160    11431  11431  11431      0      0      0       C
ATOM    972  O   ALA R 160      18.049   0.658   7.041  1.00 90.25           O
ANISOU  972  O   ALA R 160    11431  11431  11431      0      0      0       O
ATOM    973  CB  ALA R 160      19.260   2.069   9.818  1.00 90.25           C
ANISOU  973  CB  ALA R 160    11431  11431  11431      0      0      0       C
ATOM      0  H   ALA R 160      17.183   1.725  11.100  1.00 90.25           H   new
ATOM      0  HA  ALA R 160      17.673   2.663   8.488  1.00 90.25           H   new
ATOM      0  HB1 ALA R 160      20.045   2.147   9.051  1.00 90.25           H   new
ATOM      0  HB2 ALA R 160      19.212   3.007  10.390  1.00 90.25           H   new
ATOM      0  HB3 ALA R 160      19.494   1.237  10.498  1.00 90.25           H   new
ATOM    974  N   VAL R 161      17.939  -0.619   8.891  1.00 90.25           N
ANISOU  974  N   VAL R 161    11431  11431  11431      0      0      0       N
ATOM    975  CA  VAL R 161      18.049  -1.846   8.108  1.00 90.25           C
ANISOU  975  CA  VAL R 161    11431  11431  11431      0      0      0       C
ATOM    976  C   VAL R 161      16.807  -2.049   7.245  1.00 90.25           C
ANISOU  976  C   VAL R 161    11431  11431  11431      0      0      0       C
ATOM    977  O   VAL R 161      16.902  -2.516   6.102  1.00 90.25           O
ANISOU  977  O   VAL R 161    11431  11431  11431      0      0      0       O
ATOM    978  CB  VAL R 161      18.330  -3.058   9.019  1.00 90.25           C
ANISOU  978  CB  VAL R 161    11431  11431  11431      0      0      0       C
ATOM    979  CG1 VAL R 161      17.171  -3.340   9.947  1.00 90.25           C
ANISOU  979  CG1 VAL R 161    11431  11431  11431      0      0      0       C
ATOM    980  CG2 VAL R 161      18.649  -4.289   8.183  1.00 90.25           C
ANISOU  980  CG2 VAL R 161    11431  11431  11431      0      0      0       C
ATOM      0  H   VAL R 161      17.840  -0.747   9.878  1.00 90.25           H   new
ATOM      0  HA  VAL R 161      18.907  -1.751   7.426  1.00 90.25           H   new
ATOM      0  HB  VAL R 161      19.203  -2.811   9.640  1.00 90.25           H   new
ATOM      0 HG11 VAL R 161      17.409  -4.209  10.578  1.00 90.25           H   new
ATOM      0 HG12 VAL R 161      16.989  -2.462  10.585  1.00 90.25           H   new
ATOM      0 HG13 VAL R 161      16.270  -3.554   9.354  1.00 90.25           H   new
ATOM      0 HG21 VAL R 161      18.847  -5.143   8.848  1.00 90.25           H   new
ATOM      0 HG22 VAL R 161      17.794  -4.522   7.532  1.00 90.25           H   new
ATOM      0 HG23 VAL R 161      19.537  -4.093   7.565  1.00 90.25           H   new
ATOM    981  N   ILE R 162      15.628  -1.678   7.754  1.00 90.25           N
ANISOU  981  N   ILE R 162    11431  11431  11431      0      0      0       N
ATOM    982  CA  ILE R 162      14.408  -1.806   6.958  1.00 90.25           C
ANISOU  982  CA  ILE R 162    11431  11431  11431      0      0      0       C
ATOM    983  C   ILE R 162      14.467  -0.888   5.742  1.00 90.25           C
ANISOU  983  C   ILE R 162    11431  11431  11431      0      0      0       C
ATOM    984  O   ILE R 162      14.145  -1.295   4.618  1.00 90.25           O
ANISOU  984  O   ILE R 162    11431  11431  11431      0      0      0       O
ATOM    985  CB  ILE R 162      13.170  -1.522   7.825  1.00 90.25           C
ANISOU  985  CB  ILE R 162    11431  11431  11431      0      0      0       C
ATOM    986  CG1 ILE R 162      12.841  -2.744   8.679  1.00 90.25           C
ANISOU  986  CG1 ILE R 162    11431  11431  11431      0      0      0       C
ATOM    987  CG2 ILE R 162      11.984  -1.127   6.965  1.00 90.25           C
ANISOU  987  CG2 ILE R 162    11431  11431  11431      0      0      0       C
ATOM    988  CD1 ILE R 162      12.576  -3.993   7.873  1.00 90.25           C
ANISOU  988  CD1 ILE R 162    11431  11431  11431      0      0      0       C
ATOM      0  H   ILE R 162      15.497  -1.303   8.672  1.00 90.25           H   new
ATOM      0  HA  ILE R 162      14.328  -2.840   6.591  1.00 90.25           H   new
ATOM      0  HB  ILE R 162      13.394  -0.676   8.492  1.00 90.25           H   new
ATOM      0 HG12 ILE R 162      13.676  -2.934   9.369  1.00 90.25           H   new
ATOM      0 HG13 ILE R 162      11.958  -2.522   9.296  1.00 90.25           H   new
ATOM      0 HG21 ILE R 162      11.114  -0.930   7.608  1.00 90.25           H   new
ATOM      0 HG22 ILE R 162      12.230  -0.220   6.394  1.00 90.25           H   new
ATOM      0 HG23 ILE R 162      11.747  -1.945   6.269  1.00 90.25           H   new
ATOM      0 HD11 ILE R 162      12.347  -4.827   8.553  1.00 90.25           H   new
ATOM      0 HD12 ILE R 162      11.721  -3.823   7.202  1.00 90.25           H   new
ATOM      0 HD13 ILE R 162      13.466  -4.241   7.276  1.00 90.25           H   new
ATOM    989  N   TRP R 163      14.887   0.363   5.947  1.00 90.25           N
ANISOU  989  N   TRP R 163    11431  11431  11431      0      0      0       N
ATOM    990  CA  TRP R 163      14.985   1.297   4.830  1.00 90.25           C
ANISOU  990  CA  TRP R 163    11431  11431  11431      0      0      0       C
ATOM    991  C   TRP R 163      16.017   0.829   3.811  1.00 90.25           C
ANISOU  991  C   TRP R 163    11431  11431  11431      0      0      0       C
ATOM    992  O   TRP R 163      15.792   0.930   2.598  1.00 90.25           O
ANISOU  992  O   TRP R 163    11431  11431  11431      0      0      0       O
ATOM    993  CB  TRP R 163      15.326   2.694   5.345  1.00 90.25           C
ANISOU  993  CB  TRP R 163    11431  11431  11431      0      0      0       C
ATOM    994  CG  TRP R 163      14.128   3.571   5.551  1.00 90.25           C
ANISOU  994  CG  TRP R 163    11431  11431  11431      0      0      0       C
ATOM    995  CD1 TRP R 163      13.481   3.806   6.728  1.00 90.25           C
ANISOU  995  CD1 TRP R 163    11431  11431  11431      0      0      0       C
ATOM    996  CD2 TRP R 163      13.439   4.337   4.555  1.00 90.25           C
ANISOU  996  CD2 TRP R 163    11431  11431  11431      0      0      0       C
ATOM    997  NE1 TRP R 163      12.430   4.668   6.527  1.00 90.25           N
ANISOU  997  NE1 TRP R 163    11431  11431  11431      0      0      0       N
ATOM    998  CE2 TRP R 163      12.384   5.009   5.202  1.00 90.25           C
ANISOU  998  CE2 TRP R 163    11431  11431  11431      0      0      0       C
ATOM    999  CE3 TRP R 163      13.613   4.521   3.180  1.00 90.25           C
ANISOU  999  CE3 TRP R 163    11431  11431  11431      0      0      0       C
ATOM   1000  CZ2 TRP R 163      11.505   5.848   4.522  1.00 90.25           C
ANISOU 1000  CZ2 TRP R 163    11431  11431  11431      0      0      0       C
ATOM   1001  CZ3 TRP R 163      12.739   5.354   2.507  1.00 90.25           C
ANISOU 1001  CZ3 TRP R 163    11431  11431  11431      0      0      0       C
ATOM   1002  CH2 TRP R 163      11.698   6.007   3.178  1.00 90.25           C
ANISOU 1002  CH2 TRP R 163    11431  11431  11431      0      0      0       C
ATOM      0  H   TRP R 163      15.153   0.736   6.836  1.00 90.25           H   new
ATOM      0  HA  TRP R 163      14.010   1.335   4.322  1.00 90.25           H   new
ATOM      0  HB2 TRP R 163      15.869   2.601   6.297  1.00 90.25           H   new
ATOM      0  HB3 TRP R 163      16.007   3.181   4.632  1.00 90.25           H   new
ATOM      0  HD1 TRP R 163      13.760   3.369   7.698  1.00 90.25           H   new
ATOM      0  HE1 TRP R 163      11.801   4.993   7.233  1.00 90.25           H   new
ATOM      0  HE3 TRP R 163      14.429   4.013   2.645  1.00 90.25           H   new
ATOM      0  HZ2 TRP R 163      10.687   6.363   5.046  1.00 90.25           H   new
ATOM      0  HZ3 TRP R 163      12.864   5.507   1.425  1.00 90.25           H   new
ATOM      0  HH2 TRP R 163      11.020   6.662   2.611  1.00 90.25           H   new
ATOM   1003  N   VAL R 164      17.155   0.312   4.282  1.00 90.25           N
ANISOU 1003  N   VAL R 164    11431  11431  11431      0      0      0       N
ATOM   1004  CA  VAL R 164      18.189  -0.168   3.368  1.00 90.25           C
ANISOU 1004  CA  VAL R 164    11431  11431  11431      0      0      0       C
ATOM   1005  C   VAL R 164      17.675  -1.338   2.540  1.00 90.25           C
ANISOU 1005  C   VAL R 164    11431  11431  11431      0      0      0       C
ATOM   1006  O   VAL R 164      17.882  -1.390   1.320  1.00 90.25           O
ANISOU 1006  O   VAL R 164    11431  11431  11431      0      0      0       O
ATOM   1007  CB  VAL R 164      19.462  -0.543   4.150  1.00 90.25           C
ANISOU 1007  CB  VAL R 164    11431  11431  11431      0      0      0       C
ATOM   1008  CG1 VAL R 164      20.371  -1.413   3.304  1.00 90.25           C
ANISOU 1008  CG1 VAL R 164    11431  11431  11431      0      0      0       C
ATOM   1009  CG2 VAL R 164      20.194   0.712   4.592  1.00 90.25           C
ANISOU 1009  CG2 VAL R 164    11431  11431  11431      0      0      0       C
ATOM      0  H   VAL R 164      17.375   0.219   5.253  1.00 90.25           H   new
ATOM      0  HA  VAL R 164      18.448   0.641   2.670  1.00 90.25           H   new
ATOM      0  HB  VAL R 164      19.168  -1.115   5.043  1.00 90.25           H   new
ATOM      0 HG11 VAL R 164      21.273  -1.670   3.879  1.00 90.25           H   new
ATOM      0 HG12 VAL R 164      19.840  -2.335   3.024  1.00 90.25           H   new
ATOM      0 HG13 VAL R 164      20.660  -0.866   2.394  1.00 90.25           H   new
ATOM      0 HG21 VAL R 164      21.100   0.432   5.149  1.00 90.25           H   new
ATOM      0 HG22 VAL R 164      20.475   1.303   3.708  1.00 90.25           H   new
ATOM      0 HG23 VAL R 164      19.537   1.311   5.240  1.00 90.25           H   new
ATOM   1010  N   LEU R 165      16.996  -2.294   3.181  1.00 90.25           N
ANISOU 1010  N   LEU R 165    11431  11431  11431      0      0      0       N
ATOM   1011  CA  LEU R 165      16.458  -3.432   2.441  1.00 90.25           C
ANISOU 1011  CA  LEU R 165    11431  11431  11431      0      0      0       C
ATOM   1012  C   LEU R 165      15.417  -2.986   1.421  1.00 90.25           C
ANISOU 1012  C   LEU R 165    11431  11431  11431      0      0      0       C
ATOM   1013  O   LEU R 165      15.402  -3.474   0.282  1.00 90.25           O
ANISOU 1013  O   LEU R 165    11431  11431  11431      0      0      0       O
ATOM   1014  CB  LEU R 165      15.860  -4.451   3.411  1.00 90.25           C
ANISOU 1014  CB  LEU R 165    11431  11431  11431      0      0      0       C
ATOM   1015  CG  LEU R 165      15.505  -5.822   2.836  1.00 90.25           C
ANISOU 1015  CG  LEU R 165    11431  11431  11431      0      0      0       C
ATOM   1016  CD1 LEU R 165      16.654  -6.373   2.010  1.00 90.25           C
ANISOU 1016  CD1 LEU R 165    11431  11431  11431      0      0      0       C
ATOM   1017  CD2 LEU R 165      15.130  -6.788   3.947  1.00 90.25           C
ANISOU 1017  CD2 LEU R 165    11431  11431  11431      0      0      0       C
ATOM      0  H   LEU R 165      16.814  -2.302   4.164  1.00 90.25           H   new
ATOM      0  HA  LEU R 165      17.283  -3.906   1.889  1.00 90.25           H   new
ATOM      0  HB2 LEU R 165      16.573  -4.599   4.236  1.00 90.25           H   new
ATOM      0  HB3 LEU R 165      14.949  -4.016   3.847  1.00 90.25           H   new
ATOM      0  HG  LEU R 165      14.634  -5.703   2.175  1.00 90.25           H   new
ATOM      0 HD11 LEU R 165      16.377  -7.358   1.607  1.00 90.25           H   new
ATOM      0 HD12 LEU R 165      16.872  -5.686   1.179  1.00 90.25           H   new
ATOM      0 HD13 LEU R 165      17.547  -6.475   2.645  1.00 90.25           H   new
ATOM      0 HD21 LEU R 165      14.878  -7.767   3.513  1.00 90.25           H   new
ATOM      0 HD22 LEU R 165      15.979  -6.901   4.638  1.00 90.25           H   new
ATOM      0 HD23 LEU R 165      14.261  -6.397   4.496  1.00 90.25           H   new
ATOM   1018  N   ALA R 166      14.543  -2.054   1.808  1.00 90.25           N
ANISOU 1018  N   ALA R 166    11431  11431  11431      0      0      0       N
ATOM   1019  CA  ALA R 166      13.520  -1.573   0.885  1.00 90.25           C
ANISOU 1019  CA  ALA R 166    11431  11431  11431      0      0      0       C
ATOM   1020  C   ALA R 166      14.141  -0.871  -0.317  1.00 90.25           C
ANISOU 1020  C   ALA R 166    11431  11431  11431      0      0      0       C
ATOM   1021  O   ALA R 166      13.684  -1.057  -1.451  1.00 90.25           O
ANISOU 1021  O   ALA R 166    11431  11431  11431      0      0      0       O
ATOM   1022  CB  ALA R 166      12.554  -0.639   1.612  1.00 90.25           C
ANISOU 1022  CB  ALA R 166    11431  11431  11431      0      0      0       C
ATOM      0  H   ALA R 166      14.524  -1.635   2.716  1.00 90.25           H   new
ATOM      0  HA  ALA R 166      12.962  -2.443   0.510  1.00 90.25           H   new
ATOM      0  HB1 ALA R 166      11.788  -0.283   0.908  1.00 90.25           H   new
ATOM      0  HB2 ALA R 166      12.069  -1.182   2.437  1.00 90.25           H   new
ATOM      0  HB3 ALA R 166      13.109   0.221   2.016  1.00 90.25           H   new
ATOM   1023  N   VAL R 167      15.176  -0.058  -0.091  1.00 90.25           N
ANISOU 1023  N   VAL R 167    11431  11431  11431      0      0      0       N
ATOM   1024  CA  VAL R 167      15.836   0.623  -1.203  1.00 90.25           C
ANISOU 1024  CA  VAL R 167    11431  11431  11431      0      0      0       C
ATOM   1025  C   VAL R 167      16.546  -0.382  -2.104  1.00 90.25           C
ANISOU 1025  C   VAL R 167    11431  11431  11431      0      0      0       C
ATOM   1026  O   VAL R 167      16.516  -0.261  -3.334  1.00 90.25           O
ANISOU 1026  O   VAL R 167    11431  11431  11431      0      0      0       O
ATOM   1027  CB  VAL R 167      16.803   1.698  -0.677  1.00 90.25           C
ANISOU 1027  CB  VAL R 167    11431  11431  11431      0      0      0       C
ATOM   1028  CG1 VAL R 167      17.627   2.275  -1.815  1.00 90.25           C
ANISOU 1028  CG1 VAL R 167    11431  11431  11431      0      0      0       C
ATOM   1029  CG2 VAL R 167      16.030   2.805   0.018  1.00 90.25           C
ANISOU 1029  CG2 VAL R 167    11431  11431  11431      0      0      0       C
ATOM      0  H   VAL R 167      15.559   0.137   0.812  1.00 90.25           H   new
ATOM      0  HA  VAL R 167      15.072   1.130  -1.811  1.00 90.25           H   new
ATOM      0  HB  VAL R 167      17.484   1.228   0.048  1.00 90.25           H   new
ATOM      0 HG11 VAL R 167      18.312   3.041  -1.421  1.00 90.25           H   new
ATOM      0 HG12 VAL R 167      18.210   1.472  -2.290  1.00 90.25           H   new
ATOM      0 HG13 VAL R 167      16.957   2.731  -2.559  1.00 90.25           H   new
ATOM      0 HG21 VAL R 167      16.732   3.566   0.389  1.00 90.25           H   new
ATOM      0 HG22 VAL R 167      15.331   3.268  -0.694  1.00 90.25           H   new
ATOM      0 HG23 VAL R 167      15.466   2.384   0.863  1.00 90.25           H   new
ATOM   1030  N   ALA R 168      17.195  -1.387  -1.511  1.00 90.25           N
ANISOU 1030  N   ALA R 168    11431  11431  11431      0      0      0       N
ATOM   1031  CA  ALA R 168      17.932  -2.360  -2.311  1.00 90.25           C
ANISOU 1031  CA  ALA R 168    11431  11431  11431      0      0      0       C
ATOM   1032  C   ALA R 168      16.997  -3.209  -3.161  1.00 90.25           C
ANISOU 1032  C   ALA R 168    11431  11431  11431      0      0      0       C
ATOM   1033  O   ALA R 168      17.346  -3.595  -4.282  1.00 90.25           O
ANISOU 1033  O   ALA R 168    11431  11431  11431      0      0      0       O
ATOM   1034  CB  ALA R 168      18.785  -3.247  -1.406  1.00 90.25           C
ANISOU 1034  CB  ALA R 168    11431  11431  11431      0      0      0       C
ATOM      0  H   ALA R 168      17.224  -1.541  -0.523  1.00 90.25           H   new
ATOM      0  HA  ALA R 168      18.591  -1.806  -2.995  1.00 90.25           H   new
ATOM      0  HB1 ALA R 168      19.335  -3.976  -2.019  1.00 90.25           H   new
ATOM      0  HB2 ALA R 168      19.500  -2.624  -0.849  1.00 90.25           H   new
ATOM      0  HB3 ALA R 168      18.135  -3.781  -0.697  1.00 90.25           H   new
ATOM   1035  N   SER R 169      15.804  -3.518  -2.646  1.00 92.39           N
ANISOU 1035  N   SER R 169    11702  11702  11702      0      0      0       N
ATOM   1036  CA  SER R 169      14.920  -4.447  -3.343  1.00 92.39           C
ANISOU 1036  CA  SER R 169    11702  11702  11702      0      0      0       C
ATOM   1037  C   SER R 169      14.287  -3.869  -4.607  1.00 92.39           C
ANISOU 1037  C   SER R 169    11702  11702  11702      0      0      0       C
ATOM   1038  O   SER R 169      13.655  -4.624  -5.352  1.00 92.39           O
ANISOU 1038  O   SER R 169    11702  11702  11702      0      0      0       O
ATOM   1039  CB  SER R 169      13.817  -4.926  -2.397  1.00 92.39           C
ANISOU 1039  CB  SER R 169    11702  11702  11702      0      0      0       C
ATOM   1040  OG  SER R 169      12.967  -5.860  -3.040  1.00 92.39           O
ANISOU 1040  OG  SER R 169    11702  11702  11702      0      0      0       O
ATOM      0  H   SER R 169      15.444  -3.154  -1.787  1.00 92.39           H   new
ATOM      0  HA  SER R 169      15.554  -5.287  -3.664  1.00 92.39           H   new
ATOM      0  HB2 SER R 169      14.268  -5.387  -1.506  1.00 92.39           H   new
ATOM      0  HB3 SER R 169      13.227  -4.065  -2.050  1.00 92.39           H   new
ATOM      0  HG  SER R 169      13.006  -5.721  -4.029  1.00 92.39           H   new
ATOM   1041  N   SER R 170      14.427  -2.569  -4.871  1.00 95.67           N
ANISOU 1041  N   SER R 170    12117  12117  12117      0      0      0       N
ATOM   1042  CA  SER R 170      13.737  -1.932  -5.987  1.00 95.67           C
ANISOU 1042  CA  SER R 170    12117  12117  12117      0      0      0       C
ATOM   1043  C   SER R 170      14.678  -1.394  -7.061  1.00 95.67           C
ANISOU 1043  C   SER R 170    12117  12117  12117      0      0      0       C
ATOM   1044  O   SER R 170      14.252  -0.585  -7.891  1.00 95.67           O
ANISOU 1044  O   SER R 170    12117  12117  12117      0      0      0       O
ATOM   1045  CB  SER R 170      12.842  -0.804  -5.472  1.00 95.67           C
ANISOU 1045  CB  SER R 170    12117  12117  12117      0      0      0       C
ATOM   1046  OG  SER R 170      12.047  -1.246  -4.385  1.00 95.67           O
ANISOU 1046  OG  SER R 170    12117  12117  12117      0      0      0       O
ATOM      0  H   SER R 170      15.002  -1.951  -4.335  1.00 95.67           H   new
ATOM      0  HA  SER R 170      13.131  -2.716  -6.465  1.00 95.67           H   new
ATOM      0  HB2 SER R 170      13.463   0.047  -5.156  1.00 95.67           H   new
ATOM      0  HB3 SER R 170      12.193  -0.445  -6.284  1.00 95.67           H   new
ATOM      0  HG  SER R 170      11.140  -1.505  -4.718  1.00 95.67           H   new
ATOM   1047  N   LEU R 171      15.943  -1.812  -7.064  1.00103.48           N
ANISOU 1047  N   LEU R 171    13105  13105  13105      0      0      0       N
ATOM   1048  CA  LEU R 171      16.882  -1.328  -8.074  1.00103.48           C
ANISOU 1048  CA  LEU R 171    13105  13105  13105      0      0      0       C
ATOM   1049  C   LEU R 171      16.507  -1.686  -9.513  1.00103.48           C
ANISOU 1049  C   LEU R 171    13105  13105  13105      0      0      0       C
ATOM   1050  O   LEU R 171      16.646  -0.809 -10.387  1.00103.48           O
ANISOU 1050  O   LEU R 171    13105  13105  13105      0      0      0       O
ATOM   1051  CB  LEU R 171      18.293  -1.833  -7.746  1.00103.48           C
ANISOU 1051  CB  LEU R 171    13105  13105  13105      0      0      0       C
ATOM   1052  CG  LEU R 171      19.107  -0.982  -6.770  1.00103.48           C
ANISOU 1052  CG  LEU R 171    13105  13105  13105      0      0      0       C
ATOM   1053  CD1 LEU R 171      20.564  -1.413  -6.778  1.00103.48           C
ANISOU 1053  CD1 LEU R 171    13105  13105  13105      0      0      0       C
ATOM   1054  CD2 LEU R 171      18.979   0.495  -7.111  1.00103.48           C
ANISOU 1054  CD2 LEU R 171    13105  13105  13105      0      0      0       C
ATOM      0  H   LEU R 171      16.328  -2.459  -6.406  1.00103.48           H   new
ATOM      0  HA  LEU R 171      16.843  -0.230  -8.030  1.00103.48           H   new
ATOM      0  HB2 LEU R 171      18.209  -2.848  -7.332  1.00103.48           H   new
ATOM      0  HB3 LEU R 171      18.858  -1.915  -8.686  1.00103.48           H   new
ATOM      0  HG  LEU R 171      18.707  -1.135  -5.757  1.00103.48           H   new
ATOM      0 HD11 LEU R 171      21.135  -0.792  -6.072  1.00103.48           H   new
ATOM      0 HD12 LEU R 171      20.636  -2.469  -6.478  1.00103.48           H   new
ATOM      0 HD13 LEU R 171      20.978  -1.291  -7.790  1.00103.48           H   new
ATOM      0 HD21 LEU R 171      19.571   1.089  -6.399  1.00103.48           H   new
ATOM      0 HD22 LEU R 171      19.351   0.670  -8.131  1.00103.48           H   new
ATOM      0 HD23 LEU R 171      17.923   0.796  -7.050  1.00103.48           H   new
ATOM   1055  N   PRO R 172      16.069  -2.912  -9.838  1.00104.09           N
ANISOU 1055  N   PRO R 172    13184  13184  13184      0      0      0       N
ATOM   1056  CA  PRO R 172      15.800  -3.231 -11.252  1.00104.09           C
ANISOU 1056  CA  PRO R 172    13184  13184  13184      0      0      0       C
ATOM   1057  C   PRO R 172      14.800  -2.305 -11.917  1.00104.09           C
ANISOU 1057  C   PRO R 172    13184  13184  13184      0      0      0       C
ATOM   1058  O   PRO R 172      14.924  -2.042 -13.118  1.00104.09           O
ANISOU 1058  O   PRO R 172    13184  13184  13184      0      0      0       O
ATOM   1059  CB  PRO R 172      15.275  -4.671 -11.188  1.00104.09           C
ANISOU 1059  CB  PRO R 172    13184  13184  13184      0      0      0       C
ATOM   1060  CG  PRO R 172      15.928  -5.238  -9.998  1.00104.09           C
ANISOU 1060  CG  PRO R 172    13184  13184  13184      0      0      0       C
ATOM   1061  CD  PRO R 172      15.983  -4.121  -8.998  1.00104.09           C
ANISOU 1061  CD  PRO R 172    13184  13184  13184      0      0      0       C
ATOM      0  HA  PRO R 172      16.701  -3.108 -11.871  1.00104.09           H   new
ATOM      0  HB2 PRO R 172      14.179  -4.696 -11.096  1.00104.09           H   new
ATOM      0  HB3 PRO R 172      15.534  -5.235 -12.096  1.00104.09           H   new
ATOM      0  HG2 PRO R 172      15.360  -6.094  -9.605  1.00104.09           H   new
ATOM      0  HG3 PRO R 172      16.937  -5.605 -10.237  1.00104.09           H   new
ATOM      0  HD2 PRO R 172      15.089  -4.106  -8.357  1.00104.09           H   new
ATOM      0  HD3 PRO R 172      16.854  -4.215  -8.333  1.00104.09           H   new
ATOM   1062  N   PHE R 173      13.809  -1.803 -11.180  1.00106.51           N
ANISOU 1062  N   PHE R 173    13489  13489  13489      0      0      0       N
ATOM   1063  CA  PHE R 173      12.867  -0.858 -11.771  1.00106.51           C
ANISOU 1063  CA  PHE R 173    13489  13489  13489      0      0      0       C
ATOM   1064  C   PHE R 173      13.573   0.424 -12.190  1.00106.51           C
ANISOU 1064  C   PHE R 173    13489  13489  13489      0      0      0       C
ATOM   1065  O   PHE R 173      13.225   1.028 -13.211  1.00106.51           O
ANISOU 1065  O   PHE R 173    13489  13489  13489      0      0      0       O
ATOM   1066  CB  PHE R 173      11.736  -0.560 -10.788  1.00106.51           C
ANISOU 1066  CB  PHE R 173    13489  13489  13489      0      0      0       C
ATOM   1067  CG  PHE R 173      10.553  -1.472 -10.935  1.00106.51           C
ANISOU 1067  CG  PHE R 173    13489  13489  13489      0      0      0       C
ATOM   1068  CD1 PHE R 173       9.520  -1.155 -11.796  1.00106.51           C
ANISOU 1068  CD1 PHE R 173    13489  13489  13489      0      0      0       C
ATOM   1069  CD2 PHE R 173      10.480  -2.653 -10.215  1.00106.51           C
ANISOU 1069  CD2 PHE R 173    13489  13489  13489      0      0      0       C
ATOM   1070  CE1 PHE R 173       8.434  -1.995 -11.934  1.00106.51           C
ANISOU 1070  CE1 PHE R 173    13489  13489  13489      0      0      0       C
ATOM   1071  CE2 PHE R 173       9.398  -3.496 -10.349  1.00106.51           C
ANISOU 1071  CE2 PHE R 173    13489  13489  13489      0      0      0       C
ATOM   1072  CZ  PHE R 173       8.373  -3.167 -11.209  1.00106.51           C
ANISOU 1072  CZ  PHE R 173    13489  13489  13489      0      0      0       C
ATOM      0  H   PHE R 173      13.644  -2.023 -10.219  1.00106.51           H   new
ATOM      0  HA  PHE R 173      12.436  -1.313 -12.675  1.00106.51           H   new
ATOM      0  HB2 PHE R 173      12.124  -0.640  -9.762  1.00106.51           H   new
ATOM      0  HB3 PHE R 173      11.406   0.480 -10.927  1.00106.51           H   new
ATOM      0  HD1 PHE R 173       9.564  -0.223 -12.378  1.00106.51           H   new
ATOM      0  HD2 PHE R 173      11.296  -2.921  -9.528  1.00106.51           H   new
ATOM      0  HE1 PHE R 173       7.617  -1.730 -12.622  1.00106.51           H   new
ATOM      0  HE2 PHE R 173       9.353  -4.430  -9.770  1.00106.51           H   new
ATOM      0  HZ  PHE R 173       7.508  -3.838 -11.317  1.00106.51           H   new
ATOM   1073  N   LEU R 174      14.566   0.856 -11.411  1.00108.11           N
ANISOU 1073  N   LEU R 174    13693  13693  13693      0      0      0       N
ATOM   1074  CA  LEU R 174      15.308   2.065 -11.755  1.00108.11           C
ANISOU 1074  CA  LEU R 174    13693  13693  13693      0      0      0       C
ATOM   1075  C   LEU R 174      16.271   1.825 -12.911  1.00108.11           C
ANISOU 1075  C   LEU R 174    13693  13693  13693      0      0      0       C
ATOM   1076  O   LEU R 174      16.398   2.671 -13.804  1.00108.11           O
ANISOU 1076  O   LEU R 174    13693  13693  13693      0      0      0       O
ATOM   1077  CB  LEU R 174      16.066   2.581 -10.532  1.00108.11           C
ANISOU 1077  CB  LEU R 174    13693  13693  13693      0      0      0       C
ATOM   1078  CG  LEU R 174      17.061   3.721 -10.757  1.00108.11           C
ANISOU 1078  CG  LEU R 174    13693  13693  13693      0      0      0       C
ATOM   1079  CD1 LEU R 174      16.376   4.934 -11.353  1.00108.11           C
ANISOU 1079  CD1 LEU R 174    13693  13693  13693      0      0      0       C
ATOM   1080  CD2 LEU R 174      17.758   4.089  -9.459  1.00108.11           C
ANISOU 1080  CD2 LEU R 174    13693  13693  13693      0      0      0       C
ATOM      0  H   LEU R 174      14.864   0.404 -10.570  1.00108.11           H   new
ATOM      0  HA  LEU R 174      14.582   2.825 -12.080  1.00108.11           H   new
ATOM      0  HB2 LEU R 174      15.327   2.915  -9.789  1.00108.11           H   new
ATOM      0  HB3 LEU R 174      16.611   1.736 -10.087  1.00108.11           H   new
ATOM      0  HG  LEU R 174      17.819   3.371 -11.473  1.00108.11           H   new
ATOM      0 HD11 LEU R 174      17.114   5.736 -11.503  1.00108.11           H   new
ATOM      0 HD12 LEU R 174      15.927   4.664 -12.320  1.00108.11           H   new
ATOM      0 HD13 LEU R 174      15.589   5.284 -10.669  1.00108.11           H   new
ATOM      0 HD21 LEU R 174      18.468   4.909  -9.643  1.00108.11           H   new
ATOM      0 HD22 LEU R 174      17.010   4.411  -8.719  1.00108.11           H   new
ATOM      0 HD23 LEU R 174      18.302   3.214  -9.073  1.00108.11           H   new
ATOM   1081  N   ILE R 175      16.959   0.682 -12.918  1.00109.74           N
ANISOU 1081  N   ILE R 175    13898  13898  13898      0      0      0       N
ATOM   1082  CA  ILE R 175      18.017   0.464 -13.902  1.00109.74           C
ANISOU 1082  CA  ILE R 175    13898  13898  13898      0      0      0       C
ATOM   1083  C   ILE R 175      17.439  -0.100 -15.194  1.00109.74           C
ANISOU 1083  C   ILE R 175    13898  13898  13898      0      0      0       C
ATOM   1084  O   ILE R 175      18.184  -0.507 -16.090  1.00109.74           O
ANISOU 1084  O   ILE R 175    13898  13898  13898      0      0      0       O
ATOM   1085  CB  ILE R 175      19.120  -0.458 -13.353  1.00109.74           C
ANISOU 1085  CB  ILE R 175    13898  13898  13898      0      0      0       C
ATOM   1086  CG1 ILE R 175      18.559  -1.840 -13.029  1.00109.74           C
ANISOU 1086  CG1 ILE R 175    13898  13898  13898      0      0      0       C
ATOM   1087  CG2 ILE R 175      19.759   0.156 -12.121  1.00109.74           C
ANISOU 1087  CG2 ILE R 175    13898  13898  13898      0      0      0       C
ATOM   1088  CD1 ILE R 175      19.623  -2.867 -12.705  1.00109.74           C
ANISOU 1088  CD1 ILE R 175    13898  13898  13898      0      0      0       C
ATOM      0  H   ILE R 175      16.810  -0.075 -12.282  1.00109.74           H   new
ATOM      0  HA  ILE R 175      18.477   1.439 -14.119  1.00109.74           H   new
ATOM      0  HB  ILE R 175      19.891  -0.572 -14.129  1.00109.74           H   new
ATOM      0 HG12 ILE R 175      17.871  -1.756 -12.175  1.00109.74           H   new
ATOM      0 HG13 ILE R 175      17.967  -2.196 -13.885  1.00109.74           H   new
ATOM      0 HG21 ILE R 175      20.544  -0.515 -11.742  1.00109.74           H   new
ATOM      0 HG22 ILE R 175      20.203   1.128 -12.383  1.00109.74           H   new
ATOM      0 HG23 ILE R 175      18.994   0.301 -11.344  1.00109.74           H   new
ATOM      0 HD11 ILE R 175      19.146  -3.833 -12.483  1.00109.74           H   new
ATOM      0 HD12 ILE R 175      20.298  -2.981 -13.566  1.00109.74           H   new
ATOM      0 HD13 ILE R 175      20.200  -2.534 -11.830  1.00109.74           H   new
ATOM   1089  N   TYR R 176      16.110  -0.132 -15.298  1.00112.98           N
ANISOU 1089  N   TYR R 176    14309  14309  14309      0      0      0       N
ATOM   1090  CA  TYR R 176      15.423  -0.607 -16.504  1.00112.98           C
ANISOU 1090  CA  TYR R 176    14309  14309  14309      0      0      0       C
ATOM   1091  C   TYR R 176      14.195   0.277 -16.709  1.00112.98           C
ANISOU 1091  C   TYR R 176    14309  14309  14309      0      0      0       C
ATOM   1092  O   TYR R 176      13.130   0.009 -16.148  1.00112.98           O
ANISOU 1092  O   TYR R 176    14309  14309  14309      0      0      0       O
ATOM   1093  CB  TYR R 176      15.043  -2.076 -16.383  1.00112.98           C
ANISOU 1093  CB  TYR R 176    14309  14309  14309      0      0      0       C
ATOM   1094  CG  TYR R 176      16.186  -3.034 -16.611  1.00112.98           C
ANISOU 1094  CG  TYR R 176    14309  14309  14309      0      0      0       C
ATOM   1095  CD1 TYR R 176      17.032  -2.891 -17.700  1.00112.98           C
ANISOU 1095  CD1 TYR R 176    14309  14309  14309      0      0      0       C
ATOM   1096  CD2 TYR R 176      16.420  -4.083 -15.734  1.00112.98           C
ANISOU 1096  CD2 TYR R 176    14309  14309  14309      0      0      0       C
ATOM   1097  CE1 TYR R 176      18.078  -3.766 -17.910  1.00112.98           C
ANISOU 1097  CE1 TYR R 176    14309  14309  14309      0      0      0       C
ATOM   1098  CE2 TYR R 176      17.461  -4.962 -15.935  1.00112.98           C
ANISOU 1098  CE2 TYR R 176    14309  14309  14309      0      0      0       C
ATOM   1099  CZ  TYR R 176      18.287  -4.799 -17.023  1.00112.98           C
ANISOU 1099  CZ  TYR R 176    14309  14309  14309      0      0      0       C
ATOM   1100  OH  TYR R 176      19.326  -5.677 -17.222  1.00112.98           O
ANISOU 1100  OH  TYR R 176    14309  14309  14309      0      0      0       O
ATOM      0  H   TYR R 176      15.493   0.163 -14.569  1.00112.98           H   new
ATOM      0  HA  TYR R 176      16.089  -0.536 -17.377  1.00112.98           H   new
ATOM      0  HB2 TYR R 176      14.626  -2.253 -15.381  1.00112.98           H   new
ATOM      0  HB3 TYR R 176      14.245  -2.297 -17.107  1.00112.98           H   new
ATOM      0  HD1 TYR R 176      16.867  -2.066 -18.409  1.00112.98           H   new
ATOM      0  HD2 TYR R 176      15.762  -4.215 -14.862  1.00112.98           H   new
ATOM      0  HE1 TYR R 176      18.740  -3.640 -18.779  1.00112.98           H   new
ATOM      0  HE2 TYR R 176      17.631  -5.789 -15.230  1.00112.98           H   new
ATOM      0  HH  TYR R 176      19.332  -6.358 -16.490  1.00112.98           H   new
ATOM   1101  N   GLN R 177      14.346   1.323 -17.518  1.00120.55           N
ANISOU 1101  N   GLN R 177    15267  15267  15267      0      0      0       N
ATOM   1102  CA  GLN R 177      13.240   2.239 -17.756  1.00120.55           C
ANISOU 1102  CA  GLN R 177    15267  15267  15267      0      0      0       C
ATOM   1103  C   GLN R 177      13.535   3.069 -18.995  1.00120.55           C
ANISOU 1103  C   GLN R 177    15267  15267  15267      0      0      0       C
ATOM   1104  O   GLN R 177      14.645   3.582 -19.155  1.00120.55           O
ANISOU 1104  O   GLN R 177    15267  15267  15267      0      0      0       O
ATOM   1105  CB  GLN R 177      13.008   3.150 -16.542  1.00120.55           C
ANISOU 1105  CB  GLN R 177    15267  15267  15267      0      0      0       C
ATOM   1106  CG  GLN R 177      12.248   4.428 -16.843  1.00120.55           C
ANISOU 1106  CG  GLN R 177    15267  15267  15267      0      0      0       C
ATOM   1107  CD  GLN R 177      10.751   4.214 -16.899  1.00120.55           C
ANISOU 1107  CD  GLN R 177    15267  15267  15267      0      0      0       C
ATOM   1108  OE1 GLN R 177      10.140   3.759 -15.932  1.00120.55           O
ANISOU 1108  OE1 GLN R 177    15267  15267  15267      0      0      0       O
ATOM   1109  NE2 GLN R 177      10.149   4.553 -18.031  1.00120.55           N
ANISOU 1109  NE2 GLN R 177    15267  15267  15267      0      0      0       N
ATOM      0  H   GLN R 177      15.192   1.548 -18.001  1.00120.55           H   new
ATOM      0  HA  GLN R 177      12.321   1.655 -17.915  1.00120.55           H   new
ATOM      0  HB2 GLN R 177      12.457   2.584 -15.776  1.00120.55           H   new
ATOM      0  HB3 GLN R 177      13.983   3.414 -16.107  1.00120.55           H   new
ATOM      0  HG2 GLN R 177      12.479   5.178 -16.072  1.00120.55           H   new
ATOM      0  HG3 GLN R 177      12.593   4.838 -17.804  1.00120.55           H   new
ATOM      0 HE21 GLN R 177       9.159   4.443 -18.124  1.00120.55           H   new
ATOM      0 HE22 GLN R 177      10.685   4.919 -18.792  1.00120.55           H   new
ATOM   1110  N   VAL R 178      12.533   3.197 -19.857  1.00124.47           N
ANISOU 1110  N   VAL R 178    15764  15764  15764      0      0      0       N
ATOM   1111  CA  VAL R 178      12.655   3.929 -21.105  1.00124.47           C
ANISOU 1111  CA  VAL R 178    15764  15764  15764      0      0      0       C
ATOM   1112  C   VAL R 178      11.806   5.195 -21.004  1.00124.47           C
ANISOU 1112  C   VAL R 178    15764  15764  15764      0      0      0       C
ATOM   1113  O   VAL R 178      10.807   5.243 -20.286  1.00124.47           O
ANISOU 1113  O   VAL R 178    15764  15764  15764      0      0      0       O
ATOM   1114  CB  VAL R 178      12.248   3.056 -22.312  1.00124.47           C
ANISOU 1114  CB  VAL R 178    15764  15764  15764      0      0      0       C
ATOM   1115  CG1 VAL R 178      11.966   3.886 -23.552  1.00124.47           C
ANISOU 1115  CG1 VAL R 178    15764  15764  15764      0      0      0       C
ATOM   1116  CG2 VAL R 178      13.324   2.026 -22.592  1.00124.47           C
ANISOU 1116  CG2 VAL R 178    15764  15764  15764      0      0      0       C
ATOM      0  H   VAL R 178      11.627   2.800 -19.709  1.00124.47           H   new
ATOM      0  HA  VAL R 178      13.706   4.209 -21.272  1.00124.47           H   new
ATOM      0  HB  VAL R 178      11.311   2.542 -22.051  1.00124.47           H   new
ATOM      0 HG11 VAL R 178      11.681   3.222 -24.381  1.00124.47           H   new
ATOM      0 HG12 VAL R 178      11.144   4.587 -23.345  1.00124.47           H   new
ATOM      0 HG13 VAL R 178      12.868   4.451 -23.829  1.00124.47           H   new
ATOM      0 HG21 VAL R 178      13.026   1.409 -23.453  1.00124.47           H   new
ATOM      0 HG22 VAL R 178      14.272   2.537 -22.818  1.00124.47           H   new
ATOM      0 HG23 VAL R 178      13.456   1.384 -21.709  1.00124.47           H   new
ATOM   1117  N   MET R 179      12.214   6.233 -21.737  1.00138.89           N
ANISOU 1117  N   MET R 179    17590  17590  17590      0      0      0       N
ATOM   1118  CA  MET R 179      11.524   7.513 -21.666  1.00138.89           C
ANISOU 1118  CA  MET R 179    17590  17590  17590      0      0      0       C
ATOM   1119  C   MET R 179      10.847   7.802 -23.003  1.00138.89           C
ANISOU 1119  C   MET R 179    17590  17590  17590      0      0      0       C
ATOM   1120  O   MET R 179       9.777   8.416 -23.035  1.00138.89           O
ANISOU 1120  O   MET R 179    17590  17590  17590      0      0      0       O
ATOM   1121  CB  MET R 179      12.513   8.619 -21.279  1.00138.89           C
ANISOU 1121  CB  MET R 179    17590  17590  17590      0      0      0       C
ATOM   1122  CG  MET R 179      11.931  10.021 -21.083  1.00138.89           C
ANISOU 1122  CG  MET R 179    17590  17590  17590      0      0      0       C
ATOM   1123  SD  MET R 179      11.653  11.015 -22.556  1.00138.89           S
ANISOU 1123  SD  MET R 179    17590  17590  17590      0      0      0       S
ATOM   1124  CE  MET R 179      13.329  11.429 -23.029  1.00138.89           C
ANISOU 1124  CE  MET R 179    17590  17590  17590      0      0      0       C
ATOM      0  H   MET R 179      12.992   6.210 -22.364  1.00138.89           H   new
ATOM      0  HA  MET R 179      10.745   7.477 -20.890  1.00138.89           H   new
ATOM      0  HB2 MET R 179      13.014   8.321 -20.346  1.00138.89           H   new
ATOM      0  HB3 MET R 179      13.289   8.674 -22.057  1.00138.89           H   new
ATOM      0  HG2 MET R 179      10.971   9.920 -20.555  1.00138.89           H   new
ATOM      0  HG3 MET R 179      12.606  10.580 -20.418  1.00138.89           H   new
ATOM      0  HE1 MET R 179      13.529  12.483 -22.787  1.00138.89           H   new
ATOM      0  HE2 MET R 179      14.034  10.787 -22.481  1.00138.89           H   new
ATOM      0  HE3 MET R 179      13.455  11.272 -24.110  1.00138.89           H   new
ATOM   1125  N   THR R 180      11.453   7.356 -24.108  1.00143.68           N
ANISOU 1125  N   THR R 180    18197  18197  18197      0      0      0       N
ATOM   1126  CA  THR R 180      10.837   7.423 -25.432  1.00143.68           C
ANISOU 1126  CA  THR R 180    18197  18197  18197      0      0      0       C
ATOM   1127  C   THR R 180      11.103   6.148 -26.213  1.00143.68           C
ANISOU 1127  C   THR R 180    18197  18197  18197      0      0      0       C
ATOM   1128  O   THR R 180      12.242   5.678 -26.278  1.00143.68           O
ANISOU 1128  O   THR R 180    18197  18197  18197      0      0      0       O
ATOM   1129  CB  THR R 180      11.348   8.607 -26.270  1.00143.68           C
ANISOU 1129  CB  THR R 180    18197  18197  18197      0      0      0       C
ATOM   1130  OG1 THR R 180      12.761   8.480 -26.480  1.00143.68           O
ANISOU 1130  OG1 THR R 180    18197  18197  18197      0      0      0       O
ATOM   1131  CG2 THR R 180      11.018   9.937 -25.636  1.00143.68           C
ANISOU 1131  CG2 THR R 180    18197  18197  18197      0      0      0       C
ATOM      0  H   THR R 180      12.366   6.947 -24.107  1.00143.68           H   new
ATOM      0  HA  THR R 180       9.760   7.557 -25.254  1.00143.68           H   new
ATOM      0  HB  THR R 180      10.832   8.580 -27.241  1.00143.68           H   new
ATOM      0  HG1 THR R 180      13.034   7.528 -26.345  1.00143.68           H   new
ATOM      0 HG21 THR R 180      11.402  10.751 -26.269  1.00143.68           H   new
ATOM      0 HG22 THR R 180       9.927  10.035 -25.535  1.00143.68           H   new
ATOM      0 HG23 THR R 180      11.484   9.995 -24.641  1.00143.68           H   new
ATOM   1132  N   ASP R 181      10.045   5.606 -26.812  1.00142.15           N
ANISOU 1132  N   ASP R 181    18004  18004  18004      0      0      0       N
ATOM   1133  CA  ASP R 181      10.154   4.643 -27.901  1.00142.15           C
ANISOU 1133  CA  ASP R 181    18004  18004  18004      0      0      0       C
ATOM   1134  C   ASP R 181       9.288   5.111 -29.063  1.00142.15           C
ANISOU 1134  C   ASP R 181    18004  18004  18004      0      0      0       C
ATOM   1135  O   ASP R 181       8.835   6.261 -29.078  1.00142.15           O
ANISOU 1135  O   ASP R 181    18004  18004  18004      0      0      0       O
ATOM   1136  CB  ASP R 181       9.752   3.239 -27.446  1.00142.15           C
ANISOU 1136  CB  ASP R 181    18004  18004  18004      0      0      0       C
ATOM   1137  CG  ASP R 181      10.748   2.633 -26.476  1.00142.15           C
ANISOU 1137  CG  ASP R 181    18004  18004  18004      0      0      0       C
ATOM   1138  OD1 ASP R 181      11.944   2.979 -26.564  1.00142.15           O
ANISOU 1138  OD1 ASP R 181    18004  18004  18004      0      0      0       O
ATOM   1139  OD2 ASP R 181      10.341   1.815 -25.628  1.00142.15           O
ANISOU 1139  OD2 ASP R 181    18004  18004  18004      0      0      0       O
ATOM      0  H   ASP R 181       9.102   5.821 -26.558  1.00142.15           H   new
ATOM      0  HA  ASP R 181      11.203   4.585 -28.227  1.00142.15           H   new
ATOM      0  HB2 ASP R 181       8.761   3.282 -26.970  1.00142.15           H   new
ATOM      0  HB3 ASP R 181       9.658   2.585 -28.326  1.00142.15           H   new
ATOM   1140  N   GLU R 182       9.062   4.247 -30.048  1.00147.81           N
ANISOU 1140  N   GLU R 182    18720  18720  18720      0      0      0       N
ATOM   1141  CA  GLU R 182       8.217   4.566 -31.198  1.00147.81           C
ANISOU 1141  CA  GLU R 182    18720  18720  18720      0      0      0       C
ATOM   1142  C   GLU R 182       7.194   3.446 -31.345  1.00147.81           C
ANISOU 1142  C   GLU R 182    18720  18720  18720      0      0      0       C
ATOM   1143  O   GLU R 182       7.364   2.526 -32.152  1.00147.81           O
ANISOU 1143  O   GLU R 182    18720  18720  18720      0      0      0       O
ATOM   1144  CB  GLU R 182       9.061   4.769 -32.460  1.00147.81           C
ANISOU 1144  CB  GLU R 182    18720  18720  18720      0      0      0       C
ATOM   1145  CG  GLU R 182       8.326   5.348 -33.687  1.00147.81           C
ANISOU 1145  CG  GLU R 182    18720  18720  18720      0      0      0       C
ATOM   1146  CD  GLU R 182       7.587   4.325 -34.535  1.00147.81           C
ANISOU 1146  CD  GLU R 182    18720  18720  18720      0      0      0       C
ATOM   1147  OE1 GLU R 182       8.013   3.153 -34.578  1.00147.81           O
ANISOU 1147  OE1 GLU R 182    18720  18720  18720      0      0      0       O
ATOM   1148  OE2 GLU R 182       6.576   4.701 -35.165  1.00147.81           O
ANISOU 1148  OE2 GLU R 182    18720  18720  18720      0      0      0       O
ATOM      0  H   GLU R 182       9.450   3.326 -30.073  1.00147.81           H   new
ATOM      0  HA  GLU R 182       7.687   5.517 -31.043  1.00147.81           H   new
ATOM      0  HB2 GLU R 182       9.898   5.438 -32.212  1.00147.81           H   new
ATOM      0  HB3 GLU R 182       9.497   3.800 -32.744  1.00147.81           H   new
ATOM      0  HG2 GLU R 182       7.606   6.104 -33.341  1.00147.81           H   new
ATOM      0  HG3 GLU R 182       9.058   5.868 -34.322  1.00147.81           H   new
ATOM   1149  N   PRO R 183       6.149   3.450 -30.510  1.00141.49           N
ANISOU 1149  N   PRO R 183    17920  17920  17920      0      0      0       N
ATOM   1150  CA  PRO R 183       5.073   2.466 -30.668  1.00141.49           C
ANISOU 1150  CA  PRO R 183    17920  17920  17920      0      0      0       C
ATOM   1151  C   PRO R 183       3.996   2.897 -31.648  1.00141.49           C
ANISOU 1151  C   PRO R 183    17920  17920  17920      0      0      0       C
ATOM   1152  O   PRO R 183       3.254   2.036 -32.142  1.00141.49           O
ANISOU 1152  O   PRO R 183    17920  17920  17920      0      0      0       O
ATOM   1153  CB  PRO R 183       4.507   2.350 -29.249  1.00141.49           C
ANISOU 1153  CB  PRO R 183    17920  17920  17920      0      0      0       C
ATOM   1154  CG  PRO R 183       4.692   3.719 -28.686  1.00141.49           C
ANISOU 1154  CG  PRO R 183    17920  17920  17920      0      0      0       C
ATOM   1155  CD  PRO R 183       5.939   4.301 -29.324  1.00141.49           C
ANISOU 1155  CD  PRO R 183    17920  17920  17920      0      0      0       C
ATOM      0  HA  PRO R 183       5.445   1.519 -31.087  1.00141.49           H   new
ATOM      0  HB2 PRO R 183       3.447   2.056 -29.259  1.00141.49           H   new
ATOM      0  HB3 PRO R 183       5.045   1.593 -28.659  1.00141.49           H   new
ATOM      0  HG2 PRO R 183       3.816   4.349 -28.900  1.00141.49           H   new
ATOM      0  HG3 PRO R 183       4.799   3.678 -27.592  1.00141.49           H   new
ATOM      0  HD2 PRO R 183       5.797   5.356 -29.602  1.00141.49           H   new
ATOM      0  HD3 PRO R 183       6.800   4.262 -28.640  1.00141.49           H   new
ATOM   1156  N   PHE R 184       3.893   4.187 -31.949  1.00138.57           N
ATOM   1157  CA  PHE R 184       2.868   4.684 -32.857  1.00138.57           C
ATOM   1158  C   PHE R 184       3.305   4.541 -34.312  1.00138.57           C
ATOM   1159  O   PHE R 184       3.964   3.569 -34.679  1.00138.57           O
ATOM   1160  CB  PHE R 184       2.540   6.147 -32.549  1.00138.57           C
ATOM   1161  CG  PHE R 184       2.226   6.408 -31.103  1.00138.57           C
ATOM   1162  CD1 PHE R 184       1.009   6.029 -30.562  1.00138.57           C
ATOM   1163  CD2 PHE R 184       3.147   7.040 -30.285  1.00138.57           C
ATOM   1164  CE1 PHE R 184       0.719   6.273 -29.233  1.00138.57           C
ATOM   1165  CE2 PHE R 184       2.862   7.285 -28.957  1.00138.57           C
ATOM   1166  CZ  PHE R 184       1.646   6.901 -28.430  1.00138.57           C
ATOM      0  H   PHE R 184       4.497   4.895 -31.583  1.00138.57           H   new
ATOM      0  HA  PHE R 184       1.963   4.077 -32.707  1.00138.57           H   new
ATOM      0  HB2 PHE R 184       3.392   6.775 -32.848  1.00138.57           H   new
ATOM      0  HB3 PHE R 184       1.681   6.457 -33.162  1.00138.57           H   new
ATOM      0  HD1 PHE R 184       0.264   5.528 -31.198  1.00138.57           H   new
ATOM      0  HD2 PHE R 184       4.118   7.351 -30.699  1.00138.57           H   new
ATOM      0  HE1 PHE R 184      -0.252   5.966 -28.816  1.00138.57           H   new
ATOM      0  HE2 PHE R 184       3.604   7.786 -28.319  1.00138.57           H   new
ATOM      0  HZ  PHE R 184       1.417   7.096 -27.372  1.00138.57           H   new
ATOM   1167  N   ASP R 194       5.828  16.229 -29.887  1.00149.64           N
ANISOU 1167  N   ASP R 194    18953  18953  18953      0      0      0       N
ATOM   1168  CA  ASP R 194       5.859  14.788 -30.107  1.00149.64           C
ANISOU 1168  CA  ASP R 194    18953  18953  18953      0      0      0       C
ATOM   1169  C   ASP R 194       5.293  14.035 -28.908  1.00149.64           C
ANISOU 1169  C   ASP R 194    18953  18953  18953      0      0      0       C
ATOM   1170  O   ASP R 194       5.274  14.549 -27.790  1.00149.64           O
ANISOU 1170  O   ASP R 194    18953  18953  18953      0      0      0       O
ATOM   1171  CB  ASP R 194       7.286  14.320 -30.395  1.00149.64           C
ANISOU 1171  CB  ASP R 194    18953  18953  18953      0      0      0       C
ATOM   1172  CG  ASP R 194       7.719  14.616 -31.815  1.00149.64           C
ANISOU 1172  CG  ASP R 194    18953  18953  18953      0      0      0       C
ATOM   1173  OD1 ASP R 194       6.847  14.949 -32.645  1.00149.64           O
ANISOU 1173  OD1 ASP R 194    18953  18953  18953      0      0      0       O
ATOM   1174  OD2 ASP R 194       8.931  14.516 -32.102  1.00149.64           O
ANISOU 1174  OD2 ASP R 194    18953  18953  18953      0      0      0       O
ATOM      0  HA  ASP R 194       5.228  14.568 -30.981  1.00149.64           H   new
ATOM      0  HB2 ASP R 194       7.978  14.811 -29.695  1.00149.64           H   new
ATOM      0  HB3 ASP R 194       7.357  13.238 -30.212  1.00149.64           H   new
ATOM   1175  N   LYS R 195       4.829  12.813 -29.152  1.00147.11           N
ANISOU 1175  N   LYS R 195    18631  18631  18631      0      0      0       N
ATOM   1176  CA  LYS R 195       4.238  11.971 -28.125  1.00147.11           C
ANISOU 1176  CA  LYS R 195    18631  18631  18631      0      0      0       C
ATOM   1177  C   LYS R 195       4.951  10.628 -28.080  1.00147.11           C
ANISOU 1177  C   LYS R 195    18631  18631  18631      0      0      0       C
ATOM   1178  O   LYS R 195       5.495  10.160 -29.084  1.00147.11           O
ANISOU 1178  O   LYS R 195    18631  18631  18631      0      0      0       O
ATOM   1179  CB  LYS R 195       2.741  11.769 -28.381  1.00147.11           C
ANISOU 1179  CB  LYS R 195    18631  18631  18631      0      0      0       C
ATOM   1180  CG  LYS R 195       1.932  13.054 -28.310  1.00147.11           C
ANISOU 1180  CG  LYS R 195    18631  18631  18631      0      0      0       C
ATOM   1181  CD  LYS R 195       0.461  12.801 -28.584  1.00147.11           C
ANISOU 1181  CD  LYS R 195    18631  18631  18631      0      0      0       C
ATOM   1182  CE  LYS R 195       0.225  12.504 -30.055  1.00147.11           C
ANISOU 1182  CE  LYS R 195    18631  18631  18631      0      0      0       C
ATOM   1183  NZ  LYS R 195       0.522  13.686 -30.910  1.00147.11           N
ANISOU 1183  NZ  LYS R 195    18631  18631  18631      0      0      0       N
ATOM      0  H   LYS R 195       4.854  12.388 -30.057  1.00147.11           H   new
ATOM      0  HA  LYS R 195       4.355  12.472 -27.153  1.00147.11           H   new
ATOM      0  HB2 LYS R 195       2.606  11.315 -29.374  1.00147.11           H   new
ATOM      0  HB3 LYS R 195       2.345  11.055 -27.644  1.00147.11           H   new
ATOM      0  HG2 LYS R 195       2.048  13.508 -27.315  1.00147.11           H   new
ATOM      0  HG3 LYS R 195       2.324  13.777 -29.041  1.00147.11           H   new
ATOM      0  HD2 LYS R 195       0.110  11.955 -27.974  1.00147.11           H   new
ATOM      0  HD3 LYS R 195      -0.128  13.680 -28.284  1.00147.11           H   new
ATOM      0  HE2 LYS R 195       0.857  11.659 -30.365  1.00147.11           H   new
ATOM      0  HE3 LYS R 195      -0.820  12.196 -30.204  1.00147.11           H   new
ATOM      0  HZ1 LYS R 195       0.119  13.553 -31.815  1.00147.11           H + new
ATOM      0  HZ2 LYS R 195       0.135  14.507 -30.491  1.00147.11           H + new
ATOM      0  HZ3 LYS R 195       1.512  13.793 -30.999  1.00147.11           H + new
ATOM   1184  N   TYR R 196       4.947  10.012 -26.903  1.00144.58           N
ANISOU 1184  N   TYR R 196    18311  18311  18311      0      0      0       N
ATOM   1185  CA  TYR R 196       5.614   8.732 -26.692  1.00144.58           C
ANISOU 1185  CA  TYR R 196    18311  18311  18311      0      0      0       C
ATOM   1186  C   TYR R 196       5.003   8.067 -25.463  1.00144.58           C
ANISOU 1186  C   TYR R 196    18311  18311  18311      0      0      0       C
ATOM   1187  O   TYR R 196       3.995   8.532 -24.922  1.00144.58           O
ANISOU 1187  O   TYR R 196    18311  18311  18311      0      0      0       O
ATOM   1188  CB  TYR R 196       7.127   8.924 -26.555  1.00144.58           C
ANISOU 1188  CB  TYR R 196    18311  18311  18311      0      0      0       C
ATOM   1189  CG  TYR R 196       7.516  10.122 -25.719  1.00144.58           C
ANISOU 1189  CG  TYR R 196    18311  18311  18311      0      0      0       C
ATOM   1190  CD1 TYR R 196       7.602  10.028 -24.338  1.00144.58           C
ANISOU 1190  CD1 TYR R 196    18311  18311  18311      0      0      0       C
ATOM   1191  CD2 TYR R 196       7.807  11.342 -26.313  1.00144.58           C
ANISOU 1191  CD2 TYR R 196    18311  18311  18311      0      0      0       C
ATOM   1192  CE1 TYR R 196       7.962  11.117 -23.569  1.00144.58           C
ANISOU 1192  CE1 TYR R 196    18311  18311  18311      0      0      0       C
ATOM   1193  CE2 TYR R 196       8.167  12.438 -25.553  1.00144.58           C
ANISOU 1193  CE2 TYR R 196    18311  18311  18311      0      0      0       C
ATOM   1194  CZ  TYR R 196       8.243  12.320 -24.182  1.00144.58           C
ANISOU 1194  CZ  TYR R 196    18311  18311  18311      0      0      0       C
ATOM   1195  OH  TYR R 196       8.601  13.407 -23.419  1.00144.58           O
ANISOU 1195  OH  TYR R 196    18311  18311  18311      0      0      0       O
ATOM      0  H   TYR R 196       4.494  10.375 -26.089  1.00144.58           H   new
ATOM      0  HA  TYR R 196       5.463   8.075 -27.562  1.00144.58           H   new
ATOM      0  HB2 TYR R 196       7.563   8.019 -26.107  1.00144.58           H   new
ATOM      0  HB3 TYR R 196       7.566   9.030 -27.558  1.00144.58           H   new
ATOM      0  HD1 TYR R 196       7.380   9.069 -23.847  1.00144.58           H   new
ATOM      0  HD2 TYR R 196       7.750  11.438 -27.407  1.00144.58           H   new
ATOM      0  HE1 TYR R 196       8.024  11.026 -22.475  1.00144.58           H   new
ATOM      0  HE2 TYR R 196       8.392  13.399 -26.039  1.00144.58           H   new
ATOM      0  HH  TYR R 196       8.770  14.192 -24.015  1.00144.58           H   new
ATOM   1196  N   VAL R 197       5.618   6.970 -25.021  1.00131.33           N
ANISOU 1196  N   VAL R 197    16633  16633  16633      0      0      0       N
ATOM   1197  CA  VAL R 197       5.138   6.196 -23.885  1.00131.33           C
ANISOU 1197  CA  VAL R 197    16633  16633  16633      0      0      0       C
ATOM   1198  C   VAL R 197       6.280   6.028 -22.890  1.00131.33           C
ANISOU 1198  C   VAL R 197    16633  16633  16633      0      0      0       C
ATOM   1199  O   VAL R 197       7.449   6.256 -23.203  1.00131.33           O
ANISOU 1199  O   VAL R 197    16633  16633  16633      0      0      0       O
ATOM   1200  CB  VAL R 197       4.579   4.821 -24.304  1.00131.33           C
ANISOU 1200  CB  VAL R 197    16633  16633  16633      0      0      0       C
ATOM   1201  CG1 VAL R 197       3.371   4.994 -25.205  1.00131.33           C
ANISOU 1201  CG1 VAL R 197    16633  16633  16633      0      0      0       C
ATOM   1202  CG2 VAL R 197       5.652   4.007 -25.000  1.00131.33           C
ANISOU 1202  CG2 VAL R 197    16633  16633  16633      0      0      0       C
ATOM      0  H   VAL R 197       6.450   6.602 -25.437  1.00131.33           H   new
ATOM      0  HA  VAL R 197       4.304   6.743 -23.421  1.00131.33           H   new
ATOM      0  HB  VAL R 197       4.262   4.279 -23.401  1.00131.33           H   new
ATOM      0 HG11 VAL R 197       2.985   4.006 -25.495  1.00131.33           H   new
ATOM      0 HG12 VAL R 197       2.589   5.550 -24.668  1.00131.33           H   new
ATOM      0 HG13 VAL R 197       3.663   5.552 -26.107  1.00131.33           H   new
ATOM      0 HG21 VAL R 197       5.240   3.030 -25.293  1.00131.33           H   new
ATOM      0 HG22 VAL R 197       5.996   4.543 -25.897  1.00131.33           H   new
ATOM      0 HG23 VAL R 197       6.500   3.856 -24.316  1.00131.33           H   new
ATOM   1203  N   CYS R 198       5.920   5.618 -21.674  1.00125.44           N
ANISOU 1203  N   CYS R 198    15888  15888  15888      0      0      0       N
ATOM   1204  CA  CYS R 198       6.874   5.465 -20.575  1.00125.44           C
ANISOU 1204  CA  CYS R 198    15888  15888  15888      0      0      0       C
ATOM   1205  C   CYS R 198       6.620   4.108 -19.924  1.00125.44           C
ANISOU 1205  C   CYS R 198    15888  15888  15888      0      0      0       C
ATOM   1206  O   CYS R 198       5.719   3.974 -19.090  1.00125.44           O
ANISOU 1206  O   CYS R 198    15888  15888  15888      0      0      0       O
ATOM   1207  CB  CYS R 198       6.736   6.608 -19.575  1.00125.44           C
ANISOU 1207  CB  CYS R 198    15888  15888  15888      0      0      0       C
ATOM   1208  SG  CYS R 198       7.741   6.452 -18.085  1.00125.44           S
ANISOU 1208  SG  CYS R 198    15888  15888  15888      0      0      0       S
ATOM      0  H   CYS R 198       4.979   5.387 -21.428  1.00125.44           H   new
ATOM      0  HA  CYS R 198       7.907   5.505 -20.951  1.00125.44           H   new
ATOM      0  HB2 CYS R 198       7.001   7.549 -20.080  1.00125.44           H   new
ATOM      0  HB3 CYS R 198       5.680   6.689 -19.278  1.00125.44           H   new
ATOM   1209  N   PHE R 199       7.414   3.108 -20.304  1.00119.64           N
ANISOU 1209  N   PHE R 199    15153  15153  15153      0      0      0       N
ATOM   1210  CA  PHE R 199       7.216   1.750 -19.818  1.00119.64           C
ANISOU 1210  CA  PHE R 199    15153  15153  15153      0      0      0       C
ATOM   1211  C   PHE R 199       8.559   1.047 -19.693  1.00119.64           C
ANISOU 1211  C   PHE R 199    15153  15153  15153      0      0      0       C
ATOM   1212  O   PHE R 199       9.556   1.453 -20.296  1.00119.64           O
ANISOU 1212  O   PHE R 199    15153  15153  15153      0      0      0       O
ATOM   1213  CB  PHE R 199       6.288   0.955 -20.738  1.00119.64           C
ANISOU 1213  CB  PHE R 199    15153  15153  15153      0      0      0       C
ATOM   1214  CG  PHE R 199       6.931   0.530 -22.026  1.00119.64           C
ANISOU 1214  CG  PHE R 199    15153  15153  15153      0      0      0       C
ATOM   1215  CD1 PHE R 199       7.170   1.450 -23.032  1.00119.64           C
ANISOU 1215  CD1 PHE R 199    15153  15153  15153      0      0      0       C
ATOM   1216  CD2 PHE R 199       7.291  -0.791 -22.232  1.00119.64           C
ANISOU 1216  CD2 PHE R 199    15153  15153  15153      0      0      0       C
ATOM   1217  CE1 PHE R 199       7.760   1.061 -24.216  1.00119.64           C
ANISOU 1217  CE1 PHE R 199    15153  15153  15153      0      0      0       C
ATOM   1218  CE2 PHE R 199       7.880  -1.185 -23.416  1.00119.64           C
ANISOU 1218  CE2 PHE R 199    15153  15153  15153      0      0      0       C
ATOM   1219  CZ  PHE R 199       8.115  -0.258 -24.411  1.00119.64           C
ANISOU 1219  CZ  PHE R 199    15153  15153  15153      0      0      0       C
ATOM      0  H   PHE R 199       8.183   3.214 -20.934  1.00119.64           H   new
ATOM      0  HA  PHE R 199       6.738   1.807 -18.829  1.00119.64           H   new
ATOM      0  HB2 PHE R 199       5.934   0.061 -20.203  1.00119.64           H   new
ATOM      0  HB3 PHE R 199       5.402   1.565 -20.965  1.00119.64           H   new
ATOM      0  HD1 PHE R 199       6.886   2.503 -22.885  1.00119.64           H   new
ATOM      0  HD2 PHE R 199       7.105  -1.535 -21.443  1.00119.64           H   new
ATOM      0  HE1 PHE R 199       7.948   1.803 -25.006  1.00119.64           H   new
ATOM      0  HE2 PHE R 199       8.162  -2.237 -23.567  1.00119.64           H   new
ATOM      0  HZ  PHE R 199       8.584  -0.570 -25.356  1.00119.64           H   new
ATOM   1220  N   ASP R 200       8.567  -0.026 -18.908  1.00119.87           N
ANISOU 1220  N   ASP R 200    15182  15182  15182      0      0      0       N
ATOM   1221  CA  ASP R 200       9.782  -0.760 -18.592  1.00119.87           C
ANISOU 1221  CA  ASP R 200    15182  15182  15182      0      0      0       C
ATOM   1222  C   ASP R 200       9.982  -1.931 -19.547  1.00119.87           C
ANISOU 1222  C   ASP R 200    15182  15182  15182      0      0      0       C
ATOM   1223  O   ASP R 200       9.024  -2.490 -20.088  1.00119.87           O
ANISOU 1223  O   ASP R 200    15182  15182  15182      0      0      0       O
ATOM   1224  CB  ASP R 200       9.730  -1.273 -17.153  1.00119.87           C
ANISOU 1224  CB  ASP R 200    15182  15182  15182      0      0      0       C
ATOM   1225  CG  ASP R 200       8.572  -2.221 -16.916  1.00119.87           C
ANISOU 1225  CG  ASP R 200    15182  15182  15182      0      0      0       C
ATOM   1226  OD1 ASP R 200       7.764  -2.424 -17.847  1.00119.87           O
ANISOU 1226  OD1 ASP R 200    15182  15182  15182      0      0      0       O
ATOM   1227  OD2 ASP R 200       8.474  -2.771 -15.799  1.00119.87           O
ANISOU 1227  OD2 ASP R 200    15182  15182  15182      0      0      0       O
ATOM      0  H   ASP R 200       7.744  -0.402 -18.482  1.00119.87           H   new
ATOM      0  HA  ASP R 200      10.632  -0.070 -18.704  1.00119.87           H   new
ATOM      0  HB2 ASP R 200      10.674  -1.786 -16.916  1.00119.87           H   new
ATOM      0  HB3 ASP R 200       9.647  -0.418 -16.465  1.00119.87           H   new
ATOM   1228  N   GLN R 201      11.246  -2.300 -19.748  1.00120.14           N
ANISOU 1228  N   GLN R 201    15216  15216  15216      0      0      0       N
ATOM   1229  CA  GLN R 201      11.604  -3.463 -20.548  1.00120.14           C
ANISOU 1229  CA  GLN R 201    15216  15216  15216      0      0      0       C
ATOM   1230  C   GLN R 201      12.716  -4.229 -19.848  1.00120.14           C
ANISOU 1230  C   GLN R 201    15216  15216  15216      0      0      0       C
ATOM   1231  O   GLN R 201      13.557  -3.635 -19.168  1.00120.14           O
ANISOU 1231  O   GLN R 201    15216  15216  15216      0      0      0       O
ATOM   1232  CB  GLN R 201      12.056  -3.076 -21.962  1.00120.14           C
ANISOU 1232  CB  GLN R 201    15216  15216  15216      0      0      0       C
ATOM   1233  CG  GLN R 201      13.315  -2.229 -22.010  1.00120.14           C
ANISOU 1233  CG  GLN R 201    15216  15216  15216      0      0      0       C
ATOM   1234  CD  GLN R 201      13.419  -1.407 -23.277  1.00120.14           C
ANISOU 1234  CD  GLN R 201    15216  15216  15216      0      0      0       C
ATOM   1235  OE1 GLN R 201      12.470  -1.320 -24.055  1.00120.14           O
ANISOU 1235  OE1 GLN R 201    15216  15216  15216      0      0      0       O
ATOM   1236  NE2 GLN R 201      14.586  -0.815 -23.502  1.00120.14           N
ANISOU 1236  NE2 GLN R 201    15216  15216  15216      0      0      0       N
ATOM      0  H   GLN R 201      12.031  -1.810 -19.368  1.00120.14           H   new
ATOM      0  HA  GLN R 201      10.707  -4.092 -20.649  1.00120.14           H   new
ATOM      0  HB2 GLN R 201      12.225  -3.994 -22.544  1.00120.14           H   new
ATOM      0  HB3 GLN R 201      11.241  -2.527 -22.457  1.00120.14           H   new
ATOM      0  HG2 GLN R 201      13.333  -1.557 -21.139  1.00120.14           H   new
ATOM      0  HG3 GLN R 201      14.195  -2.883 -21.929  1.00120.14           H   new
ATOM      0 HE21 GLN R 201      14.720  -0.272 -24.331  1.00120.14           H   new
ATOM      0 HE22 GLN R 201      15.331  -0.912 -22.842  1.00120.14           H   new
ATOM   1237  N   PHE R 202      12.714  -5.544 -20.017  1.00116.98           N
ANISOU 1237  N   PHE R 202    14815  14815  14815      0      0      0       N
ATOM   1238  CA  PHE R 202      13.687  -6.433 -19.407  1.00116.98           C
ANISOU 1238  CA  PHE R 202    14815  14815  14815      0      0      0       C
ATOM   1239  C   PHE R 202      14.422  -7.220 -20.483  1.00116.98           C
ANISOU 1239  C   PHE R 202    14815  14815  14815      0      0      0       C
ATOM   1240  O   PHE R 202      13.910  -7.394 -21.595  1.00116.98           O
ANISOU 1240  O   PHE R 202    14815  14815  14815      0      0      0       O
ATOM   1241  CB  PHE R 202      13.005  -7.399 -18.426  1.00116.98           C
ANISOU 1241  CB  PHE R 202    14815  14815  14815      0      0      0       C
ATOM   1242  CG  PHE R 202      12.953  -6.890 -17.014  1.00116.98           C
ANISOU 1242  CG  PHE R 202    14815  14815  14815      0      0      0       C
ATOM   1243  CD1 PHE R 202      12.525  -5.602 -16.743  1.00116.98           C
ANISOU 1243  CD1 PHE R 202    14815  14815  14815      0      0      0       C
ATOM   1244  CD2 PHE R 202      13.343  -7.696 -15.960  1.00116.98           C
ANISOU 1244  CD2 PHE R 202    14815  14815  14815      0      0      0       C
ATOM   1245  CE1 PHE R 202      12.479  -5.131 -15.446  1.00116.98           C
ANISOU 1245  CE1 PHE R 202    14815  14815  14815      0      0      0       C
ATOM   1246  CE2 PHE R 202      13.299  -7.231 -14.661  1.00116.98           C
ANISOU 1246  CE2 PHE R 202    14815  14815  14815      0      0      0       C
ATOM   1247  CZ  PHE R 202      12.867  -5.947 -14.405  1.00116.98           C
ANISOU 1247  CZ  PHE R 202    14815  14815  14815      0      0      0       C
ATOM      0  H   PHE R 202      12.038  -6.019 -20.580  1.00116.98           H   new
ATOM      0  HA  PHE R 202      14.410  -5.822 -18.847  1.00116.98           H   new
ATOM      0  HB2 PHE R 202      11.980  -7.596 -18.773  1.00116.98           H   new
ATOM      0  HB3 PHE R 202      13.540  -8.360 -18.440  1.00116.98           H   new
ATOM      0  HD1 PHE R 202      12.218  -4.946 -17.571  1.00116.98           H   new
ATOM      0  HD2 PHE R 202      13.692  -8.720 -16.159  1.00116.98           H   new
ATOM      0  HE1 PHE R 202      12.133  -4.106 -15.244  1.00116.98           H   new
ATOM      0  HE2 PHE R 202      13.608  -7.884 -13.831  1.00116.98           H   new
ATOM      0  HZ  PHE R 202      12.832  -5.574 -13.371  1.00116.98           H   new
ATOM   1248  N   PRO R 203      15.638  -7.698 -20.193  1.00120.15           N
ANISOU 1248  N   PRO R 203    15217  15217  15217      0      0      0       N
ATOM   1249  CA  PRO R 203      16.399  -8.423 -21.226  1.00120.15           C
ANISOU 1249  CA  PRO R 203    15217  15217  15217      0      0      0       C
ATOM   1250  C   PRO R 203      15.681  -9.646 -21.767  1.00120.15           C
ANISOU 1250  C   PRO R 203    15217  15217  15217      0      0      0       C
ATOM   1251  O   PRO R 203      15.793  -9.946 -22.961  1.00120.15           O
ANISOU 1251  O   PRO R 203    15217  15217  15217      0      0      0       O
ATOM   1252  CB  PRO R 203      17.696  -8.803 -20.499  1.00120.15           C
ANISOU 1252  CB  PRO R 203    15217  15217  15217      0      0      0       C
ATOM   1253  CG  PRO R 203      17.816  -7.819 -19.389  1.00120.15           C
ANISOU 1253  CG  PRO R 203    15217  15217  15217      0      0      0       C
ATOM   1254  CD  PRO R 203      16.414  -7.536 -18.951  1.00120.15           C
ANISOU 1254  CD  PRO R 203    15217  15217  15217      0      0      0       C
ATOM      0  HA  PRO R 203      16.557  -7.807 -22.124  1.00120.15           H   new
ATOM      0  HB2 PRO R 203      17.651  -9.833 -20.115  1.00120.15           H   new
ATOM      0  HB3 PRO R 203      18.562  -8.749 -21.175  1.00120.15           H   new
ATOM      0  HG2 PRO R 203      18.415  -8.227 -18.561  1.00120.15           H   new
ATOM      0  HG3 PRO R 203      18.318  -6.900 -19.727  1.00120.15           H   new
ATOM      0  HD2 PRO R 203      16.083  -8.236 -18.170  1.00120.15           H   new
ATOM      0  HD3 PRO R 203      16.314  -6.522 -18.538  1.00120.15           H   new
ATOM   1255  N   SER R 204      14.947 -10.362 -20.921  1.00124.41           N
ANISOU 1255  N   SER R 204    15757  15757  15757      0      0      0       N
ATOM   1256  CA  SER R 204      14.223 -11.551 -21.344  1.00124.41           C
ANISOU 1256  CA  SER R 204    15757  15757  15757      0      0      0       C
ATOM   1257  C   SER R 204      12.928 -11.656 -20.554  1.00124.41           C
ANISOU 1257  C   SER R 204    15757  15757  15757      0      0      0       C
ATOM   1258  O   SER R 204      12.780 -11.071 -19.479  1.00124.41           O
ANISOU 1258  O   SER R 204    15757  15757  15757      0      0      0       O
ATOM   1259  CB  SER R 204      15.063 -12.821 -21.162  1.00124.41           C
ANISOU 1259  CB  SER R 204    15757  15757  15757      0      0      0       C
ATOM   1260  OG  SER R 204      16.274 -12.740 -21.896  1.00124.41           O
ANISOU 1260  OG  SER R 204    15757  15757  15757      0      0      0       O
ATOM      0  H   SER R 204      14.841 -10.140 -19.952  1.00124.41           H   new
ATOM      0  HA  SER R 204      13.999 -11.459 -22.417  1.00124.41           H   new
ATOM      0  HB2 SER R 204      15.286 -12.968 -20.095  1.00124.41           H   new
ATOM      0  HB3 SER R 204      14.487 -13.697 -21.494  1.00124.41           H   new
ATOM      0  HG  SER R 204      16.803 -13.577 -21.760  1.00124.41           H   new
ATOM   1261  N   ASP R 205      11.980 -12.412 -21.113  1.00127.97           N
ANISOU 1261  N   ASP R 205    16208  16208  16208      0      0      0       N
ATOM   1262  CA  ASP R 205      10.708 -12.623 -20.430  1.00127.97           C
ANISOU 1262  CA  ASP R 205    16208  16208  16208      0      0      0       C
ATOM   1263  C   ASP R 205      10.905 -13.380 -19.124  1.00127.97           C
ANISOU 1263  C   ASP R 205    16208  16208  16208      0      0      0       C
ATOM   1264  O   ASP R 205      10.240 -13.089 -18.120  1.00127.97           O
ANISOU 1264  O   ASP R 205    16208  16208  16208      0      0      0       O
ATOM   1265  CB  ASP R 205       9.741 -13.371 -21.347  1.00127.97           C
ANISOU 1265  CB  ASP R 205    16208  16208  16208      0      0      0       C
ATOM   1266  CG  ASP R 205       8.301 -13.271 -20.883  1.00127.97           C
ANISOU 1266  CG  ASP R 205    16208  16208  16208      0      0      0       C
ATOM   1267  OD1 ASP R 205       7.976 -12.313 -20.151  1.00127.97           O
ANISOU 1267  OD1 ASP R 205    16208  16208  16208      0      0      0       O
ATOM   1268  OD2 ASP R 205       7.494 -14.150 -21.253  1.00127.97           O
ANISOU 1268  OD2 ASP R 205    16208  16208  16208      0      0      0       O
ATOM      0  H   ASP R 205      12.066 -12.868 -21.999  1.00127.97           H   new
ATOM      0  HA  ASP R 205      10.278 -11.641 -20.185  1.00127.97           H   new
ATOM      0  HB2 ASP R 205       9.822 -12.967 -22.367  1.00127.97           H   new
ATOM      0  HB3 ASP R 205      10.034 -14.430 -21.396  1.00127.97           H   new
ATOM   1269  N   SER R 206      11.814 -14.359 -19.118  1.00125.61           N
ANISOU 1269  N   SER R 206    15909  15909  15909      0      0      0       N
ATOM   1270  CA  SER R 206      12.036 -15.164 -17.921  1.00125.61           C
ANISOU 1270  CA  SER R 206    15909  15909  15909      0      0      0       C
ATOM   1271  C   SER R 206      12.559 -14.317 -16.768  1.00125.61           C
ANISOU 1271  C   SER R 206    15909  15909  15909      0      0      0       C
ATOM   1272  O   SER R 206      12.164 -14.517 -15.613  1.00125.61           O
ANISOU 1272  O   SER R 206    15909  15909  15909      0      0      0       O
ATOM   1273  CB  SER R 206      13.004 -16.306 -18.230  1.00125.61           C
ANISOU 1273  CB  SER R 206    15909  15909  15909      0      0      0       C
ATOM   1274  OG  SER R 206      13.348 -17.014 -17.052  1.00125.61           O
ANISOU 1274  OG  SER R 206    15909  15909  15909      0      0      0       O
ATOM      0  H   SER R 206      12.387 -14.603 -19.901  1.00125.61           H   new
ATOM      0  HA  SER R 206      11.069 -15.587 -17.610  1.00125.61           H   new
ATOM      0  HB2 SER R 206      12.545 -16.994 -18.955  1.00125.61           H   new
ATOM      0  HB3 SER R 206      13.914 -15.904 -18.699  1.00125.61           H   new
ATOM      0  HG  SER R 206      13.979 -17.755 -17.280  1.00125.61           H   new
ATOM   1275  N   HIS R 207      13.458 -13.371 -17.057  1.00123.87           N
ANISOU 1275  N   HIS R 207    15688  15688  15688      0      0      0       N
ATOM   1276  CA  HIS R 207      13.991 -12.511 -16.005  1.00123.87           C
ANISOU 1276  CA  HIS R 207    15688  15688  15688      0      0      0       C
ATOM   1277  C   HIS R 207      12.883 -11.693 -15.354  1.00123.87           C
ANISOU 1277  C   HIS R 207    15688  15688  15688      0      0      0       C
ATOM   1278  O   HIS R 207      12.791 -11.617 -14.122  1.00123.87           O
ANISOU 1278  O   HIS R 207    15688  15688  15688      0      0      0       O
ATOM   1279  CB  HIS R 207      15.075 -11.592 -16.571  1.00123.87           C
ANISOU 1279  CB  HIS R 207    15688  15688  15688      0      0      0       C
ATOM   1280  CG  HIS R 207      16.162 -12.314 -17.304  1.00123.87           C
ANISOU 1280  CG  HIS R 207    15688  15688  15688      0      0      0       C
ATOM   1281  ND1 HIS R 207      16.931 -11.711 -18.275  1.00123.87           N
ANISOU 1281  ND1 HIS R 207    15688  15688  15688      0      0      0       N
ATOM   1282  CD2 HIS R 207      16.612 -13.588 -17.205  1.00123.87           C
ANISOU 1282  CD2 HIS R 207    15688  15688  15688      0      0      0       C
ATOM   1283  CE1 HIS R 207      17.807 -12.582 -18.745  1.00123.87           C
ANISOU 1283  CE1 HIS R 207    15688  15688  15688      0      0      0       C
ATOM   1284  NE2 HIS R 207      17.634 -13.729 -18.112  1.00123.87           N
ANISOU 1284  NE2 HIS R 207    15688  15688  15688      0      0      0       N
ATOM      0  H   HIS R 207      13.816 -13.190 -17.973  1.00123.87           H   new
ATOM      0  HA  HIS R 207      14.439 -13.151 -15.231  1.00123.87           H   new
ATOM      0  HB2 HIS R 207      14.607 -10.866 -17.252  1.00123.87           H   new
ATOM      0  HB3 HIS R 207      15.522 -11.018 -15.746  1.00123.87           H   new
ATOM      0  HD2 HIS R 207      16.230 -14.364 -16.525  1.00123.87           H   new
ATOM      0  HE1 HIS R 207      18.553 -12.386 -19.529  1.00123.87           H   new
ATOM   1285  N   ARG R 208      12.025 -11.075 -16.170  1.00113.97           N
ANISOU 1285  N   ARG R 208    14434  14434  14434      0      0      0       N
ATOM   1286  CA  ARG R 208      10.932 -10.280 -15.623  1.00113.97           C
ANISOU 1286  CA  ARG R 208    14434  14434  14434      0      0      0       C
ATOM   1287  C   ARG R 208       9.953 -11.148 -14.846  1.00113.97           C
ANISOU 1287  C   ARG R 208    14434  14434  14434      0      0      0       C
ATOM   1288  O   ARG R 208       9.469 -10.745 -13.782  1.00113.97           O
ANISOU 1288  O   ARG R 208    14434  14434  14434      0      0      0       O
ATOM   1289  CB  ARG R 208      10.207  -9.530 -16.738  1.00113.97           C
ANISOU 1289  CB  ARG R 208    14434  14434  14434      0      0      0       C
ATOM   1290  CG  ARG R 208       9.300  -8.428 -16.224  1.00113.97           C
ANISOU 1290  CG  ARG R 208    14434  14434  14434      0      0      0       C
ATOM   1291  CD  ARG R 208       8.647  -7.656 -17.353  1.00113.97           C
ANISOU 1291  CD  ARG R 208    14434  14434  14434      0      0      0       C
ATOM   1292  NE  ARG R 208       8.070  -6.404 -16.882  1.00113.97           N
ANISOU 1292  NE  ARG R 208    14434  14434  14434      0      0      0       N
ATOM   1293  CZ  ARG R 208       6.889  -6.299 -16.288  1.00113.97           C
ANISOU 1293  CZ  ARG R 208    14434  14434  14434      0      0      0       C
ATOM   1294  NH1 ARG R 208       6.127  -7.359 -16.076  1.00113.97           N
ANISOU 1294  NH1 ARG R 208    14434  14434  14434      0      0      0       N
ATOM   1295  NH2 ARG R 208       6.464  -5.102 -15.896  1.00113.97           N
ANISOU 1295  NH2 ARG R 208    14434  14434  14434      0      0      0       N
ATOM      0  H   ARG R 208      12.065 -11.109 -17.169  1.00113.97           H   new
ATOM      0  HA  ARG R 208      11.364  -9.548 -14.925  1.00113.97           H   new
ATOM      0  HB2 ARG R 208      10.950  -9.095 -17.422  1.00113.97           H   new
ATOM      0  HB3 ARG R 208       9.610 -10.244 -17.324  1.00113.97           H   new
ATOM      0  HG2 ARG R 208       8.521  -8.865 -15.582  1.00113.97           H   new
ATOM      0  HG3 ARG R 208       9.883  -7.737 -15.598  1.00113.97           H   new
ATOM      0  HD2 ARG R 208       9.392  -7.447 -18.135  1.00113.97           H   new
ATOM      0  HD3 ARG R 208       7.861  -8.273 -17.814  1.00113.97           H   new
ATOM      0  HE  ARG R 208       8.601  -5.567 -17.016  1.00113.97           H + new
ATOM      0 HH11 ARG R 208       6.438  -8.264 -16.366  1.00113.97           H + new
ATOM      0 HH12 ARG R 208       5.240  -7.255 -15.626  1.00113.97           H + new
ATOM      0 HH21 ARG R 208       7.033  -4.294 -16.050  1.00113.97           H + new
ATOM      0 HH22 ARG R 208       5.575  -5.009 -15.447  1.00113.97           H + new
ATOM   1296  N   LEU R 209       9.647 -12.339 -15.361  1.00111.95           N
ANISOU 1296  N   LEU R 209    14179  14179  14179      0      0      0       N
ATOM   1297  CA  LEU R 209       8.724 -13.225 -14.661  1.00111.95           C
ANISOU 1297  CA  LEU R 209    14179  14179  14179      0      0      0       C
ATOM   1298  C   LEU R 209       9.276 -13.634 -13.299  1.00111.95           C
ANISOU 1298  C   LEU R 209    14179  14179  14179      0      0      0       C
ATOM   1299  O   LEU R 209       8.556 -13.609 -12.293  1.00111.95           O
ANISOU 1299  O   LEU R 209    14179  14179  14179      0      0      0       O
ATOM   1300  CB  LEU R 209       8.434 -14.456 -15.519  1.00111.95           C
ANISOU 1300  CB  LEU R 209    14179  14179  14179      0      0      0       C
ATOM   1301  CG  LEU R 209       7.278 -15.354 -15.085  1.00111.95           C
ANISOU 1301  CG  LEU R 209    14179  14179  14179      0      0      0       C
ATOM   1302  CD1 LEU R 209       5.962 -14.605 -15.189  1.00111.95           C
ANISOU 1302  CD1 LEU R 209    14179  14179  14179      0      0      0       C
ATOM   1303  CD2 LEU R 209       7.246 -16.619 -15.925  1.00111.95           C
ANISOU 1303  CD2 LEU R 209    14179  14179  14179      0      0      0       C
ATOM      0  H   LEU R 209      10.008 -12.697 -16.222  1.00111.95           H   new
ATOM      0  HA  LEU R 209       7.784 -12.681 -14.488  1.00111.95           H   new
ATOM      0  HB2 LEU R 209       8.234 -14.116 -16.546  1.00111.95           H   new
ATOM      0  HB3 LEU R 209       9.347 -15.069 -15.555  1.00111.95           H   new
ATOM      0  HG  LEU R 209       7.430 -15.643 -14.034  1.00111.95           H   new
ATOM      0 HD11 LEU R 209       5.139 -15.263 -14.874  1.00111.95           H   new
ATOM      0 HD12 LEU R 209       5.992 -13.718 -14.538  1.00111.95           H   new
ATOM      0 HD13 LEU R 209       5.800 -14.290 -16.230  1.00111.95           H   new
ATOM      0 HD21 LEU R 209       6.409 -17.254 -15.600  1.00111.95           H   new
ATOM      0 HD22 LEU R 209       7.115 -16.353 -16.984  1.00111.95           H   new
ATOM      0 HD23 LEU R 209       8.191 -17.167 -15.800  1.00111.95           H   new
ATOM   1304  N   SER R 210      10.561 -13.998 -13.244  1.00108.86           N
ANISOU 1304  N   SER R 210    13787  13787  13787      0      0      0       N
ATOM   1305  CA  SER R 210      11.169 -14.389 -11.976  1.00108.86           C
ANISOU 1305  CA  SER R 210    13787  13787  13787      0      0      0       C
ATOM   1306  C   SER R 210      11.227 -13.218 -11.003  1.00108.86           C
ANISOU 1306  C   SER R 210    13787  13787  13787      0      0      0       C
ATOM   1307  O   SER R 210      10.960 -13.386  -9.805  1.00108.86           O
ANISOU 1307  O   SER R 210    13787  13787  13787      0      0      0       O
ATOM   1308  CB  SER R 210      12.568 -14.956 -12.217  1.00108.86           C
ANISOU 1308  CB  SER R 210    13787  13787  13787      0      0      0       C
ATOM   1309  OG  SER R 210      12.506 -16.143 -12.987  1.00108.86           O
ANISOU 1309  OG  SER R 210    13787  13787  13787      0      0      0       O
ATOM      0  H   SER R 210      11.175 -14.028 -14.033  1.00108.86           H   new
ATOM      0  HA  SER R 210      10.540 -15.169 -11.522  1.00108.86           H   new
ATOM      0  HB2 SER R 210      13.187 -14.209 -12.736  1.00108.86           H   new
ATOM      0  HB3 SER R 210      13.055 -15.164 -11.253  1.00108.86           H   new
ATOM      0  HG  SER R 210      12.387 -15.909 -13.952  1.00108.86           H   new
ATOM   1310  N   TYR R 211      11.574 -12.026 -11.494  1.00103.20           N
ANISOU 1310  N   TYR R 211    13070  13070  13070      0      0      0       N
ATOM   1311  CA  TYR R 211      11.611 -10.856 -10.623  1.00103.20           C
ANISOU 1311  CA  TYR R 211    13070  13070  13070      0      0      0       C
ATOM   1312  C   TYR R 211      10.232 -10.543 -10.062  1.00103.20           C
ANISOU 1312  C   TYR R 211    13070  13070  13070      0      0      0       C
ATOM   1313  O   TYR R 211      10.092 -10.236  -8.872  1.00103.20           O
ANISOU 1313  O   TYR R 211    13070  13070  13070      0      0      0       O
ATOM   1314  CB  TYR R 211      12.168  -9.655 -11.384  1.00103.20           C
ANISOU 1314  CB  TYR R 211    13070  13070  13070      0      0      0       C
ATOM   1315  CG  TYR R 211      12.227  -8.389 -10.566  1.00103.20           C
ANISOU 1315  CG  TYR R 211    13070  13070  13070      0      0      0       C
ATOM   1316  CD1 TYR R 211      12.778  -8.388  -9.294  1.00103.20           C
ANISOU 1316  CD1 TYR R 211    13070  13070  13070      0      0      0       C
ATOM   1317  CD2 TYR R 211      11.735  -7.194 -11.068  1.00103.20           C
ANISOU 1317  CD2 TYR R 211    13070  13070  13070      0      0      0       C
ATOM   1318  CE1 TYR R 211      12.835  -7.232  -8.543  1.00103.20           C
ANISOU 1318  CE1 TYR R 211    13070  13070  13070      0      0      0       C
ATOM   1319  CE2 TYR R 211      11.787  -6.032 -10.324  1.00103.20           C
ANISOU 1319  CE2 TYR R 211    13070  13070  13070      0      0      0       C
ATOM   1320  CZ  TYR R 211      12.338  -6.058  -9.063  1.00103.20           C
ANISOU 1320  CZ  TYR R 211    13070  13070  13070      0      0      0       C
ATOM   1321  OH  TYR R 211      12.393  -4.904  -8.317  1.00103.20           O
ANISOU 1321  OH  TYR R 211    13070  13070  13070      0      0      0       O
ATOM      0  H   TYR R 211      11.822 -11.853 -12.447  1.00103.20           H   new
ATOM      0  HA  TYR R 211      12.274 -11.079  -9.774  1.00103.20           H   new
ATOM      0  HB2 TYR R 211      13.180  -9.897 -11.741  1.00103.20           H   new
ATOM      0  HB3 TYR R 211      11.547  -9.477 -12.274  1.00103.20           H   new
ATOM      0  HD1 TYR R 211      13.176  -9.324  -8.876  1.00103.20           H   new
ATOM      0  HD2 TYR R 211      11.296  -7.171 -12.076  1.00103.20           H   new
ATOM      0  HE1 TYR R 211      13.275  -7.248  -7.535  1.00103.20           H   new
ATOM      0  HE2 TYR R 211      11.391  -5.092 -10.736  1.00103.20           H   new
ATOM      0  HH  TYR R 211      12.817  -5.098  -7.432  1.00103.20           H   new
ATOM   1322  N   THR R 212       9.197 -10.622 -10.903  1.00 99.20           N
ANISOU 1322  N   THR R 212    12564  12564  12564      0      0      0       N
ATOM   1323  CA  THR R 212       7.837 -10.372 -10.437  1.00 99.20           C
ANISOU 1323  CA  THR R 212    12564  12564  12564      0      0      0       C
ATOM   1324  C   THR R 212       7.406 -11.404  -9.403  1.00 99.20           C
ANISOU 1324  C   THR R 212    12564  12564  12564      0      0      0       C
ATOM   1325  O   THR R 212       6.784 -11.057  -8.393  1.00 99.20           O
ANISOU 1325  O   THR R 212    12564  12564  12564      0      0      0       O
ATOM   1326  CB  THR R 212       6.875 -10.362 -11.624  1.00 99.20           C
ANISOU 1326  CB  THR R 212    12564  12564  12564      0      0      0       C
ATOM   1327  OG1 THR R 212       7.120  -9.200 -12.426  1.00 99.20           O
ANISOU 1327  OG1 THR R 212    12564  12564  12564      0      0      0       O
ATOM   1328  CG2 THR R 212       5.433 -10.350 -11.148  1.00 99.20           C
ANISOU 1328  CG2 THR R 212    12564  12564  12564      0      0      0       C
ATOM      0  H   THR R 212       9.274 -10.849 -11.874  1.00 99.20           H   new
ATOM      0  HA  THR R 212       7.814  -9.387  -9.949  1.00 99.20           H   new
ATOM      0  HB  THR R 212       7.042 -11.272 -12.219  1.00 99.20           H   new
ATOM      0  HG1 THR R 212       7.872  -9.384 -13.060  1.00 99.20           H   new
ATOM      0 HG21 THR R 212       4.759 -10.343 -12.018  1.00 99.20           H   new
ATOM      0 HG22 THR R 212       5.239 -11.247 -10.542  1.00 99.20           H   new
ATOM      0 HG23 THR R 212       5.255  -9.451 -10.539  1.00 99.20           H   new
ATOM   1329  N   THR R 213       7.727 -12.680  -9.635  1.00 93.46           N
ANISOU 1329  N   THR R 213    11837  11837  11837      0      0      0       N
ATOM   1330  CA  THR R 213       7.359 -13.712  -8.670  1.00 93.46           C
ANISOU 1330  CA  THR R 213    11837  11837  11837      0      0      0       C
ATOM   1331  C   THR R 213       8.051 -13.485  -7.330  1.00 93.46           C
ANISOU 1331  C   THR R 213    11837  11837  11837      0      0      0       C
ATOM   1332  O   THR R 213       7.420 -13.589  -6.267  1.00 93.46           O
ANISOU 1332  O   THR R 213    11837  11837  11837      0      0      0       O
ATOM   1333  CB  THR R 213       7.702 -15.094  -9.224  1.00 93.46           C
ANISOU 1333  CB  THR R 213    11837  11837  11837      0      0      0       C
ATOM   1334  OG1 THR R 213       6.958 -15.324 -10.427  1.00 93.46           O
ANISOU 1334  OG1 THR R 213    11837  11837  11837      0      0      0       O
ATOM   1335  CG2 THR R 213       7.359 -16.174  -8.213  1.00 93.46           C
ANISOU 1335  CG2 THR R 213    11837  11837  11837      0      0      0       C
ATOM      0  H   THR R 213       8.217 -13.008 -10.443  1.00 93.46           H   new
ATOM      0  HA  THR R 213       6.274 -13.655  -8.501  1.00 93.46           H   new
ATOM      0  HB  THR R 213       8.781 -15.131  -9.434  1.00 93.46           H   new
ATOM      0  HG1 THR R 213       7.369 -14.807 -11.178  1.00 93.46           H   new
ATOM      0 HG21 THR R 213       7.612 -17.160  -8.629  1.00 93.46           H   new
ATOM      0 HG22 THR R 213       7.933 -16.008  -7.289  1.00 93.46           H   new
ATOM      0 HG23 THR R 213       6.283 -16.137  -7.987  1.00 93.46           H   new
ATOM   1336  N   LEU R 214       9.347 -13.162  -7.359  1.00 90.25           N
ANISOU 1336  N   LEU R 214    11431  11431  11431      0      0      0       N
ATOM   1337  CA  LEU R 214      10.066 -12.901  -6.116  1.00 90.25           C
ANISOU 1337  CA  LEU R 214    11431  11431  11431      0      0      0       C
ATOM   1338  C   LEU R 214       9.491 -11.691  -5.392  1.00 90.25           C
ANISOU 1338  C   LEU R 214    11431  11431  11431      0      0      0       C
ATOM   1339  O   LEU R 214       9.331 -11.711  -4.165  1.00 90.25           O
ANISOU 1339  O   LEU R 214    11431  11431  11431      0      0      0       O
ATOM   1340  CB  LEU R 214      11.552 -12.695  -6.397  1.00 90.25           C
ANISOU 1340  CB  LEU R 214    11431  11431  11431      0      0      0       C
ATOM   1341  CG  LEU R 214      12.429 -12.462  -5.166  1.00 90.25           C
ANISOU 1341  CG  LEU R 214    11431  11431  11431      0      0      0       C
ATOM   1342  CD1 LEU R 214      12.564 -13.741  -4.356  1.00 90.25           C
ANISOU 1342  CD1 LEU R 214    11431  11431  11431      0      0      0       C
ATOM   1343  CD2 LEU R 214      13.791 -11.927  -5.568  1.00 90.25           C
ANISOU 1343  CD2 LEU R 214    11431  11431  11431      0      0      0       C
ATOM      0  H   LEU R 214       9.895 -13.079  -8.192  1.00 90.25           H   new
ATOM      0  HA  LEU R 214       9.945 -13.777  -5.462  1.00 90.25           H   new
ATOM      0  HB2 LEU R 214      11.931 -13.577  -6.934  1.00 90.25           H   new
ATOM      0  HB3 LEU R 214      11.663 -11.834  -7.073  1.00 90.25           H   new
ATOM      0  HG  LEU R 214      11.942 -11.706  -4.533  1.00 90.25           H   new
ATOM      0 HD11 LEU R 214      13.197 -13.553  -3.476  1.00 90.25           H   new
ATOM      0 HD12 LEU R 214      11.569 -14.074  -4.026  1.00 90.25           H   new
ATOM      0 HD13 LEU R 214      13.024 -14.523  -4.978  1.00 90.25           H   new
ATOM      0 HD21 LEU R 214      14.403 -11.767  -4.668  1.00 90.25           H   new
ATOM      0 HD22 LEU R 214      14.291 -12.653  -6.227  1.00 90.25           H   new
ATOM      0 HD23 LEU R 214      13.668 -10.973  -6.101  1.00 90.25           H   new
ATOM   1344  N   LEU R 215       9.174 -10.628  -6.135  1.00 90.25           N
ANISOU 1344  N   LEU R 215    11431  11431  11431      0      0      0       N
ATOM   1345  CA  LEU R 215       8.597  -9.441  -5.516  1.00 90.25           C
ANISOU 1345  CA  LEU R 215    11431  11431  11431      0      0      0       C
ATOM   1346  C   LEU R 215       7.251  -9.755  -4.878  1.00 90.25           C
ANISOU 1346  C   LEU R 215    11431  11431  11431      0      0      0       C
ATOM   1347  O   LEU R 215       6.960  -9.295  -3.769  1.00 90.25           O
ANISOU 1347  O   LEU R 215    11431  11431  11431      0      0      0       O
ATOM   1348  CB  LEU R 215       8.456  -8.325  -6.549  1.00 90.25           C
ANISOU 1348  CB  LEU R 215    11431  11431  11431      0      0      0       C
ATOM   1349  CG  LEU R 215       8.608  -6.898  -6.025  1.00 90.25           C
ANISOU 1349  CG  LEU R 215    11431  11431  11431      0      0      0       C
ATOM   1350  CD1 LEU R 215      10.016  -6.668  -5.511  1.00 90.25           C
ANISOU 1350  CD1 LEU R 215    11431  11431  11431      0      0      0       C
ATOM   1351  CD2 LEU R 215       8.266  -5.894  -7.110  1.00 90.25           C
ANISOU 1351  CD2 LEU R 215    11431  11431  11431      0      0      0       C
ATOM      0  H   LEU R 215       9.302 -10.569  -7.125  1.00 90.25           H   new
ATOM      0  HA  LEU R 215       9.276  -9.102  -4.719  1.00 90.25           H   new
ATOM      0  HB2 LEU R 215       9.207  -8.486  -7.337  1.00 90.25           H   new
ATOM      0  HB3 LEU R 215       7.468  -8.416  -7.023  1.00 90.25           H   new
ATOM      0  HG  LEU R 215       7.907  -6.758  -5.189  1.00 90.25           H   new
ATOM      0 HD11 LEU R 215      10.107  -5.637  -5.138  1.00 90.25           H   new
ATOM      0 HD12 LEU R 215      10.228  -7.373  -4.694  1.00 90.25           H   new
ATOM      0 HD13 LEU R 215      10.736  -6.827  -6.328  1.00 90.25           H   new
ATOM      0 HD21 LEU R 215       8.381  -4.874  -6.715  1.00 90.25           H   new
ATOM      0 HD22 LEU R 215       8.942  -6.034  -7.966  1.00 90.25           H   new
ATOM      0 HD23 LEU R 215       7.226  -6.046  -7.436  1.00 90.25           H   new
ATOM   1352  N   LEU R 216       6.418 -10.544  -5.559  1.00 90.25           N
ANISOU 1352  N   LEU R 216    11431  11431  11431      0      0      0       N
ATOM   1353  CA  LEU R 216       5.123 -10.914  -4.996  1.00 90.25           C
ANISOU 1353  CA  LEU R 216    11431  11431  11431      0      0      0       C
ATOM   1354  C   LEU R 216       5.289 -11.709  -3.707  1.00 90.25           C
ANISOU 1354  C   LEU R 216    11431  11431  11431      0      0      0       C
ATOM   1355  O   LEU R 216       4.613 -11.433  -2.706  1.00 90.25           O
ANISOU 1355  O   LEU R 216    11431  11431  11431      0      0      0       O
ATOM   1356  CB  LEU R 216       4.319 -11.711  -6.025  1.00 90.25           C
ANISOU 1356  CB  LEU R 216    11431  11431  11431      0      0      0       C
ATOM   1357  CG  LEU R 216       2.857 -12.069  -5.742  1.00 90.25           C
ANISOU 1357  CG  LEU R 216    11431  11431  11431      0      0      0       C
ATOM   1358  CD1 LEU R 216       2.123 -12.231  -7.053  1.00 90.25           C
ANISOU 1358  CD1 LEU R 216    11431  11431  11431      0      0      0       C
ATOM   1359  CD2 LEU R 216       2.733 -13.348  -4.925  1.00 90.25           C
ANISOU 1359  CD2 LEU R 216    11431  11431  11431      0      0      0       C
ATOM      0  H   LEU R 216       6.609 -10.924  -6.464  1.00 90.25           H   new
ATOM      0  HA  LEU R 216       4.574  -9.993  -4.748  1.00 90.25           H   new
ATOM      0  HB2 LEU R 216       4.341 -11.144  -6.968  1.00 90.25           H   new
ATOM      0  HB3 LEU R 216       4.858 -12.653  -6.203  1.00 90.25           H   new
ATOM      0  HG  LEU R 216       2.414 -11.253  -5.152  1.00 90.25           H   new
ATOM      0 HD11 LEU R 216       1.072 -12.488  -6.856  1.00 90.25           H   new
ATOM      0 HD12 LEU R 216       2.169 -11.289  -7.619  1.00 90.25           H   new
ATOM      0 HD13 LEU R 216       2.593 -13.034  -7.640  1.00 90.25           H   new
ATOM      0 HD21 LEU R 216       1.670 -13.567  -4.745  1.00 90.25           H   new
ATOM      0 HD22 LEU R 216       3.191 -14.182  -5.477  1.00 90.25           H   new
ATOM      0 HD23 LEU R 216       3.248 -13.220  -3.962  1.00 90.25           H   new
ATOM   1360  N   VAL R 217       6.188 -12.696  -3.710  1.00 90.25           N
ANISOU 1360  N   VAL R 217    11431  11431  11431      0      0      0       N
ATOM   1361  CA  VAL R 217       6.390 -13.511  -2.514  1.00 90.25           C
ANISOU 1361  CA  VAL R 217    11431  11431  11431      0      0      0       C
ATOM   1362  C   VAL R 217       6.916 -12.658  -1.365  1.00 90.25           C
ANISOU 1362  C   VAL R 217    11431  11431  11431      0      0      0       C
ATOM   1363  O   VAL R 217       6.498 -12.819  -0.212  1.00 90.25           O
ANISOU 1363  O   VAL R 217    11431  11431  11431      0      0      0       O
ATOM   1364  CB  VAL R 217       7.326 -14.695  -2.815  1.00 90.25           C
ANISOU 1364  CB  VAL R 217    11431  11431  11431      0      0      0       C
ATOM   1365  CG1 VAL R 217       7.617 -15.475  -1.544  1.00 90.25           C
ANISOU 1365  CG1 VAL R 217    11431  11431  11431      0      0      0       C
ATOM   1366  CG2 VAL R 217       6.701 -15.606  -3.857  1.00 90.25           C
ANISOU 1366  CG2 VAL R 217    11431  11431  11431      0      0      0       C
ATOM      0  H   VAL R 217       6.762 -12.940  -4.491  1.00 90.25           H   new
ATOM      0  HA  VAL R 217       5.419 -13.925  -2.204  1.00 90.25           H   new
ATOM      0  HB  VAL R 217       8.274 -14.301  -3.211  1.00 90.25           H   new
ATOM      0 HG11 VAL R 217       8.286 -16.317  -1.775  1.00 90.25           H   new
ATOM      0 HG12 VAL R 217       8.100 -14.814  -0.810  1.00 90.25           H   new
ATOM      0 HG13 VAL R 217       6.675 -15.860  -1.126  1.00 90.25           H   new
ATOM      0 HG21 VAL R 217       7.379 -16.447  -4.063  1.00 90.25           H   new
ATOM      0 HG22 VAL R 217       5.743 -15.992  -3.480  1.00 90.25           H   new
ATOM      0 HG23 VAL R 217       6.528 -15.039  -4.784  1.00 90.25           H   new
ATOM   1367  N   LEU R 218       7.836 -11.739  -1.656  1.00 90.25           N
ANISOU 1367  N   LEU R 218    11431  11431  11431      0      0      0       N
ATOM   1368  CA  LEU R 218       8.413 -10.910  -0.605  1.00 90.25           C
ANISOU 1368  CA  LEU R 218    11431  11431  11431      0      0      0       C
ATOM   1369  C   LEU R 218       7.452  -9.828  -0.126  1.00 90.25           C
ANISOU 1369  C   LEU R 218    11431  11431  11431      0      0      0       C
ATOM   1370  O   LEU R 218       7.600  -9.331   0.996  1.00 90.25           O
ANISOU 1370  O   LEU R 218    11431  11431  11431      0      0      0       O
ATOM   1371  CB  LEU R 218       9.722 -10.289  -1.104  1.00 90.25           C
ANISOU 1371  CB  LEU R 218    11431  11431  11431      0      0      0       C
ATOM   1372  CG  LEU R 218      10.641  -9.533  -0.143  1.00 90.25           C
ANISOU 1372  CG  LEU R 218    11431  11431  11431      0      0      0       C
ATOM   1373  CD1 LEU R 218      12.084  -9.731  -0.561  1.00 90.25           C
ANISOU 1373  CD1 LEU R 218    11431  11431  11431      0      0      0       C
ATOM   1374  CD2 LEU R 218      10.312  -8.050  -0.125  1.00 90.25           C
ANISOU 1374  CD2 LEU R 218    11431  11431  11431      0      0      0       C
ATOM      0  H   LEU R 218       8.184 -11.557  -2.576  1.00 90.25           H   new
ATOM      0  HA  LEU R 218       8.617 -11.556   0.261  1.00 90.25           H   new
ATOM      0  HB2 LEU R 218      10.316 -11.100  -1.550  1.00 90.25           H   new
ATOM      0  HB3 LEU R 218       9.462  -9.595  -1.917  1.00 90.25           H   new
ATOM      0  HG  LEU R 218      10.488  -9.932   0.871  1.00 90.25           H   new
ATOM      0 HD11 LEU R 218      12.744  -9.187   0.130  1.00 90.25           H   new
ATOM      0 HD12 LEU R 218      12.330 -10.803  -0.535  1.00 90.25           H   new
ATOM      0 HD13 LEU R 218      12.227  -9.347  -1.582  1.00 90.25           H   new
ATOM      0 HD21 LEU R 218      10.987  -7.533   0.573  1.00 90.25           H   new
ATOM      0 HD22 LEU R 218      10.440  -7.633  -1.135  1.00 90.25           H   new
ATOM      0 HD23 LEU R 218       9.271  -7.909   0.200  1.00 90.25           H   new
ATOM   1375  N   GLN R 219       6.474  -9.446  -0.950  1.00 90.25           N
ANISOU 1375  N   GLN R 219    11431  11431  11431      0      0      0       N
ATOM   1376  CA  GLN R 219       5.620  -8.284  -0.571  1.00 90.25           C
ANISOU 1376  CA  GLN R 219    11431  11431  11431      0      0      0       C
ATOM   1377  C   GLN R 219       4.276  -8.701   0.032  1.00 90.25           C
ANISOU 1377  C   GLN R 219    11431  11431  11431      0      0      0       C
ATOM   1378  O   GLN R 219       3.838  -8.027   0.987  1.00 90.25           O
ANISOU 1378  O   GLN R 219    11431  11431  11431      0      0      0       O
ATOM   1379  CB  GLN R 219       5.417  -7.374  -1.785  1.00 90.25           C
ANISOU 1379  CB  GLN R 219    11431  11431  11431      0      0      0       C
ATOM   1380  CG  GLN R 219       4.679  -6.077  -1.484  1.00 90.25           C
ANISOU 1380  CG  GLN R 219    11431  11431  11431      0      0      0       C
ATOM   1381  CD  GLN R 219       4.667  -5.164  -2.683  1.00 90.25           C
ANISOU 1381  CD  GLN R 219    11431  11431  11431      0      0      0       C
ATOM   1382  OE1 GLN R 219       5.281  -5.451  -3.709  1.00 90.25           O
ANISOU 1382  OE1 GLN R 219    11431  11431  11431      0      0      0       O
ATOM   1383  NE2 GLN R 219       3.964  -4.051  -2.563  1.00 90.25           N
ANISOU 1383  NE2 GLN R 219    11431  11431  11431      0      0      0       N
ATOM      0  H   GLN R 219       6.253  -9.879  -1.824  1.00 90.25           H   new
ATOM      0  HA  GLN R 219       6.149  -7.731   0.219  1.00 90.25           H   new
ATOM      0  HB2 GLN R 219       6.400  -7.131  -2.214  1.00 90.25           H   new
ATOM      0  HB3 GLN R 219       4.859  -7.929  -2.554  1.00 90.25           H   new
ATOM      0  HG2 GLN R 219       3.646  -6.302  -1.181  1.00 90.25           H   new
ATOM      0  HG3 GLN R 219       5.159  -5.567  -0.636  1.00 90.25           H   new
ATOM      0 HE21 GLN R 219       3.917  -3.405  -3.325  1.00 90.25           H   new
ATOM      0 HE22 GLN R 219       3.479  -3.855  -1.711  1.00 90.25           H   new
ATOM   1384  N   TYR R 220       3.648  -9.765  -0.475  1.00 90.25           N
ANISOU 1384  N   TYR R 220    11431  11431  11431      0      0      0       N
ATOM   1385  CA  TYR R 220       2.301 -10.078  -0.005  1.00 90.25           C
ANISOU 1385  CA  TYR R 220    11431  11431  11431      0      0      0       C
ATOM   1386  C   TYR R 220       2.246 -11.365   0.808  1.00 90.25           C
ANISOU 1386  C   TYR R 220    11431  11431  11431      0      0      0       C
ATOM   1387  O   TYR R 220       1.739 -11.350   1.933  1.00 90.25           O
ANISOU 1387  O   TYR R 220    11431  11431  11431      0      0      0       O
ATOM   1388  CB  TYR R 220       1.329 -10.153  -1.189  1.00 90.25           C
ANISOU 1388  CB  TYR R 220    11431  11431  11431      0      0      0       C
ATOM   1389  CG  TYR R 220      -0.114 -10.354  -0.777  1.00 90.25           C
ANISOU 1389  CG  TYR R 220    11431  11431  11431      0      0      0       C
ATOM   1390  CD1 TYR R 220      -0.880  -9.292  -0.318  1.00 90.25           C
ANISOU 1390  CD1 TYR R 220    11431  11431  11431      0      0      0       C
ATOM   1391  CD2 TYR R 220      -0.707 -11.606  -0.845  1.00 90.25           C
ANISOU 1391  CD2 TYR R 220    11431  11431  11431      0      0      0       C
ATOM   1392  CE1 TYR R 220      -2.196  -9.472   0.059  1.00 90.25           C
ANISOU 1392  CE1 TYR R 220    11431  11431  11431      0      0      0       C
ATOM   1393  CE2 TYR R 220      -2.021 -11.796  -0.469  1.00 90.25           C
ANISOU 1393  CE2 TYR R 220    11431  11431  11431      0      0      0       C
ATOM   1394  CZ  TYR R 220      -2.761 -10.726  -0.018  1.00 90.25           C
ANISOU 1394  CZ  TYR R 220    11431  11431  11431      0      0      0       C
ATOM   1395  OH  TYR R 220      -4.069 -10.915   0.355  1.00 90.25           O
ANISOU 1395  OH  TYR R 220    11431  11431  11431      0      0      0       O
ATOM      0  H   TYR R 220       4.023 -10.385  -1.165  1.00 90.25           H   new
ATOM      0  HA  TYR R 220       1.998  -9.262   0.668  1.00 90.25           H   new
ATOM      0  HB2 TYR R 220       1.408  -9.226  -1.777  1.00 90.25           H   new
ATOM      0  HB3 TYR R 220       1.632 -10.979  -1.849  1.00 90.25           H   new
ATOM      0  HD1 TYR R 220      -0.431  -8.290  -0.253  1.00 90.25           H   new
ATOM      0  HD2 TYR R 220      -0.119 -12.463  -1.205  1.00 90.25           H   new
ATOM      0  HE1 TYR R 220      -2.790  -8.619   0.419  1.00 90.25           H   new
ATOM      0  HE2 TYR R 220      -2.475 -12.796  -0.529  1.00 90.25           H   new
ATOM      0  HH  TYR R 220      -4.370 -10.145   0.918  1.00 90.25           H   new
ATOM   1396  N   PHE R 221       2.746 -12.482   0.279  1.00 90.25           N
ANISOU 1396  N   PHE R 221    11431  11431  11431      0      0      0       N
ATOM   1397  CA  PHE R 221       2.630 -13.751   0.989  1.00 90.25           C
ANISOU 1397  CA  PHE R 221    11431  11431  11431      0      0      0       C
ATOM   1398  C   PHE R 221       3.548 -13.831   2.200  1.00 90.25           C
ANISOU 1398  C   PHE R 221    11431  11431  11431      0      0      0       C
ATOM   1399  O   PHE R 221       3.336 -14.687   3.064  1.00 90.25           O
ANISOU 1399  O   PHE R 221    11431  11431  11431      0      0      0       O
ATOM   1400  CB  PHE R 221       2.924 -14.916   0.043  1.00 90.25           C
ANISOU 1400  CB  PHE R 221    11431  11431  11431      0      0      0       C
ATOM   1401  CG  PHE R 221       1.708 -15.449  -0.656  1.00 90.25           C
ANISOU 1401  CG  PHE R 221    11431  11431  11431      0      0      0       C
ATOM   1402  CD1 PHE R 221       0.560 -14.686  -0.755  1.00 90.25           C
ANISOU 1402  CD1 PHE R 221    11431  11431  11431      0      0      0       C
ATOM   1403  CD2 PHE R 221       1.716 -16.714  -1.218  1.00 90.25           C
ANISOU 1403  CD2 PHE R 221    11431  11431  11431      0      0      0       C
ATOM   1404  CE1 PHE R 221      -0.559 -15.172  -1.399  1.00 90.25           C
ANISOU 1404  CE1 PHE R 221    11431  11431  11431      0      0      0       C
ATOM   1405  CE2 PHE R 221       0.600 -17.207  -1.863  1.00 90.25           C
ANISOU 1405  CE2 PHE R 221    11431  11431  11431      0      0      0       C
ATOM   1406  CZ  PHE R 221      -0.540 -16.435  -1.954  1.00 90.25           C
ANISOU 1406  CZ  PHE R 221    11431  11431  11431      0      0      0       C
ATOM      0  H   PHE R 221       3.216 -12.532  -0.602  1.00 90.25           H   new
ATOM      0  HA  PHE R 221       1.595 -13.817   1.355  1.00 90.25           H   new
ATOM      0  HB2 PHE R 221       3.655 -14.589  -0.711  1.00 90.25           H   new
ATOM      0  HB3 PHE R 221       3.394 -15.730   0.614  1.00 90.25           H   new
ATOM      0  HD1 PHE R 221       0.538 -13.678  -0.315  1.00 90.25           H   new
ATOM      0  HD2 PHE R 221       2.622 -17.333  -1.150  1.00 90.25           H   new
ATOM      0  HE1 PHE R 221      -1.466 -14.553  -1.470  1.00 90.25           H   new
ATOM      0  HE2 PHE R 221       0.619 -18.214  -2.304  1.00 90.25           H   new
ATOM      0  HZ  PHE R 221      -1.431 -16.825  -2.468  1.00 90.25           H   new
ATOM   1407  N   GLY R 222       4.561 -12.976   2.279  1.00 90.25           N
ANISOU 1407  N   GLY R 222    11431  11431  11431      0      0      0       N
ATOM   1408  CA  GLY R 222       5.487 -12.993   3.385  1.00 90.25           C
ANISOU 1408  CA  GLY R 222    11431  11431  11431      0      0      0       C
ATOM   1409  C   GLY R 222       4.910 -12.415   4.663  1.00 90.25           C
ANISOU 1409  C   GLY R 222    11431  11431  11431      0      0      0       C
ATOM   1410  O   GLY R 222       4.743 -13.115   5.665  1.00 90.25           O
ANISOU 1410  O   GLY R 222    11431  11431  11431      0      0      0       O
ATOM      0  H   GLY R 222       4.752 -12.274   1.593  1.00 90.25           H   new
ATOM      0  HA2 GLY R 222       5.805 -14.029   3.571  1.00 90.25           H   new
ATOM      0  HA3 GLY R 222       6.387 -12.425   3.108  1.00 90.25           H   new
ATOM   1411  N   PRO R 223       4.608 -11.114   4.654  1.00 90.25           N
ANISOU 1411  N   PRO R 223    11431  11431  11431      0      0      0       N
ATOM   1412  CA  PRO R 223       4.109 -10.471   5.881  1.00 90.25           C
ANISOU 1412  CA  PRO R 223    11431  11431  11431      0      0      0       C
ATOM   1413  C   PRO R 223       2.801 -11.038   6.405  1.00 90.25           C
ANISOU 1413  C   PRO R 223    11431  11431  11431      0      0      0       C
ATOM   1414  O   PRO R 223       2.576 -11.001   7.621  1.00 90.25           O
ANISOU 1414  O   PRO R 223    11431  11431  11431      0      0      0       O
ATOM   1415  CB  PRO R 223       3.956  -9.003   5.460  1.00 90.25           C
ANISOU 1415  CB  PRO R 223    11431  11431  11431      0      0      0       C
ATOM   1416  CG  PRO R 223       4.931  -8.838   4.354  1.00 90.25           C
ANISOU 1416  CG  PRO R 223    11431  11431  11431      0      0      0       C
ATOM   1417  CD  PRO R 223       4.900 -10.128   3.602  1.00 90.25           C
ANISOU 1417  CD  PRO R 223    11431  11431  11431      0      0      0       C
ATOM      0  HA  PRO R 223       4.797 -10.633   6.724  1.00 90.25           H   new
ATOM      0  HB2 PRO R 223       2.930  -8.785   5.127  1.00 90.25           H   new
ATOM      0  HB3 PRO R 223       4.175  -8.321   6.294  1.00 90.25           H   new
ATOM      0  HG2 PRO R 223       4.655  -7.994   3.705  1.00 90.25           H   new
ATOM      0  HG3 PRO R 223       5.939  -8.629   4.742  1.00 90.25           H   new
ATOM      0  HD2 PRO R 223       4.127 -10.125   2.820  1.00 90.25           H   new
ATOM      0  HD3 PRO R 223       5.860 -10.334   3.105  1.00 90.25           H   new
ATOM   1418  N   LEU R 224       1.925 -11.550   5.536  1.00 90.25           N
ANISOU 1418  N   LEU R 224    11431  11431  11431      0      0      0       N
ATOM   1419  CA  LEU R 224       0.604 -11.983   5.986  1.00 90.25           C
ANISOU 1419  CA  LEU R 224    11431  11431  11431      0      0      0       C
ATOM   1420  C   LEU R 224       0.701 -13.125   6.990  1.00 90.25           C
ANISOU 1420  C   LEU R 224    11431  11431  11431      0      0      0       C
ATOM   1421  O   LEU R 224       0.144 -13.048   8.092  1.00 90.25           O
ANISOU 1421  O   LEU R 224    11431  11431  11431      0      0      0       O
ATOM   1422  CB  LEU R 224      -0.247 -12.398   4.787  1.00 90.25           C
ANISOU 1422  CB  LEU R 224    11431  11431  11431      0      0      0       C
ATOM   1423  CG  LEU R 224      -1.737 -12.606   5.060  1.00 90.25           C
ANISOU 1423  CG  LEU R 224    11431  11431  11431      0      0      0       C
ATOM   1424  CD1 LEU R 224      -2.488 -11.299   4.921  1.00 90.25           C
ANISOU 1424  CD1 LEU R 224    11431  11431  11431      0      0      0       C
ATOM   1425  CD2 LEU R 224      -2.314 -13.660   4.130  1.00 90.25           C
ANISOU 1425  CD2 LEU R 224    11431  11431  11431      0      0      0       C
ATOM      0  H   LEU R 224       2.099 -11.670   4.559  1.00 90.25           H   new
ATOM      0  HA  LEU R 224       0.123 -11.134   6.494  1.00 90.25           H   new
ATOM      0  HB2 LEU R 224      -0.142 -11.631   4.006  1.00 90.25           H   new
ATOM      0  HB3 LEU R 224       0.164 -13.333   4.378  1.00 90.25           H   new
ATOM      0  HG  LEU R 224      -1.853 -12.964   6.094  1.00 90.25           H   new
ATOM      0 HD11 LEU R 224      -3.557 -11.467   5.120  1.00 90.25           H   new
ATOM      0 HD12 LEU R 224      -2.091 -10.569   5.642  1.00 90.25           H   new
ATOM      0 HD13 LEU R 224      -2.363 -10.910   3.900  1.00 90.25           H   new
ATOM      0 HD21 LEU R 224      -3.385 -13.792   4.344  1.00 90.25           H   new
ATOM      0 HD22 LEU R 224      -2.187 -13.338   3.086  1.00 90.25           H   new
ATOM      0 HD23 LEU R 224      -1.789 -14.614   4.285  1.00 90.25           H   new
ATOM   1426  N   CYS R 225       1.417 -14.192   6.630  1.00 90.25           N
ANISOU 1426  N   CYS R 225    11431  11431  11431      0      0      0       N
ATOM   1427  CA  CYS R 225       1.531 -15.342   7.522  1.00 90.25           C
ANISOU 1427  CA  CYS R 225    11431  11431  11431      0      0      0       C
ATOM   1428  C   CYS R 225       2.284 -14.977   8.794  1.00 90.25           C
ANISOU 1428  C   CYS R 225    11431  11431  11431      0      0      0       C
ATOM   1429  O   CYS R 225       1.959 -15.466   9.883  1.00 90.25           O
ANISOU 1429  O   CYS R 225    11431  11431  11431      0      0      0       O
ATOM   1430  CB  CYS R 225       2.221 -16.498   6.800  1.00 90.25           C
ANISOU 1430  CB  CYS R 225    11431  11431  11431      0      0      0       C
ATOM   1431  SG  CYS R 225       1.989 -18.110   7.580  1.00 90.25           S
ANISOU 1431  SG  CYS R 225    11431  11431  11431      0      0      0       S
ATOM      0  H   CYS R 225       1.907 -14.280   5.763  1.00 90.25           H   new
ATOM      0  HA  CYS R 225       0.518 -15.658   7.812  1.00 90.25           H   new
ATOM      0  HB2 CYS R 225       1.844 -16.546   5.768  1.00 90.25           H   new
ATOM      0  HB3 CYS R 225       3.299 -16.285   6.740  1.00 90.25           H   new
ATOM      0  HG  CYS R 225       2.611 -19.019   6.890  1.00 90.25           H   new
ATOM   1432  N   PHE R 226       3.292 -14.115   8.673  1.00 90.25           N
ANISOU 1432  N   PHE R 226    11431  11431  11431      0      0      0       N
ATOM   1433  CA  PHE R 226       4.078 -13.706   9.832  1.00 90.25           C
ANISOU 1433  CA  PHE R 226    11431  11431  11431      0      0      0       C
ATOM   1434  C   PHE R 226       3.213 -12.955  10.842  1.00 90.25           C
ANISOU 1434  C   PHE R 226    11431  11431  11431      0      0      0       C
ATOM   1435  O   PHE R 226       3.211 -13.270  12.043  1.00 90.25           O
ANISOU 1435  O   PHE R 226    11431  11431  11431      0      0      0       O
ATOM   1436  CB  PHE R 226       5.246 -12.849   9.346  1.00 90.25           C
ANISOU 1436  CB  PHE R 226    11431  11431  11431      0      0      0       C
ATOM   1437  CG  PHE R 226       6.293 -12.596  10.378  1.00 90.25           C
ANISOU 1437  CG  PHE R 226    11431  11431  11431      0      0      0       C
ATOM   1438  CD1 PHE R 226       7.196 -13.588  10.720  1.00 90.25           C
ANISOU 1438  CD1 PHE R 226    11431  11431  11431      0      0      0       C
ATOM   1439  CD2 PHE R 226       6.401 -11.359  10.980  1.00 90.25           C
ANISOU 1439  CD2 PHE R 226    11431  11431  11431      0      0      0       C
ATOM   1440  CE1 PHE R 226       8.171 -13.356  11.662  1.00 90.25           C
ANISOU 1440  CE1 PHE R 226    11431  11431  11431      0      0      0       C
ATOM   1441  CE2 PHE R 226       7.371 -11.123  11.920  1.00 90.25           C
ANISOU 1441  CE2 PHE R 226    11431  11431  11431      0      0      0       C
ATOM   1442  CZ  PHE R 226       8.261 -12.121  12.264  1.00 90.25           C
ANISOU 1442  CZ  PHE R 226    11431  11431  11431      0      0      0       C
ATOM      0  H   PHE R 226       3.575 -13.699   7.809  1.00 90.25           H   new
ATOM      0  HA  PHE R 226       4.470 -14.594  10.351  1.00 90.25           H   new
ATOM      0  HB2 PHE R 226       5.713 -13.343   8.481  1.00 90.25           H   new
ATOM      0  HB3 PHE R 226       4.855 -11.883   8.993  1.00 90.25           H   new
ATOM      0  HD1 PHE R 226       7.133 -14.572  10.233  1.00 90.25           H   new
ATOM      0  HD2 PHE R 226       5.703 -10.555  10.703  1.00 90.25           H   new
ATOM      0  HE1 PHE R 226       8.877 -14.155  11.934  1.00 90.25           H   new
ATOM      0  HE2 PHE R 226       7.440 -10.136  12.401  1.00 90.25           H   new
ATOM      0  HZ  PHE R 226       9.040 -11.930  13.017  1.00 90.25           H   new
ATOM   1443  N   ILE R 227       2.448 -11.971  10.360  1.00 90.25           N
ANISOU 1443  N   ILE R 227    11431  11431  11431      0      0      0       N
ATOM   1444  CA  ILE R 227       1.545 -11.220  11.227  1.00 90.25           C
ANISOU 1444  CA  ILE R 227    11431  11431  11431      0      0      0       C
ATOM   1445  C   ILE R 227       0.494 -12.143  11.825  1.00 90.25           C
ANISOU 1445  C   ILE R 227    11431  11431  11431      0      0      0       C
ATOM   1446  O   ILE R 227       0.152 -12.033  13.011  1.00 90.25           O
ANISOU 1446  O   ILE R 227    11431  11431  11431      0      0      0       O
ATOM   1447  CB  ILE R 227       0.905 -10.058  10.443  1.00 90.25           C
ANISOU 1447  CB  ILE R 227    11431  11431  11431      0      0      0       C
ATOM   1448  CG1 ILE R 227       1.875  -8.885  10.333  1.00 90.25           C
ANISOU 1448  CG1 ILE R 227    11431  11431  11431      0      0      0       C
ATOM   1449  CG2 ILE R 227      -0.388  -9.609  11.095  1.00 90.25           C
ANISOU 1449  CG2 ILE R 227    11431  11431  11431      0      0      0       C
ATOM   1450  CD1 ILE R 227       1.330  -7.729   9.527  1.00 90.25           C
ANISOU 1450  CD1 ILE R 227    11431  11431  11431      0      0      0       C
ATOM      0  H   ILE R 227       2.438 -11.686   9.402  1.00 90.25           H   new
ATOM      0  HA  ILE R 227       2.118 -10.789  12.061  1.00 90.25           H   new
ATOM      0  HB  ILE R 227       0.674 -10.421   9.431  1.00 90.25           H   new
ATOM      0 HG12 ILE R 227       2.127  -8.531  11.344  1.00 90.25           H   new
ATOM      0 HG13 ILE R 227       2.811  -9.235   9.872  1.00 90.25           H   new
ATOM      0 HG21 ILE R 227      -0.823  -8.781  10.516  1.00 90.25           H   new
ATOM      0 HG22 ILE R 227      -1.097 -10.449  11.121  1.00 90.25           H   new
ATOM      0 HG23 ILE R 227      -0.183  -9.271  12.122  1.00 90.25           H   new
ATOM      0 HD11 ILE R 227       2.078  -6.923   9.489  1.00 90.25           H   new
ATOM      0 HD12 ILE R 227       1.105  -8.068   8.505  1.00 90.25           H   new
ATOM      0 HD13 ILE R 227       0.410  -7.353   9.999  1.00 90.25           H   new
ATOM   1451  N   PHE R 228      -0.041 -13.065  11.019  1.00 90.25           N
ANISOU 1451  N   PHE R 228    11431  11431  11431      0      0      0       N
ATOM   1452  CA  PHE R 228      -1.048 -13.987  11.529  1.00 90.25           C
ANISOU 1452  CA  PHE R 228    11431  11431  11431      0      0      0       C
ATOM   1453  C   PHE R 228      -0.498 -14.834  12.668  1.00 90.25           C
ANISOU 1453  C   PHE R 228    11431  11431  11431      0      0      0       C
ATOM   1454  O   PHE R 228      -1.170 -15.018  13.689  1.00 90.25           O
ANISOU 1454  O   PHE R 228    11431  11431  11431      0      0      0       O
ATOM   1455  CB  PHE R 228      -1.563 -14.879  10.403  1.00 90.25           C
ANISOU 1455  CB  PHE R 228    11431  11431  11431      0      0      0       C
ATOM   1456  CG  PHE R 228      -2.447 -15.998  10.874  1.00 90.25           C
ANISOU 1456  CG  PHE R 228    11431  11431  11431      0      0      0       C
ATOM   1457  CD1 PHE R 228      -3.780 -15.770  11.157  1.00 90.25           C
ANISOU 1457  CD1 PHE R 228    11431  11431  11431      0      0      0       C
ATOM   1458  CD2 PHE R 228      -1.942 -17.277  11.032  1.00 90.25           C
ANISOU 1458  CD2 PHE R 228    11431  11431  11431      0      0      0       C
ATOM   1459  CE1 PHE R 228      -4.594 -16.797  11.589  1.00 90.25           C
ANISOU 1459  CE1 PHE R 228    11431  11431  11431      0      0      0       C
ATOM   1460  CE2 PHE R 228      -2.750 -18.307  11.465  1.00 90.25           C
ANISOU 1460  CE2 PHE R 228    11431  11431  11431      0      0      0       C
ATOM   1461  CZ  PHE R 228      -4.078 -18.067  11.743  1.00 90.25           C
ANISOU 1461  CZ  PHE R 228    11431  11431  11431      0      0      0       C
ATOM      0  H   PHE R 228       0.196 -13.186  10.055  1.00 90.25           H   new
ATOM      0  HA  PHE R 228      -1.884 -13.392  11.926  1.00 90.25           H   new
ATOM      0  HB2 PHE R 228      -2.121 -14.261   9.684  1.00 90.25           H   new
ATOM      0  HB3 PHE R 228      -0.704 -15.305   9.863  1.00 90.25           H   new
ATOM      0  HD1 PHE R 228      -4.197 -14.759  11.037  1.00 90.25           H   new
ATOM      0  HD2 PHE R 228      -0.883 -17.474  10.809  1.00 90.25           H   new
ATOM      0  HE1 PHE R 228      -5.654 -16.603  11.810  1.00 90.25           H   new
ATOM      0  HE2 PHE R 228      -2.335 -19.318  11.588  1.00 90.25           H   new
ATOM      0  HZ  PHE R 228      -4.726 -18.887  12.087  1.00 90.25           H   new
ATOM   1462  N   ILE R 229       0.720 -15.356  12.515  1.00 90.25           N
ANISOU 1462  N   ILE R 229    11431  11431  11431      0      0      0       N
ATOM   1463  CA  ILE R 229       1.310 -16.185  13.566  1.00 90.25           C
ANISOU 1463  CA  ILE R 229    11431  11431  11431      0      0      0       C
ATOM   1464  C   ILE R 229       1.516 -15.367  14.835  1.00 90.25           C
ANISOU 1464  C   ILE R 229    11431  11431  11431      0      0      0       C
ATOM   1465  O   ILE R 229       1.163 -15.802  15.942  1.00 90.25           O
ANISOU 1465  O   ILE R 229    11431  11431  11431      0      0      0       O
ATOM   1466  CB  ILE R 229       2.625 -16.817  13.080  1.00 90.25           C
ANISOU 1466  CB  ILE R 229    11431  11431  11431      0      0      0       C
ATOM   1467  CG1 ILE R 229       2.338 -17.959  12.109  1.00 90.25           C
ANISOU 1467  CG1 ILE R 229    11431  11431  11431      0      0      0       C
ATOM   1468  CG2 ILE R 229       3.435 -17.327  14.259  1.00 90.25           C
ANISOU 1468  CG2 ILE R 229    11431  11431  11431      0      0      0       C
ATOM   1469  CD1 ILE R 229       1.548 -19.090  12.724  1.00 90.25           C
ANISOU 1469  CD1 ILE R 229    11431  11431  11431      0      0      0       C
ATOM      0  H   ILE R 229       1.295 -15.226  11.707  1.00 90.25           H   new
ATOM      0  HA  ILE R 229       0.616 -17.004  13.805  1.00 90.25           H   new
ATOM      0  HB  ILE R 229       3.209 -16.046  12.557  1.00 90.25           H   new
ATOM      0 HG12 ILE R 229       1.785 -17.564  11.244  1.00 90.25           H   new
ATOM      0 HG13 ILE R 229       3.291 -18.354  11.728  1.00 90.25           H   new
ATOM      0 HG21 ILE R 229       4.371 -17.775  13.895  1.00 90.25           H   new
ATOM      0 HG22 ILE R 229       3.668 -16.490  14.934  1.00 90.25           H   new
ATOM      0 HG23 ILE R 229       2.853 -18.085  14.804  1.00 90.25           H   new
ATOM      0 HD11 ILE R 229       1.380 -19.873  11.970  1.00 90.25           H   new
ATOM      0 HD12 ILE R 229       2.109 -19.512  13.571  1.00 90.25           H   new
ATOM      0 HD13 ILE R 229       0.579 -18.710  13.080  1.00 90.25           H   new
ATOM   1470  N   CYS R 230       2.074 -14.160  14.693  1.00 90.25           N
ANISOU 1470  N   CYS R 230    11431  11431  11431      0      0      0       N
ATOM   1471  CA  CYS R 230       2.327 -13.333  15.871  1.00 90.25           C
ANISOU 1471  CA  CYS R 230    11431  11431  11431      0      0      0       C
ATOM   1472  C   CYS R 230       1.031 -13.022  16.613  1.00 90.25           C
ANISOU 1472  C   CYS R 230    11431  11431  11431      0      0      0       C
ATOM   1473  O   CYS R 230       0.958 -13.140  17.846  1.00 90.25           O
ANISOU 1473  O   CYS R 230    11431  11431  11431      0      0      0       O
ATOM   1474  CB  CYS R 230       3.035 -12.040  15.465  1.00 90.25           C
ANISOU 1474  CB  CYS R 230    11431  11431  11431      0      0      0       C
ATOM   1475  SG  CYS R 230       4.700 -12.267  14.813  1.00 90.25           S
ANISOU 1475  SG  CYS R 230    11431  11431  11431      0      0      0       S
ATOM      0  H   CYS R 230       2.345 -13.754  13.820  1.00 90.25           H   new
ATOM      0  HA  CYS R 230       2.980 -13.897  16.553  1.00 90.25           H   new
ATOM      0  HB2 CYS R 230       2.426 -11.527  14.706  1.00 90.25           H   new
ATOM      0  HB3 CYS R 230       3.086 -11.375  16.340  1.00 90.25           H   new
ATOM      0  HG  CYS R 230       4.632 -12.729  13.600  1.00 90.25           H   new
ATOM   1476  N   TYR R 231      -0.015 -12.648  15.875  1.00 90.25           N
ANISOU 1476  N   TYR R 231    11431  11431  11431      0      0      0       N
ATOM   1477  CA  TYR R 231      -1.248 -12.233  16.530  1.00 90.25           C
ANISOU 1477  CA  TYR R 231    11431  11431  11431      0      0      0       C
ATOM   1478  C   TYR R 231      -2.026 -13.418  17.088  1.00 90.25           C
ANISOU 1478  C   TYR R 231    11431  11431  11431      0      0      0       C
ATOM   1479  O   TYR R 231      -2.671 -13.290  18.133  1.00 90.25           O
ANISOU 1479  O   TYR R 231    11431  11431  11431      0      0      0       O
ATOM   1480  CB  TYR R 231      -2.098 -11.412  15.570  1.00 90.25           C
ANISOU 1480  CB  TYR R 231    11431  11431  11431      0      0      0       C
ATOM   1481  CG  TYR R 231      -1.636  -9.977  15.494  1.00 90.25           C
ANISOU 1481  CG  TYR R 231    11431  11431  11431      0      0      0       C
ATOM   1482  CD1 TYR R 231      -0.902  -9.417  16.527  1.00 90.25           C
ANISOU 1482  CD1 TYR R 231    11431  11431  11431      0      0      0       C
ATOM   1483  CD2 TYR R 231      -1.923  -9.188  14.394  1.00 90.25           C
ANISOU 1483  CD2 TYR R 231    11431  11431  11431      0      0      0       C
ATOM   1484  CE1 TYR R 231      -0.472  -8.112  16.470  1.00 90.25           C
ANISOU 1484  CE1 TYR R 231    11431  11431  11431      0      0      0       C
ATOM   1485  CE2 TYR R 231      -1.496  -7.879  14.328  1.00 90.25           C
ANISOU 1485  CE2 TYR R 231    11431  11431  11431      0      0      0       C
ATOM   1486  CZ  TYR R 231      -0.770  -7.347  15.369  1.00 90.25           C
ANISOU 1486  CZ  TYR R 231    11431  11431  11431      0      0      0       C
ATOM   1487  OH  TYR R 231      -0.340  -6.043  15.309  1.00 90.25           O
ANISOU 1487  OH  TYR R 231    11431  11431  11431      0      0      0       O
ATOM      0  H   TYR R 231      -0.032 -12.625  14.875  1.00 90.25           H   new
ATOM      0  HA  TYR R 231      -0.980 -11.602  17.390  1.00 90.25           H   new
ATOM      0  HB2 TYR R 231      -2.058 -11.863  14.568  1.00 90.25           H   new
ATOM      0  HB3 TYR R 231      -3.149 -11.442  15.894  1.00 90.25           H   new
ATOM      0  HD1 TYR R 231      -0.659 -10.028  17.409  1.00 90.25           H   new
ATOM      0  HD2 TYR R 231      -2.501  -9.612  13.559  1.00 90.25           H   new
ATOM      0  HE1 TYR R 231       0.107  -7.683  17.301  1.00 90.25           H   new
ATOM      0  HE2 TYR R 231      -1.734  -7.263  13.448  1.00 90.25           H   new
ATOM      0  HH  TYR R 231      -0.638  -5.632  14.447  1.00 90.25           H   new
ATOM   1488  N   PHE R 232      -1.967 -14.580  16.437  1.00 90.25           N
ANISOU 1488  N   PHE R 232    11431  11431  11431      0      0      0       N
ATOM   1489  CA  PHE R 232      -2.573 -15.763  17.036  1.00 90.25           C
ANISOU 1489  CA  PHE R 232    11431  11431  11431      0      0      0       C
ATOM   1490  C   PHE R 232      -1.878 -16.131  18.341  1.00 90.25           C
ANISOU 1490  C   PHE R 232    11431  11431  11431      0      0      0       C
ATOM   1491  O   PHE R 232      -2.539 -16.485  19.324  1.00 90.25           O
ANISOU 1491  O   PHE R 232    11431  11431  11431      0      0      0       O
ATOM   1492  CB  PHE R 232      -2.536 -16.936  16.061  1.00 90.25           C
ANISOU 1492  CB  PHE R 232    11431  11431  11431      0      0      0       C
ATOM   1493  CG  PHE R 232      -3.435 -18.070  16.455  1.00 90.25           C
ANISOU 1493  CG  PHE R 232    11431  11431  11431      0      0      0       C
ATOM   1494  CD1 PHE R 232      -4.804 -17.971  16.298  1.00 90.25           C
ANISOU 1494  CD1 PHE R 232    11431  11431  11431      0      0      0       C
ATOM   1495  CD2 PHE R 232      -2.911 -19.232  16.989  1.00 90.25           C
ANISOU 1495  CD2 PHE R 232    11431  11431  11431      0      0      0       C
ATOM   1496  CE1 PHE R 232      -5.633 -19.011  16.662  1.00 90.25           C
ANISOU 1496  CE1 PHE R 232    11431  11431  11431      0      0      0       C
ATOM   1497  CE2 PHE R 232      -3.735 -20.275  17.356  1.00 90.25           C
ANISOU 1497  CE2 PHE R 232    11431  11431  11431      0      0      0       C
ATOM   1498  CZ  PHE R 232      -5.097 -20.165  17.192  1.00 90.25           C
ANISOU 1498  CZ  PHE R 232    11431  11431  11431      0      0      0       C
ATOM      0  H   PHE R 232      -1.532 -14.721  15.548  1.00 90.25           H   new
ATOM      0  HA  PHE R 232      -3.624 -15.530  17.263  1.00 90.25           H   new
ATOM      0  HB2 PHE R 232      -2.825 -16.580  15.061  1.00 90.25           H   new
ATOM      0  HB3 PHE R 232      -1.503 -17.307  15.985  1.00 90.25           H   new
ATOM      0  HD1 PHE R 232      -5.238 -17.052  15.878  1.00 90.25           H   new
ATOM      0  HD2 PHE R 232      -1.823 -19.326  17.123  1.00 90.25           H   new
ATOM      0  HE1 PHE R 232      -6.721 -18.920  16.530  1.00 90.25           H   new
ATOM      0  HE2 PHE R 232      -3.304 -21.194  17.780  1.00 90.25           H   new
ATOM      0  HZ  PHE R 232      -5.756 -20.996  17.483  1.00 90.25           H   new
ATOM   1499  N   LYS R 233      -0.545 -16.047  18.374  1.00 90.25           N
ANISOU 1499  N   LYS R 233    11431  11431  11431      0      0      0       N
ATOM   1500  CA  LYS R 233       0.173 -16.349  19.609  1.00 90.25           C
ANISOU 1500  CA  LYS R 233    11431  11431  11431      0      0      0       C
ATOM   1501  C   LYS R 233      -0.210 -15.378  20.721  1.00 90.25           C
ANISOU 1501  C   LYS R 233    11431  11431  11431      0      0      0       C
ATOM   1502  O   LYS R 233      -0.474 -15.790  21.859  1.00 90.25           O
ANISOU 1502  O   LYS R 233    11431  11431  11431      0      0      0       O
ATOM   1503  CB  LYS R 233       1.680 -16.318  19.361  1.00 90.25           C
ANISOU 1503  CB  LYS R 233    11431  11431  11431      0      0      0       C
ATOM   1504  CG  LYS R 233       2.208 -17.525  18.613  1.00 90.25           C
ANISOU 1504  CG  LYS R 233    11431  11431  11431      0      0      0       C
ATOM   1505  CD  LYS R 233       2.538 -18.659  19.565  1.00 90.25           C
ANISOU 1505  CD  LYS R 233    11431  11431  11431      0      0      0       C
ATOM   1506  CE  LYS R 233       3.738 -18.317  20.428  1.00 90.25           C
ANISOU 1506  CE  LYS R 233    11431  11431  11431      0      0      0       C
ATOM   1507  NZ  LYS R 233       4.902 -17.872  19.613  1.00 90.25           N
ANISOU 1507  NZ  LYS R 233    11431  11431  11431      0      0      0       N
ATOM      0  H   LYS R 233       0.030 -15.786  17.599  1.00 90.25           H   new
ATOM      0  HA  LYS R 233      -0.112 -17.360  19.936  1.00 90.25           H   new
ATOM      0  HB2 LYS R 233       1.929 -15.410  18.792  1.00 90.25           H   new
ATOM      0  HB3 LYS R 233       2.199 -16.244  20.328  1.00 90.25           H   new
ATOM      0  HG2 LYS R 233       1.460 -17.863  17.881  1.00 90.25           H   new
ATOM      0  HG3 LYS R 233       3.108 -17.244  18.046  1.00 90.25           H   new
ATOM      0  HD2 LYS R 233       1.669 -18.869  20.206  1.00 90.25           H   new
ATOM      0  HD3 LYS R 233       2.743 -19.575  18.992  1.00 90.25           H   new
ATOM      0  HE2 LYS R 233       3.464 -17.523  21.138  1.00 90.25           H   new
ATOM      0  HE3 LYS R 233       4.023 -19.197  21.023  1.00 90.25           H   new
ATOM      0  HZ1 LYS R 233       5.750 -18.161  20.057  1.00 90.25           H + new
ATOM      0  HZ2 LYS R 233       4.847 -18.280  18.702  1.00 90.25           H + new
ATOM      0  HZ3 LYS R 233       4.892 -16.875  19.533  1.00 90.25           H + new
ATOM   1508  N   ILE R 234      -0.260 -14.080  20.409  1.00 90.25           N
ANISOU 1508  N   ILE R 234    11431  11431  11431      0      0      0       N
ATOM   1509  CA  ILE R 234      -0.577 -13.101  21.447  1.00 90.25           C
ANISOU 1509  CA  ILE R 234    11431  11431  11431      0      0      0       C
ATOM   1510  C   ILE R 234      -2.016 -13.273  21.928  1.00 90.25           C
ANISOU 1510  C   ILE R 234    11431  11431  11431      0      0      0       C
ATOM   1511  O   ILE R 234      -2.304 -13.128  23.121  1.00 90.25           O
ANISOU 1511  O   ILE R 234    11431  11431  11431      0      0      0       O
ATOM   1512  CB  ILE R 234      -0.294 -11.669  20.955  1.00 90.25           C
ANISOU 1512  CB  ILE R 234    11431  11431  11431      0      0      0       C
ATOM   1513  CG1 ILE R 234      -0.374 -10.673  22.101  1.00 90.25           C
ANISOU 1513  CG1 ILE R 234    11431  11431  11431      0      0      0       C
ATOM   1514  CG2 ILE R 234      -1.273 -11.229  19.909  1.00 90.25           C
ANISOU 1514  CG2 ILE R 234    11431  11431  11431      0      0      0       C
ATOM   1515  CD1 ILE R 234       0.199  -9.338  21.733  1.00 90.25           C
ANISOU 1515  CD1 ILE R 234    11431  11431  11431      0      0      0       C
ATOM      0  H   ILE R 234      -0.095 -13.702  19.498  1.00 90.25           H   new
ATOM      0  HA  ILE R 234       0.079 -13.279  22.312  1.00 90.25           H   new
ATOM      0  HB  ILE R 234       0.719 -11.691  20.528  1.00 90.25           H   new
ATOM      0 HG12 ILE R 234      -1.424 -10.548  22.403  1.00 90.25           H   new
ATOM      0 HG13 ILE R 234       0.166 -11.074  22.971  1.00 90.25           H   new
ATOM      0 HG21 ILE R 234      -1.033 -10.204  19.589  1.00 90.25           H   new
ATOM      0 HG22 ILE R 234      -1.215 -11.906  19.044  1.00 90.25           H   new
ATOM      0 HG23 ILE R 234      -2.291 -11.253  20.325  1.00 90.25           H   new
ATOM      0 HD11 ILE R 234       0.118  -8.655  22.591  1.00 90.25           H   new
ATOM      0 HD12 ILE R 234       1.257  -9.456  21.457  1.00 90.25           H   new
ATOM      0 HD13 ILE R 234      -0.358  -8.922  20.880  1.00 90.25           H   new
ATOM   1516  N   TYR R 235      -2.938 -13.611  21.020  1.00 90.25           N
ANISOU 1516  N   TYR R 235    11431  11431  11431      0      0      0       N
ATOM   1517  CA  TYR R 235      -4.322 -13.844  21.418  1.00 90.25           C
ANISOU 1517  CA  TYR R 235    11431  11431  11431      0      0      0       C
ATOM   1518  C   TYR R 235      -4.445 -15.060  22.328  1.00 90.25           C
ANISOU 1518  C   TYR R 235    11431  11431  11431      0      0      0       C
ATOM   1519  O   TYR R 235      -5.148 -15.020  23.347  1.00 90.25           O
ANISOU 1519  O   TYR R 235    11431  11431  11431      0      0      0       O
ATOM   1520  CB  TYR R 235      -5.196 -14.015  20.176  1.00 90.25           C
ANISOU 1520  CB  TYR R 235    11431  11431  11431      0      0      0       C
ATOM   1521  CG  TYR R 235      -6.569 -14.571  20.461  1.00 90.25           C
ANISOU 1521  CG  TYR R 235    11431  11431  11431      0      0      0       C
ATOM   1522  CD1 TYR R 235      -7.557 -13.786  21.035  1.00 90.25           C
ANISOU 1522  CD1 TYR R 235    11431  11431  11431      0      0      0       C
ATOM   1523  CD2 TYR R 235      -6.874 -15.892  20.159  1.00 90.25           C
ANISOU 1523  CD2 TYR R 235    11431  11431  11431      0      0      0       C
ATOM   1524  CE1 TYR R 235      -8.812 -14.302  21.295  1.00 90.25           C
ANISOU 1524  CE1 TYR R 235    11431  11431  11431      0      0      0       C
ATOM   1525  CE2 TYR R 235      -8.122 -16.415  20.415  1.00 90.25           C
ANISOU 1525  CE2 TYR R 235    11431  11431  11431      0      0      0       C
ATOM   1526  CZ  TYR R 235      -9.089 -15.618  20.983  1.00 90.25           C
ANISOU 1526  CZ  TYR R 235    11431  11431  11431      0      0      0       C
ATOM   1527  OH  TYR R 235     -10.334 -16.140  21.239  1.00 90.25           O
ANISOU 1527  OH  TYR R 235    11431  11431  11431      0      0      0       O
ATOM      0  H   TYR R 235      -2.756 -13.724  20.043  1.00 90.25           H   new
ATOM      0  HA  TYR R 235      -4.667 -12.969  21.988  1.00 90.25           H   new
ATOM      0  HB2 TYR R 235      -5.303 -13.039  19.679  1.00 90.25           H   new
ATOM      0  HB3 TYR R 235      -4.682 -14.682  19.468  1.00 90.25           H   new
ATOM      0  HD1 TYR R 235      -7.339 -12.738  21.287  1.00 90.25           H   new
ATOM      0  HD2 TYR R 235      -6.103 -16.533  19.706  1.00 90.25           H   new
ATOM      0  HE1 TYR R 235      -9.587 -13.667  21.749  1.00 90.25           H   new
ATOM      0  HE2 TYR R 235      -8.344 -17.463  20.167  1.00 90.25           H   new
ATOM      0  HH  TYR R 235     -10.360 -17.098  20.952  1.00 90.25           H   new
ATOM   1528  N   ILE R 236      -3.781 -16.161  21.969  1.00 90.25           N
ANISOU 1528  N   ILE R 236    11431  11431  11431      0      0      0       N
ATOM   1529  CA  ILE R 236      -3.900 -17.365  22.782  1.00 90.25           C
ANISOU 1529  CA  ILE R 236    11431  11431  11431      0      0      0       C
ATOM   1530  C   ILE R 236      -3.226 -17.170  24.134  1.00 90.25           C
ANISOU 1530  C   ILE R 236    11431  11431  11431      0      0      0       C
ATOM   1531  O   ILE R 236      -3.615 -17.803  25.122  1.00 90.25           O
ANISOU 1531  O   ILE R 236    11431  11431  11431      0      0      0       O
ATOM   1532  CB  ILE R 236      -3.348 -18.594  22.035  1.00 90.25           C
ANISOU 1532  CB  ILE R 236    11431  11431  11431      0      0      0       C
ATOM   1533  CG1 ILE R 236      -3.969 -19.871  22.596  1.00 90.25           C
ANISOU 1533  CG1 ILE R 236    11431  11431  11431      0      0      0       C
ATOM   1534  CG2 ILE R 236      -1.837 -18.667  22.137  1.00 90.25           C
ANISOU 1534  CG2 ILE R 236    11431  11431  11431      0      0      0       C
ATOM   1535  CD1 ILE R 236      -5.356 -20.149  22.074  1.00 90.25           C
ANISOU 1535  CD1 ILE R 236    11431  11431  11431      0      0      0       C
ATOM      0  H   ILE R 236      -3.189 -16.240  21.167  1.00 90.25           H   new
ATOM      0  HA  ILE R 236      -4.967 -17.554  22.970  1.00 90.25           H   new
ATOM      0  HB  ILE R 236      -3.615 -18.494  20.973  1.00 90.25           H   new
ATOM      0 HG12 ILE R 236      -3.317 -20.723  22.352  1.00 90.25           H   new
ATOM      0 HG13 ILE R 236      -4.007 -19.799  23.693  1.00 90.25           H   new
ATOM      0 HG21 ILE R 236      -1.475 -19.553  21.595  1.00 90.25           H   new
ATOM      0 HG22 ILE R 236      -1.395 -17.762  21.696  1.00 90.25           H   new
ATOM      0 HG23 ILE R 236      -1.543 -18.739  23.195  1.00 90.25           H   new
ATOM      0 HD11 ILE R 236      -5.736 -21.080  22.520  1.00 90.25           H   new
ATOM      0 HD12 ILE R 236      -6.023 -19.316  22.341  1.00 90.25           H   new
ATOM      0 HD13 ILE R 236      -5.322 -20.255  20.980  1.00 90.25           H   new
ATOM   1536  N   ARG R 237      -2.206 -16.308  24.210  1.00 90.25           N
ANISOU 1536  N   ARG R 237    11431  11431  11431      0      0      0       N
ATOM   1537  CA  ARG R 237      -1.614 -16.001  25.510  1.00 90.25           C
ANISOU 1537  CA  ARG R 237    11431  11431  11431      0      0      0       C
ATOM   1538  C   ARG R 237      -2.550 -15.140  26.349  1.00 90.25           C
ANISOU 1538  C   ARG R 237    11431  11431  11431      0      0      0       C
ATOM   1539  O   ARG R 237      -2.722 -15.381  27.549  1.00 90.25           O
ANISOU 1539  O   ARG R 237    11431  11431  11431      0      0      0       O
ATOM   1540  CB  ARG R 237      -0.259 -15.316  25.329  1.00 90.25           C
ANISOU 1540  CB  ARG R 237    11431  11431  11431      0      0      0       C
ATOM   1541  CG  ARG R 237       0.414 -14.886  26.634  1.00 90.25           C
ANISOU 1541  CG  ARG R 237    11431  11431  11431      0      0      0       C
ATOM   1542  CD  ARG R 237       0.774 -16.067  27.523  1.00 90.25           C
ANISOU 1542  CD  ARG R 237    11431  11431  11431      0      0      0       C
ATOM   1543  NE  ARG R 237       1.415 -15.649  28.764  1.00 90.25           N
ANISOU 1543  NE  ARG R 237    11431  11431  11431      0      0      0       N
ATOM   1544  CZ  ARG R 237       0.763 -15.294  29.863  1.00 90.25           C
ANISOU 1544  CZ  ARG R 237    11431  11431  11431      0      0      0       C
ATOM   1545  NH1 ARG R 237      -0.559 -15.301  29.914  1.00 90.25           N
ANISOU 1545  NH1 ARG R 237    11431  11431  11431      0      0      0       N
ATOM   1546  NH2 ARG R 237       1.454 -14.923  30.936  1.00 90.25           N
ANISOU 1546  NH2 ARG R 237    11431  11431  11431      0      0      0       N
ATOM      0  H   ARG R 237      -1.795 -15.836  23.430  1.00 90.25           H   new
ATOM      0  HA  ARG R 237      -1.457 -16.947  26.049  1.00 90.25           H   new
ATOM      0  HB2 ARG R 237       0.415 -16.000  24.792  1.00 90.25           H   new
ATOM      0  HB3 ARG R 237      -0.393 -14.430  24.691  1.00 90.25           H   new
ATOM      0  HG2 ARG R 237       1.325 -14.315  26.402  1.00 90.25           H   new
ATOM      0  HG3 ARG R 237      -0.258 -14.210  27.183  1.00 90.25           H   new
ATOM      0  HD2 ARG R 237      -0.137 -16.638  27.757  1.00 90.25           H   new
ATOM      0  HD3 ARG R 237       1.446 -16.744  26.975  1.00 90.25           H   new
ATOM      0  HE  ARG R 237       2.414 -15.629  28.788  1.00 90.25           H + new
ATOM      0 HH11 ARG R 237      -1.089 -15.578  29.112  1.00 90.25           H + new
ATOM      0 HH12 ARG R 237      -1.028 -15.029  30.754  1.00 90.25           H + new
ATOM      0 HH21 ARG R 237       2.454 -14.914  30.908  1.00 90.25           H + new
ATOM      0 HH22 ARG R 237       0.974 -14.653  31.771  1.00 90.25           H + new
ATOM   1547  N   LEU R 238      -3.157 -14.119  25.736  1.00 90.25           N
ANISOU 1547  N   LEU R 238    11431  11431  11431      0      0      0       N
ATOM   1548  CA  LEU R 238      -4.060 -13.246  26.482  1.00 90.25           C
ANISOU 1548  CA  LEU R 238    11431  11431  11431      0      0      0       C
ATOM   1549  C   LEU R 238      -5.255 -14.015  27.024  1.00 90.25           C
ANISOU 1549  C   LEU R 238    11431  11431  11431      0      0      0       C
ATOM   1550  O   LEU R 238      -5.675 -13.797  28.166  1.00 90.25           O
ANISOU 1550  O   LEU R 238    11431  11431  11431      0      0      0       O
ATOM   1551  CB  LEU R 238      -4.533 -12.087  25.605  1.00 90.25           C
ANISOU 1551  CB  LEU R 238    11431  11431  11431      0      0      0       C
ATOM   1552  CG  LEU R 238      -3.681 -10.821  25.594  1.00 90.25           C
ANISOU 1552  CG  LEU R 238    11431  11431  11431      0      0      0       C
ATOM   1553  CD1 LEU R 238      -4.442  -9.684  24.938  1.00 90.25           C
ANISOU 1553  CD1 LEU R 238    11431  11431  11431      0      0      0       C
ATOM   1554  CD2 LEU R 238      -3.283 -10.445  27.005  1.00 90.25           C
ANISOU 1554  CD2 LEU R 238    11431  11431  11431      0      0      0       C
ATOM      0  H   LEU R 238      -3.045 -13.887  24.770  1.00 90.25           H   new
ATOM      0  HA  LEU R 238      -3.500 -12.841  27.337  1.00 90.25           H   new
ATOM      0  HB2 LEU R 238      -4.611 -12.453  24.571  1.00 90.25           H   new
ATOM      0  HB3 LEU R 238      -5.548 -11.811  25.926  1.00 90.25           H   new
ATOM      0  HG  LEU R 238      -2.767 -11.014  25.013  1.00 90.25           H   new
ATOM      0 HD11 LEU R 238      -3.818  -8.778  24.936  1.00 90.25           H   new
ATOM      0 HD12 LEU R 238      -4.692  -9.959  23.903  1.00 90.25           H   new
ATOM      0 HD13 LEU R 238      -5.368  -9.490  25.499  1.00 90.25           H   new
ATOM      0 HD21 LEU R 238      -2.670  -9.532  26.983  1.00 90.25           H   new
ATOM      0 HD22 LEU R 238      -4.187 -10.265  27.606  1.00 90.25           H   new
ATOM      0 HD23 LEU R 238      -2.703 -11.265  27.454  1.00 90.25           H   new
ATOM   1555  N   LYS R 239      -5.822 -14.917  26.225  1.00 90.25           N
ANISOU 1555  N   LYS R 239    11431  11431  11431      0      0      0       N
ATOM   1556  CA  LYS R 239      -7.017 -15.624  26.671  1.00 90.25           C
ANISOU 1556  CA  LYS R 239    11431  11431  11431      0      0      0       C
ATOM   1557  C   LYS R 239      -6.616 -16.844  27.497  1.00 90.25           C
ANISOU 1557  C   LYS R 239    11431  11431  11431      0      0      0       C
ATOM   1558  O   LYS R 239      -7.026 -17.972  27.209  1.00 90.25           O
ANISOU 1558  O   LYS R 239    11431  11431  11431      0      0      0       O
ATOM   1559  CB  LYS R 239      -7.891 -15.980  25.455  1.00 90.25           C
ANISOU 1559  CB  LYS R 239    11431  11431  11431      0      0      0       C
ATOM   1560  CG  LYS R 239      -9.249 -16.632  25.744  1.00 90.25           C
ANISOU 1560  CG  LYS R 239    11431  11431  11431      0      0      0       C
ATOM   1561  CD  LYS R 239      -9.570 -17.784  24.784  1.00 90.25           C
ANISOU 1561  CD  LYS R 239    11431  11431  11431      0      0      0       C
ATOM   1562  CE  LYS R 239      -8.905 -19.094  25.161  1.00 90.25           C
ANISOU 1562  CE  LYS R 239    11431  11431  11431      0      0      0       C
ATOM   1563  NZ  LYS R 239      -9.373 -20.220  24.310  1.00 90.25           N
ANISOU 1563  NZ  LYS R 239    11431  11431  11431      0      0      0       N
ATOM      0  H   LYS R 239      -5.493 -15.164  25.314  1.00 90.25           H   new
ATOM      0  HA  LYS R 239      -7.623 -14.981  27.325  1.00 90.25           H   new
ATOM      0  HB2 LYS R 239      -8.069 -15.059  24.880  1.00 90.25           H   new
ATOM      0  HB3 LYS R 239      -7.316 -16.658  24.807  1.00 90.25           H   new
ATOM      0  HG2 LYS R 239      -9.257 -17.009  26.777  1.00 90.25           H   new
ATOM      0  HG3 LYS R 239     -10.039 -15.870  25.673  1.00 90.25           H   new
ATOM      0  HD2 LYS R 239     -10.660 -17.931  24.754  1.00 90.25           H   new
ATOM      0  HD3 LYS R 239      -9.255 -17.502  23.768  1.00 90.25           H   new
ATOM      0  HE2 LYS R 239      -7.814 -18.992  25.065  1.00 90.25           H   new
ATOM      0  HE3 LYS R 239      -9.115 -19.321  26.217  1.00 90.25           H   new
ATOM      0  HZ1 LYS R 239      -8.913 -21.063  24.589  1.00 90.25           H + new
ATOM      0  HZ2 LYS R 239     -10.361 -20.330  24.415  1.00 90.25           H + new
ATOM      0  HZ3 LYS R 239      -9.160 -20.026  23.352  1.00 90.25           H + new
ATOM   1564  N   ARG R 240      -5.783 -16.633  28.517  1.00 96.63           N
ANISOU 1564  N   ARG R 240    12238  12238  12238      0      0      0       N
ATOM   1565  CA  ARG R 240      -5.459 -17.695  29.461  1.00 96.63           C
ANISOU 1565  CA  ARG R 240    12238  12238  12238      0      0      0       C
ATOM   1566  C   ARG R 240      -5.580 -17.220  30.902  1.00 96.63           C
ANISOU 1566  C   ARG R 240    12238  12238  12238      0      0      0       C
ATOM   1567  O   ARG R 240      -5.997 -17.983  31.780  1.00 96.63           O
ANISOU 1567  O   ARG R 240    12238  12238  12238      0      0      0       O
ATOM   1568  CB  ARG R 240      -4.053 -18.238  29.205  1.00 96.63           C
ANISOU 1568  CB  ARG R 240    12238  12238  12238      0      0      0       C
ATOM   1569  CG  ARG R 240      -4.029 -19.484  28.340  1.00 96.63           C
ANISOU 1569  CG  ARG R 240    12238  12238  12238      0      0      0       C
ATOM   1570  CD  ARG R 240      -4.391 -20.730  29.146  1.00 96.63           C
ANISOU 1570  CD  ARG R 240    12238  12238  12238      0      0      0       C
ATOM   1571  NE  ARG R 240      -3.644 -20.858  30.394  1.00 96.63           N
ANISOU 1571  NE  ARG R 240    12238  12238  12238      0      0      0       N
ATOM   1572  CZ  ARG R 240      -2.322 -20.942  30.493  1.00 96.63           C
ANISOU 1572  CZ  ARG R 240    12238  12238  12238      0      0      0       C
ATOM   1573  NH1 ARG R 240      -1.544 -20.954  29.423  1.00 96.63           N
ANISOU 1573  NH1 ARG R 240    12238  12238  12238      0      0      0       N
ATOM   1574  NH2 ARG R 240      -1.768 -21.030  31.698  1.00 96.63           N
ANISOU 1574  NH2 ARG R 240    12238  12238  12238      0      0      0       N
ATOM      0  H   ARG R 240      -5.334 -15.759  28.703  1.00 96.63           H   new
ATOM      0  HA  ARG R 240      -6.188 -18.504  29.306  1.00 96.63           H   new
ATOM      0  HB2 ARG R 240      -3.450 -17.455  28.722  1.00 96.63           H   new
ATOM      0  HB3 ARG R 240      -3.575 -18.463  30.170  1.00 96.63           H   new
ATOM      0  HG2 ARG R 240      -4.736 -19.367  27.505  1.00 96.63           H   new
ATOM      0  HG3 ARG R 240      -3.029 -19.608  27.900  1.00 96.63           H   new
ATOM      0  HD2 ARG R 240      -5.467 -20.709  29.373  1.00 96.63           H   new
ATOM      0  HD3 ARG R 240      -4.210 -21.621  28.527  1.00 96.63           H   new
ATOM      0  HE  ARG R 240      -4.171 -20.885  31.244  1.00 96.63           H + new
ATOM      0 HH11 ARG R 240      -1.948 -20.899  28.510  1.00 96.63           H + new
ATOM      0 HH12 ARG R 240      -0.552 -21.018  29.527  1.00 96.63           H + new
ATOM      0 HH21 ARG R 240      -2.345 -21.032  32.515  1.00 96.63           H + new
ATOM      0 HH22 ARG R 240      -0.774 -21.094  31.788  1.00 96.63           H + new
ATOM   1575  N   ARG R 241      -5.207 -15.964  31.160  1.00102.34           N
ANISOU 1575  N   ARG R 241    12962  12962  12962      0      0      0       N
ATOM   1576  CA  ARG R 241      -5.264 -15.451  32.524  1.00102.34           C
ANISOU 1576  CA  ARG R 241    12962  12962  12962      0      0      0       C
ATOM   1577  C   ARG R 241      -6.695 -15.381  33.037  1.00102.34           C
ANISOU 1577  C   ARG R 241    12962  12962  12962      0      0      0       C
ATOM   1578  O   ARG R 241      -6.947 -15.677  34.211  1.00102.34           O
ANISOU 1578  O   ARG R 241    12962  12962  12962      0      0      0       O
ATOM   1579  CB  ARG R 241      -4.609 -14.074  32.608  1.00102.34           C
ANISOU 1579  CB  ARG R 241    12962  12962  12962      0      0      0       C
ATOM   1580  CG  ARG R 241      -3.473 -13.858  31.636  1.00102.34           C
ANISOU 1580  CG  ARG R 241    12962  12962  12962      0      0      0       C
ATOM   1581  CD  ARG R 241      -2.945 -12.443  31.753  1.00102.34           C
ANISOU 1581  CD  ARG R 241    12962  12962  12962      0      0      0       C
ATOM   1582  NE  ARG R 241      -4.009 -11.457  31.623  1.00102.34           N
ANISOU 1582  NE  ARG R 241    12962  12962  12962      0      0      0       N
ATOM   1583  CZ  ARG R 241      -3.854 -10.159  31.842  1.00102.34           C
ANISOU 1583  CZ  ARG R 241    12962  12962  12962      0      0      0       C
ATOM   1584  NH1 ARG R 241      -2.690  -9.657  32.218  1.00102.34           N
ANISOU 1584  NH1 ARG R 241    12962  12962  12962      0      0      0       N
ATOM   1585  NH2 ARG R 241      -4.893  -9.346  31.680  1.00102.34           N
ANISOU 1585  NH2 ARG R 241    12962  12962  12962      0      0      0       N
ATOM      0  H   ARG R 241      -4.878 -15.314  30.475  1.00102.34           H   new
ATOM      0  HA  ARG R 241      -4.708 -16.152  33.163  1.00102.34           H   new
ATOM      0  HB2 ARG R 241      -5.376 -13.306  32.431  1.00102.34           H   new
ATOM      0  HB3 ARG R 241      -4.233 -13.923  33.631  1.00102.34           H   new
ATOM      0  HG2 ARG R 241      -2.665 -14.577  31.839  1.00102.34           H   new
ATOM      0  HG3 ARG R 241      -3.819 -14.044  30.609  1.00102.34           H   new
ATOM      0  HD2 ARG R 241      -2.445 -12.317  32.725  1.00102.34           H   new
ATOM      0  HD3 ARG R 241      -2.186 -12.269  30.976  1.00102.34           H   new
ATOM      0  HE  ARG R 241      -4.915 -11.780  31.351  1.00102.34           H + new
ATOM      0 HH11 ARG R 241      -1.902 -10.260  32.343  1.00102.34           H + new
ATOM      0 HH12 ARG R 241      -2.597  -8.674  32.377  1.00102.34           H + new
ATOM      0 HH21 ARG R 241      -5.778  -9.716  31.396  1.00102.34           H + new
ATOM      0 HH22 ARG R 241      -4.790  -8.365  31.842  1.00102.34           H + new
ATOM   1586  N   ASN R 242      -7.641 -14.994  32.179  1.00111.38           N
ATOM   1587  CA  ASN R 242      -9.034 -14.925  32.601  1.00111.38           C
ATOM   1588  C   ASN R 242      -9.564 -16.292  33.011  1.00111.38           C
ATOM   1589  O   ASN R 242     -10.501 -16.377  33.812  1.00111.38           O
ATOM   1590  CB  ASN R 242      -9.891 -14.335  31.482  1.00111.38           C
ATOM   1591  CG  ASN R 242      -9.449 -12.942  31.085  1.00111.38           C
ATOM   1592  OD1 ASN R 242      -8.340 -12.516  31.406  1.00111.38           O
ATOM   1593  ND2 ASN R 242     -10.313 -12.228  30.376  1.00111.38           N
ATOM      0  H   ASN R 242      -7.474 -14.735  31.228  1.00111.38           H   new
ATOM      0  HA  ASN R 242      -9.089 -14.270  33.483  1.00111.38           H   new
ATOM      0  HB2 ASN R 242      -9.845 -14.995  30.603  1.00111.38           H   new
ATOM      0  HB3 ASN R 242     -10.941 -14.304  31.807  1.00111.38           H   new
ATOM      0 HD21 ASN R 242     -10.073 -11.303  30.080  1.00111.38           H   new
ATOM      0 HD22 ASN R 242     -11.204 -12.614  30.137  1.00111.38           H   new
ATOM   1594  N   ASN R 243      -8.990 -17.366  32.472  1.00116.55           N
ATOM   1595  CA  ASN R 243      -9.365 -18.715  32.870  1.00116.55           C
ATOM   1596  C   ASN R 243      -8.498 -19.269  33.993  1.00116.55           C
ATOM   1597  O   ASN R 243      -8.886 -20.263  34.615  1.00116.55           O
ATOM   1598  CB  ASN R 243      -9.299 -19.656  31.664  1.00116.55           C
ATOM   1599  CG  ASN R 243     -10.563 -19.623  30.829  1.00116.55           C
ATOM   1600  OD1 ASN R 243     -11.595 -19.110  31.262  1.00116.55           O
ATOM   1601  ND2 ASN R 243     -10.489 -20.169  29.622  1.00116.55           N
ATOM      0  H   ASN R 243      -8.277 -17.325  31.772  1.00116.55           H   new
ATOM      0  HA  ASN R 243     -10.394 -18.654  33.253  1.00116.55           H   new
ATOM      0  HB2 ASN R 243      -8.441 -19.379  31.034  1.00116.55           H   new
ATOM      0  HB3 ASN R 243      -9.122 -20.684  32.015  1.00116.55           H   new
ATOM      0 HD21 ASN R 243     -11.292 -20.174  29.025  1.00116.55           H   new
ATOM      0 HD22 ASN R 243      -9.631 -20.575  29.309  1.00116.55           H   new
ATOM   1602  N   MET R 244      -7.340 -18.665  34.264  1.00120.99           N
ATOM   1603  CA  MET R 244      -6.469 -19.160  35.324  1.00120.99           C
ATOM   1604  C   MET R 244      -6.316 -18.152  36.458  1.00120.99           C
ATOM   1605  O   MET R 244      -6.611 -18.463  37.616  1.00120.99           O
ATOM   1606  CB  MET R 244      -5.094 -19.515  34.755  1.00120.99           C
ATOM   1607  CG  MET R 244      -4.150 -20.153  35.759  1.00120.99           C
ATOM   1608  SD  MET R 244      -4.753 -21.743  36.352  1.00120.99           S
ATOM   1609  CE  MET R 244      -4.488 -22.761  34.903  1.00120.99           C
ATOM      0  H   MET R 244      -6.996 -17.860  33.780  1.00120.99           H   new
ATOM      0  HA  MET R 244      -6.941 -20.062  35.741  1.00120.99           H   new
ATOM      0  HB2 MET R 244      -5.227 -20.202  33.906  1.00120.99           H   new
ATOM      0  HB3 MET R 244      -4.627 -18.601  34.359  1.00120.99           H   new
ATOM      0  HG2 MET R 244      -3.162 -20.288  35.295  1.00120.99           H   new
ATOM      0  HG3 MET R 244      -4.014 -19.474  36.613  1.00120.99           H   new
ATOM      0  HE1 MET R 244      -3.844 -23.613  35.166  1.00120.99           H   new
ATOM      0  HE2 MET R 244      -5.455 -23.133  34.534  1.00120.99           H   new
ATOM      0  HE3 MET R 244      -4.002 -22.163  34.118  1.00120.99           H   new
ATOM   1610  N   MET R 245      -5.850 -16.944  36.135  1.00118.26           N
ATOM   1611  CA  MET R 245      -5.658 -15.927  37.163  1.00118.26           C
ATOM   1612  C   MET R 245      -6.983 -15.289  37.564  1.00118.26           C
ATOM   1613  O   MET R 245      -7.160 -14.891  38.721  1.00118.26           O
ATOM   1614  CB  MET R 245      -4.673 -14.863  36.675  1.00118.26           C
ATOM   1615  CG  MET R 245      -3.275 -15.394  36.401  1.00118.26           C
ATOM   1616  SD  MET R 245      -2.471 -16.012  37.892  1.00118.26           S
ATOM   1617  CE  MET R 245      -0.893 -16.545  37.233  1.00118.26           C
ATOM      0  H   MET R 245      -5.609 -16.658  35.208  1.00118.26           H   new
ATOM      0  HA  MET R 245      -5.239 -16.416  38.055  1.00118.26           H   new
ATOM      0  HB2 MET R 245      -5.068 -14.407  35.755  1.00118.26           H   new
ATOM      0  HB3 MET R 245      -4.609 -14.064  37.428  1.00118.26           H   new
ATOM      0  HG2 MET R 245      -3.332 -16.202  35.657  1.00118.26           H   new
ATOM      0  HG3 MET R 245      -2.661 -14.594  35.961  1.00118.26           H   new
ATOM      0  HE1 MET R 245      -0.276 -16.956  38.045  1.00118.26           H   new
ATOM      0  HE2 MET R 245      -1.057 -17.320  36.469  1.00118.26           H   new
ATOM      0  HE3 MET R 245      -0.376 -15.687  36.779  1.00118.26           H   new
ATOM   1618  N   ASP R 246      -7.914 -15.188  36.613  1.00120.88           N
ATOM   1619  CA  ASP R 246      -9.229 -14.539  36.751  1.00120.88           C
ATOM   1620  C   ASP R 246      -9.323 -13.475  37.845  1.00120.88           C
ATOM   1621  O   ASP R 246      -9.034 -12.303  37.607  1.00120.88           O
ATOM   1622  CB  ASP R 246     -10.323 -15.601  36.964  1.00120.88           C
ATOM   1623  CG  ASP R 246     -10.060 -16.513  38.154  1.00120.88           C
ATOM   1624  OD1 ASP R 246      -9.479 -16.066  39.162  1.00120.88           O
[truncated: 152,336 more chars]
