# Supplementary material for: Structural basis of neuropeptide Y signaling through Y1 receptor
Source: Nat Commun. 2022 Feb 14;13:853. doi: 10.1038/s41467-022-28510-6 (PMC8844075; doi:10.1038/s41467-022-28510-6)
Supplement: Supplementary file 6 — Source Data [file 41467_2022_28510_MOESM6_ESM.xlsx]

## Sheet: Figure 5b
Figure 5b
	Ca2+ signaling assays
	log(Agonist conc. (M))	NPY
		1st	2nd	3rd	4th	5th	6th	7th	8th	9th	10th	11th	12th	13th	14th	15th	16th	17th
	-12	0	0	0	0.548755	0.527265	0	1.28682	5.17578	1.30632	0	0	0	0	0	22.4817	0
	-11	3.89658	0.256133	0.961449	-0.08603	1.66326	0.434345	3.47562	0.449133	1.75667	-2.19299	8.38285	-0.47265	5.66436	11.8282	1.92294	7.24822	-1.16229
	-10	13.183	6.7511	5.49595	7.40094	10.4304	8.62624	11.9822	9.13824	11.1628	18.0642	4.22054	-16.3332	6.29258	-4.97331	9.45868	0.802365	15.7659
	-9	46.0002	33.3719	42.384	30.7875	39.1106	30.6668	32.837	32.3265	35.1908	19.3578	23.8171	16.6037	21.9349	13.2983	25.7633	24.543	29.5601
	-8	66.9895	64.8208	54.2996	62.8633	63.5347	60.8693	50.9796	59.7145	65.8746	56.7212	52.0368	66.3888	53.2043	69.1199	68.325	59.3955	56.9387
	-7	87.6884	95.0477	78.9429	87.8518	88.8708	82.2852	67.7623	72.6606	81.3642	94.0488	103.737	94.8326	100	88.3098	77.3452	55.3225	113.513
	-6	98.6351	97.6823		104.842	93.11	96.0001	70.874	89.0467	84.498	100	100	100	74.081	83.5781	100	100.051	117.575
	-5	100	100	100	100	100	100	100	100	100					100		100	100
	log(Agonist conc. (M))	NPY(3-36)
		1st	2nd	3rd	4th	5th	6th	7th	8th	9th	10th	11th	12th	13th	14th	15th	16th	17th
	-12							-3.81086		0	0
	-11							-3.33136		0.285934	-1.4544
	-10							-1.28175		-1.42478	0.836406
	-9							-2.74848		-0.47754	-5.04887
	-8							2.16397		11.1506	8.04245
	-7							12.0667		40.5951	19.9675
	-6							23.6574		67.4918	39.2062
	-5							33.0599		63.8636	44.7035
	log(Agonist conc. (M))	NPY(18-36)
		1st	2nd	3rd	4th	5th	6th	7th	8th	9th	10th	11th	12th	13th	14th	15th	16th	17th
	-12						2.21984		0.387066			-0.689
	-11						-1.05354		1.07988			0.728089
	-10						0.560563		0.265214			0.687012
	-9						-0.57433		-0.44523			0.094525
	-8						1.57676		0.507638			-0.90048
	-7						3.35885		11.2562			4.5814
	-6						21.3842		32.4113			25.0394
	-5						46.193		52.426			54.7363
	log(Agonist conc. (M))	NPY(AA-36)
		1st	2nd	3rd	4th	5th	6th	7th	8th	9th	10th	11th	12th	13th	14th	15th	16th	17th
	-12											0	0	-3.94966
	-11											7.10353	17.4248	1.08476
	-10											5.36773	-13.7818	-11.3636
	-9											1.72459	-11.4087	-21.3919
	-8											45.0874	-1.54964	2.81688
	-7											29.1146	8.36531	26.3574
	-6											53.5613	98.3471	64.3717
	-5											78.3166	83.9131	48.5516

## Sheet: Sup Figure 1
Supplementary Figure 1
	BRET assays
	Gq
	1st	2nd	3rd	4th	5th	6th
	0.00204055	0.00373545	-0.000518017	0.00144383	0.0040542	0.00518292
	G12
	1st	2nd	3rd	4th	5th	6th
	0.000854133	-0.00126213	0.00285592	0.0016126	0.00163592	-0.00138765
	Gi
	1st	2nd	3rd	4th	5th	6th
	0.0338566	0.0331301	0.0279263	0.0379696	0.0285516	0.0295044
	Gs
	1st	2nd	3rd	4th	5th	6th
	-0.0157466	0.00177963	-0.0150749	0.0105168	0.0110194	-0.0143434

## Sheet: Sup Figure 2
Supplementary Figure 2
	Supplementary Figure 2a				Supplementary Figure 2b
	Gel filtration profile				SDS-PAGE gel (uncropped image)
	ml	mAU
	8.00501	0.42
	8.03196	0.456
	8.05891	0.497
	8.08587	0.54
	8.11282	0.582
	8.13977	0.627
	8.16673	0.68
	8.19368	0.731
	8.22063	0.783
	8.24758	0.833
	8.27454	0.891
	8.30149	0.953
	8.32844	1.013
	8.3554	1.068
	8.38235	1.118
	8.4093	1.172
	8.43625	1.226
	8.46321	1.279
	8.49016	1.323
	8.51711	1.359
	8.54407	1.393
	8.57102	1.427
	8.59797	1.459
	8.62493	1.487
	8.65188	1.504
	8.67883	1.514
	8.70578	1.523
	8.73274	1.533
	8.75969	1.545
	8.78664	1.544
	8.8136	1.536
	8.84055	1.528
	8.8675	1.527
	8.89445	1.522
	8.92141	1.515
	8.94836	1.508
	8.97531	1.503
	9.00227	1.499
	9.02922	1.492
	9.05617	1.484
	9.08312	1.482
	9.11008	1.484
	9.13703	1.485
	9.16398	1.489
	9.19094	1.495
	9.21789	1.513
	9.24484	1.525
	9.27179	1.542
	9.29875	1.565
	9.3257	1.583
	9.35265	1.613
	9.37961	1.646
	9.40656	1.669
	9.43351	1.697
	9.46046	1.734
	9.48742	1.776
	9.51437	1.816
	9.54132	1.858
	9.56828	1.903
	9.59523	1.955
	9.62218	2.013
	9.64914	2.072
	9.67609	2.132
	9.70304	2.208
	9.72999	2.287
	9.75695	2.361
	9.7839	2.437
	9.81085	2.52
	9.83781	2.61
	9.86476	2.712
	9.89171	2.818
	9.91866	2.937
	9.94562	3.056
	9.97257	3.175
	9.99952	3.31
	10.0265	3.458
	10.0534	3.617
	10.0804	3.769
	10.1073	3.935
	10.1343	4.119
	10.1612	4.313
	10.1882	4.529
	10.2151	4.748
	10.2421	4.984
	10.2691	5.23
	10.296	5.479
	10.323	5.741
	10.3499	6.03
	10.3769	6.35
	10.4038	6.686
	10.4308	7.051
	10.4577	7.42
	10.4847	7.823
	10.5116	8.226
	10.5386	8.663
	10.5655	9.102
	10.5925	9.576
	10.6194	10.063
	10.6464	10.596
	10.6733	11.173
	10.7003	11.755
	10.7273	12.391
	10.7542	13.048
	10.7812	13.744
	10.8081	14.454
	10.8351	15.178
	10.862	15.921
	10.889	16.69
	10.9159	17.534
	10.9429	18.368
	10.9698	19.282
	10.9968	20.182
	11.0237	21.132
	11.0507	22.097
	11.0776	23.097
	11.1046	24.091
	11.1315	25.134
	11.1585	26.241
	11.1854	27.374
	11.2124	28.563
	11.2394	29.742
	11.2663	30.981
	11.2933	32.216
	11.3202	33.464
	11.3472	34.767
	11.3741	36.067
	11.4011	37.376
	11.428	38.748
	11.455	40.25
	11.4819	41.737
	11.5089	43.314
	11.5358	44.956
	11.5628	46.677
	11.5897	48.436
	11.6167	50.186
	11.6436	52.051
	11.6706	53.972
	11.6976	56.074
	11.7245	58.256
	11.7515	60.624
	11.7784	63.089
	11.8054	65.73
	11.8323	68.68
	11.8593	71.701
	11.8862	75.035
	11.9132	78.507
	11.9401	82.369
	11.9671	86.561
	11.994	91.125
	12.021	96.141
	12.0479	101.493
	12.0749	107.265
	12.1018	113.39
	12.1288	120.051
	12.1558	126.788
	12.1827	134.209
	12.2097	142.164
	12.2366	150.898
	12.2636	160.226
	12.2905	170.107
	12.3175	180.734
	12.3444	191.707
	12.3714	203.422
	12.3983	215.087
	12.4253	227.384
	12.4522	239.843
	12.4792	252.513
	12.5061	266.278
	12.5331	280.026
	12.56	294.124
	12.587	308.23
	12.614	322.974
	12.6409	337.654
	12.6679	352.354
	12.6948	366.857
	12.7218	381.471
	12.7487	395.802
	12.7757	410.368
	12.8026	424.786
	12.8296	438.442
	12.8565	451.126
	12.8835	462.982
	12.9104	474.954
	12.9374	486.07
	12.9643	496.786
	12.9913	507.395
	13.0182	517.413
	13.0452	527.538
	13.0722	536.847
	13.0991	545.815
	13.1261	553.882
	13.153	561.295
	13.18	568.05
	13.2069	573.598
	13.2339	578.176
	13.2608	581.78
	13.2878	584.775
	13.3147	586.863
	13.3417	587.904
	13.3686	587.913
	13.3956	587.149
	13.4225	585.911
	13.4495	583.992
	13.4764	581.393
	13.5034	578.236
	13.5304	574.332
	13.5573	569.787
	13.5843	564.274
	13.6112	557.9
	13.6382	550.681
	13.6651	542.736
	13.6921	534.515
	13.719	525.77
	13.746	516.613
	13.7729	506.935
	13.7999	497.138
	13.8268	486.943
	13.8538	476.331
	13.8807	465.766
	13.9077	454.504
	13.9346	443.72
	13.9616	432.334
	13.9886	421.381
	14.0155	410.372
	14.0425	399.346
	14.0694	388.304
	14.0964	377.037
	14.1233	365.996
	14.1503	354.817
	14.1772	344.289
	14.2042	334.043
	14.2311	324.276
	14.2581	315.207
	14.285	306.267
	14.312	297.965
	14.3389	289.738
	14.3659	281.879
	14.3928	274.112
	14.4198	267.013
	14.4467	260.055
	14.4737	253.633
	14.5007	247.471
	14.5276	241.713
	14.5546	236.428
	14.5815	231.46
	14.6085	226.733
	14.6354	222.107
	14.6624	217.858
	14.6893	213.696
	14.7163	209.942
	14.7432	206.227
	14.7702	202.693
	14.7971	199.445
	14.8241	196.163
	14.851	193.014
	14.878	189.823
	14.9049	186.701
	14.9319	183.532
	14.9589	180.502
	14.9858	177.568
	15.0128	174.636
	15.0397	171.831
	15.0667	169.037
	15.0936	166.445
	15.1206	163.821
	15.1475	161.246
	15.1745	158.667
	15.2014	156.203
	15.2284	153.824
	15.2553	151.575
	15.2823	149.467
	15.3092	147.403
	15.3362	145.594
	15.3631	143.896
	15.3901	142.387
	15.4171	140.977
	15.444	139.637
	15.471	138.462
	15.4979	137.37
	15.5249	136.386
	15.5518	135.414
	15.5788	134.506
	15.6057	133.621
	15.6327	132.763
	15.6596	131.942
	15.6866	131.033
	15.7135	130.132
	15.7405	129.185
	15.7674	128.244
	15.7944	127.278
	15.8213	126.262
	15.8483	125.187
	15.8753	124.025
	15.9022	122.818
	15.9292	121.508
	15.9561	120.127
	15.9831	118.567
	16.01	116.983
	16.037	115.264
	16.0639	113.481
	16.0909	111.522
	16.1178	109.577
	16.1448	107.545
	16.1717	105.461
	16.1987	103.343
	16.2256	101.027
	16.2526	98.697
	16.2795	96.272
	16.3065	93.834
	16.3335	91.368
	16.3604	88.725
	16.3874	86.183
	16.4143	83.647
	16.4413	81.213
	16.4682	78.67
	16.4952	76.177
	16.5221	73.696
	16.5491	71.288
	16.576	68.992
	16.603	66.711
	16.6299	64.547
	16.6569	62.475
	16.6838	60.514
	16.7108	58.567
	16.7377	56.729
	16.7647	55.162
	16.7917	53.986
	16.8186	52.78
	16.8456	51.323
	16.8725	50.02
	16.8995	48.739
	16.9264	47.366
	16.9534	45.977
	16.9803	44.382

## Sheet: Sup Figure 8
Supplementary Figure 8
	Supplementary Figure 8a
	BRET assays
	NPY
	1st	2nd	3rd	4th	5th	6th
	0.0416538	0.0449666	0.0433499	0.0431973	0.0421169	0.0439596
	NPY-COOH
	1st	2nd	3rd	4th	5th	6th
	0.00157237	0.00509361	0.00611688	0.0104975	0.00414892	0.0185904
	Supplementary Figure 8b
	Ca2+ signaling assays
		PBS			NPY			NPY-COOH
	Time (s)	1st	2nd	3rd	1st	2nd	3rd	1st	2nd	3rd
	3.23	1	1	1	1	1	1	1	1	1
	4.846	1	1	1	1	1	1	1	1	1
	6.4328	1	1	1	1	1	1	1	1	1
	8.0304	1	1	1	1	1	1	1	1	1
	9.6264	1	1	1	1	1	1	1	1	1
	11.2328	1	1	1	1	1	1	1	1	1
	12.8428	1	1	1	1	1	1	1	1	1
	14.4252	1	1	1	1	1	1	1	1	1
	16.032	1	1	1	1	1	1	1	1	1
	17.628	1	1	1	1	1	1	1	1	1
	19.236	1	1	1	1	1	1	1	1	1
	20.8396	1	1	1	1	1	1	1	1	1
	22.4376	1	1	1	1	1	1	1	1	1
	24.0348	1	1	1	1	1	1	1	1	1
	25.6304	1	1	1	1	1	1	1	1	1
	27.238	1	1	1	1	1	1	1	1	1
	28.8372	1	1	1	1	1	1	1	1	1
	30.43	1	1	1	1	1	1	1	1	1
	32.0264	1.01085	1.00356	1.00705	1.53475	1.96369	2.13707	0.999104	1.00967	1.00035
	33.6336	0.990794	0.94111	0.997737	1.74921	2.18076	2.32209	1.00896	1.01572	1.06445
	35.2292	0.951323	0.982192	1.02001	1.79224	2.2431	2.36337	0.825469	0.904945	1.0153
	36.8328	0.982896	0.994957	1.02111	1.83155	2.23962	2.34055	0.967229	0.972005	1.02379
	38.4328	0.978916	1.00315	1.04028	1.80953	2.14136	2.2617	1.00302	1.03008	1.06337
	40.0384	0.978777	1.02504	1.05672	1.80019	2.17851	2.19858	1.02387	1.06221	1.09631
	41.6352	0.984827	1.03627	1.05591	1.77542	2.12415	2.19851	1.06892	1.08671	1.11669
	43.2316	0.996668	1.0212	1.06536	1.78184	2.06176	2.17745	1.07886	1.09538	1.12965
	44.8496	0.981962	1.02275	1.05771	1.71494	2.08893	2.14923	1.08333	1.10552	1.14092
	46.4352	0.994109	1.05134	1.06714	1.69949	1.99975	2.08634	1.0897	1.11613	1.14503
	48.0312	1.0128	1.04669	1.06023	1.67231	1.98488	2.05882	1.08234	1.12064	1.14469
	49.638	1.01739	1.04867	1.06944	1.66314	1.94954	2.02017	1.10118	1.12651	1.13712
	51.2344	1.00829	1.05575	1.06266	1.6273	1.91492	1.99679	1.08083	1.09452	1.14022
	52.8304	1.0068	1.03938	1.06628	1.61951	1.90855	1.97064	1.10157	1.1078	1.13415
	54.428	0.998013	1.05927	1.06796	1.57228	1.86805	1.89947	1.09435	1.0648	1.14177
	56.0336	1.00479	1.04544	1.08207	1.57406	1.83376	1.88514	1.09402	1.0609	1.10772
	57.63	1.00456	1.05905	1.06944	1.53794	1.80133	1.88151	1.09115	1.05923	1.1521
	59.2372	1.00897	1.04899	1.07197	1.52921	1.80794	1.84163	1.07939	1.04912	1.16115
	60.8432	1.00492	1.03577	1.0586	1.55506	1.75878	1.81723	1.08704	1.04973	1.14414
	62.4392	1.01128	1.11468	1.08063	1.50413	1.74045	1.7771	1.07354	1.01438	1.05512
	64.036	1.06793	1.08237	1.0428	1.50085	1.75888	1.75319	1.30336	1.11322	1.0949
	65.6328	1.03744	1.04634	1.03816	1.50036	1.71292	1.74555	1.1041	1.05192	1.07918
	67.24	1.0306	1.03465	1.01709	1.48464	1.68	1.72522	1.06759	0.966862	1.02225
	68.8356	1.03272	1.016	1.00238	1.45159	1.68977	1.73212	1.03114	0.954365	0.996925
	70.4316	1.01847	1.01062	1.00152	1.43944	1.69297	1.70075	0.998909	0.923356	0.958066
	72.0392	1.01418	1.01337	0.991962	1.42394	1.68955	1.68726	0.981579	0.89416	0.96241
	73.6344	1.01458	1.00975	0.999699	1.45067	1.70243	1.65753	0.985409	0.891944	0.938787
	75.2312	0.999854	0.991916	0.994451	1.39805	1.61371	1.62529	0.975987	0.874661	0.935919
	76.8376	1.01127	0.982484	0.998657	1.40583	1.5964	1.64	0.972709	0.892982	0.922908
	78.4456	1.00937	0.989169	0.987042	1.41346	1.59971	1.64279	0.967735	0.890202	0.922403
	80.0408	1.0096	1.03776	1.04753	1.39689	1.62563	1.5963	1.05921	0.984097	1.05367
	81.6372	1.01719	1.03272	1.0463	1.36308	1.6087	1.59965	1.05286	0.983314	1.06941
	83.2552	1.01218	1.03252	1.04639	1.37804	1.60429	1.58709	1.04742	0.995739	1.04747
	84.84	1.01911	1.03287	1.05419	1.34541	1.58702	1.62951	1.04713	0.988297	1.06176
	86.4364	1.01145	1.03548	1.05197	1.3792	1.5738	1.57228	1.0396	0.992131	1.03736
	88.0336	1.01024	1.02631	1.03883	1.36953	1.57828	1.57021	1.03897	0.998669	1.04153
	89.6392	1.02393	1.03247	1.03607	1.3368	1.55335	1.53218	1.04727	0.9961	1.03566
	91.2356	1.01945	1.02833	1.05119	1.34199	1.58002	1.54376	1.04318	1.00449	1.04333
	92.8436	1.01191	1.0378	1.04052	1.35393	1.52567	1.53611	1.05031	1.01639	1.03566
	94.4384	1.01412	1.0369	1.03349	1.37061	1.5867	1.53376	1.02378	1.00172	1.03177
	96.0448	1.01854	1.04664	1.04035	1.32877	1.53421	1.56273	1.0268	1.01945	1.05686
	97.6424	1.01953	1.02644	1.03743	1.30809	1.50142	1.4988	1.0271	1.01827	1.02765
	99.2384	1.0146	1.03234	1.03283	1.3165	1.54575	1.55154	1.02424	1.01343	1.03371
	100.845	1.01698	1.03597	1.03197	1.34789	1.53584	1.51698	1.032	1.02133	1.04227
	102.442	1.02228	1.02787	1.03349	1.3359	1.53756	1.50091	1.03141	1.02148	1.04139
	104.038	1.01913	1.03188	1.02385	1.31908	1.52661	1.48121	1.03626	1.03007	1.04931
	105.644	1.02365	1.02763	1.03313	1.31319	1.50222	1.48557	1.03306	1.04343	1.04593
	107.24	1.02762	1.03296	1.0226	1.28355	1.49111	1.50222	1.02597	1.03218	1.03458
	108.848	1.02898	1.04422	1.03201	1.31852	1.5348	1.48447	1.03751	1.02843	1.03692
	110.433	1.01772	1.03962	1.0187	1.30119	1.49486	1.49997	1.0298	1.01624	1.05914
	112.04	1.03269	1.03577	1.01502	1.29683	1.52047	1.44651	1.02366	1.02054	1.03593
	113.647	1.02575	1.04128	1.02683	1.30496	1.51209	1.45161	1.02827	1.02498	1.04001
	115.242	1.0193	1.04131	1.02492	1.29075	1.50774	1.46116	1.0192	1.00666	1.03368
	116.849	1.01866	1.04271	1.01829	1.2775	1.51286	1.48604	1.02655	1.00538	1.02667

## Sheet: Sup Figure 9
Supplementary Figure 9
	Supplementary Figure 9a
	Surface ELISA assays
	WT
	1st	2nd	3rd
	100	100	100
	Q120A
	1st	2nd	3rd
	96.0327	131.671	123.836
	Q219L
	1st	2nd	3rd
	104.912	95.2906	89.5391
	N283A
	1st	2nd	3rd
	117.063	125.137	119.507
	F286V
	1st	2nd	3rd
	126.5	102.358	82.7823

## Sheet: Sup Figure 10
Supplementary Figure 10
	BRET assays
	WT
	1st	2nd	3rd	4th	5th	6th
	0.0416538	0.0449666	0.0433499	0.0431973	0.0421169	0.0439596
	Q120A
	1st	2nd	3rd	4th	5th	6th
	0.0023777	0.00473002	0.00243435	0.0040152	-0.002051	-0.00345863	p-value	<0.0001
	Q219L
	1st	2nd	3rd	4th	5th	6th
	0.00929283	0.00810033	0.0105688	0.007179	0.00989633	0.00474933	p-value	<0.0001	p-value (vs. Q120A)	0.0146
	N283A
	1st	2nd	3rd	4th	5th	6th
	-0.0027465	-0.00161467	-0.00666183	5.5e-05	0.00274383	0.0109517	p-value	<0.0001	p-value (vs. Q120A)	0.9974	p-value (vs. Q219L)	0.0046
	F286V
	1st	2nd	3rd	4th	5th	6th
	-0.00228	0.00015	-0.00289	0.003902	0.007247	0.00199	p-value	<0.0001	p-value (vs. Q120A)	>0.9999	p-value (vs. Q219L)	0.0149	p-value (vs. N283A)	0.9972

## Sheet: Sup Figure 11
Supplementary Figure 11
	Ca2+ signaling assays
	log(Agonist conc. (M))	Q1203.32A			Q2195.46L			N2836.55A			F2866.58V
		1st	2nd	3rd	1st	2nd	3rd	1st	2nd	3rd	1st	2nd	3rd	4th
	-12	6.25913	-0.06889	-1.60202	1.92811	-1.76958	0	0.124119	11.8323	4.63841	-1.59319	0	2.0143	6.52247
	-11	2.65192	3.34882	5.84893	2.00754	-0.50391	5.4878	1.62785	16.6998	8.62958	-0.327678	0.247955	0.525728	0
	-10	4.55854	2.676	-1.50329	4.74301	5.30206	2.28104	0.76958	18.9083	2.52948	2.90403	2.09563	0.038891	2.29107
	-9	18.8953	21.5697	26.2549	18.9812	19.8666	17.645	-0.55574	9.72015	6.55082	10.4468	18.3281	-2.5545	4.41461
	-8	46.7706	60.0965	75.418	37.6046	40.5592	15.6053	0.787353	14.0849	3.48963	33.2911	47.1825	5.98916	3.77922
	-7	72.4926	86.1911	93.0146	59.3045	53.6867	58.6498	10.9006	21.4539	27.1066	47.3287	79.6561	31.9059	6.6992
	-6	81.7485	94.7679	95.3611	69.4609	64.0965	72.3021	29.5736	43.6415	46.5677	63.3504	93.04	49.2636	35.098
	-5	105.224	107.88	127.882	86.2006	74.1098	71.2036	56.3183	45.2348	59.38	62.9518	116.214	66.0171	65.7838
	Ca2+ signaling assays
	log(Agonist conc. (M))	NPY
		1st	2nd	3rd	4th	5th	6th	7th	8th	9th	10th	11th	12th	13th	14th	15th	16th	17th
	-12	0	0	0	0.548755	0.527265	0	1.28682	5.17578	1.30632	0	0	0	0	0	22.4817	0
	-11	3.89658	0.256133	0.961449	-0.08603	1.66326	0.434345	3.47562	0.449133	1.75667	-2.19299	8.38285	-0.47265	5.66436	11.8282	1.92294	7.24822	-1.16229
	-10	13.183	6.7511	5.49595	7.40094	10.4304	8.62624	11.9822	9.13824	11.1628	18.0642	4.22054	-16.3332	6.29258	-4.97331	9.45868	0.802365	15.7659
	-9	46.0002	33.3719	42.384	30.7875	39.1106	30.6668	32.837	32.3265	35.1908	19.3578	23.8171	16.6037	21.9349	13.2983	25.7633	24.543	29.5601
	-8	66.9895	64.8208	54.2996	62.8633	63.5347	60.8693	50.9796	59.7145	65.8746	56.7212	52.0368	66.3888	53.2043	69.1199	68.325	59.3955	56.9387
	-7	87.6884	95.0477	78.9429	87.8518	88.8708	82.2852	67.7623	72.6606	81.3642	94.0488	103.737	94.8326	100	88.3098	77.3452	55.3225	113.513
	-6	98.6351	97.6823		104.842	93.11	96.0001	70.874	89.0467	84.498	100	100	100	74.081	83.5781	100	100.051	117.575
	-5	100	100	100	100	100	100	100	100	100					100		100	100

## Sheet: Sup Figure 14a
Supplementary Figure 14
	Supplementary Figure 14a
	Tilt angle
		Tilt angle(°)					Smoothing Tilt angle (°)
	Time (μs)	Replica_1	Replica_2	Replica_3		Time (μs)	Replica_1	Replica_2	Replica_3
	0	37.4018	19.7928	41.5495		0.00179641	43.9064	24.5387	36.0706
	0.000399202	35.3476	18.694	36.6997		0.00578842	39.7902	13.4478	41.8841
	0.000798403	44.4633	19.3875	35.4503		0.00978044	37.1504	9.33031	30.3716
	0.00119761	42.7869	27.6352	33.1823		0.0137725	34.1799	11.7245	22.5138
	0.00159681	43.988	31.1421	41.3429		0.0177645	38.0209	11.3219	23.3456
	0.00199601	49.0468	26.2293	32.8971		0.0217565	37.3633	9.78984	19.5943
	0.00239521	47.2353	25.9568	35.9881		0.0257485	32.8627	9.33016	13.1792
	0.00279441	45.3212	24.8269	42.5585		0.0297405	27.8741	11.5409	17.6155
	0.00319361	49.2232	24.0337	32.4103		0.0337325	29.0758	8.85389	24.4029
	0.00359281	44.2497	27.6891	28.6276		0.0377246	32.0638	18.5561	15.774
	0.00399202	42.527	22.8677	41.4883		0.0417166	37.9686	26.0159	10.6825
	0.00439122	46.8485	15.9122	30.6478		0.0457086	35.0949	21.8431	14.1691
	0.00479042	49.1412	16.2524	38.7107		0.0497006	34.1713	22.7043	14.6035
	0.00518962	45.656	5.97009	47.4814		0.0536926	27.9384	23.6319	17.7207
	0.00558882	41.6576	11.3287	52.542		0.0576846	26.3377	31.4823	23.091
	0.00598802	32.7085	7.25726	43.0315		0.0616766	33.2103	30.9769	18.3099
	0.00638723	35.9856	5.02258	40.5703		0.0656687	35.4517	28.0291	17.4108
	0.00678643	36.1305	15.7112	43.5804		0.0696607	32.6042	30.844	21.5483
	0.00718563	35.1562	20.581	44.5307		0.0736527	30.3996	33.4483	17.1501
	0.00758483	32.0904	13.5753	36.2584		0.0776447	30.9869	30.0849	13.3124
	0.00798403	40.3391	10.6963	43.0567		0.0816367	31.6316	24.2191	15.4878
	0.00838323	34.1152	16.2836	38.4704		0.0856287	31.4795	26.1822	16.6743
	0.00878243	39.3377	6.16335	44.561		0.0896208	28.5926	32.7705	22.4698
	0.00918164	37.6425	9.13138	42.4974		0.0936128	21.6266	27.8355	16.6768
	0.00958084	37.4182	8.724	36.6164		0.0976048	27.5693	24.3738	18.8767
	0.00998004	38.0802	5.66362	30.0194		0.101597	27.6624	24.0912	24.1474
	0.0103792	34.3716	11.3133	14.61		0.105589	33.6786	22.3545	20.7994
	0.0107784	38.9992	6.07112	20.1815		0.109581	29.9465	33.1467	16.9904
	0.0111776	37.0825	9.08943	21.9925		0.113573	26.278	27.9533	14.4103
	0.0115768	34.1174	10.167	11.7108		0.117565	29.1957	29.8704	19.6374
	0.011976	35.0001	11.7145	8.3991		0.121557	26.9859	32.8471	20.8411
	0.0123752	35.1539	5.40954	23.2467		0.125549	23.2409	33.5921	19.3052
	0.0127745	34.117	8.76614	22.8694		0.129541	26.3933	35.1705	17.7243
	0.0131737	31.8196	13.108	23.0076		0.133533	28.816	32.1402	16.8256
	0.0135729	36.376	12.6425	25.6412		0.137525	28.8746	33.5502	14.0172
	0.0139721	26.7323	13.7276	21.2763		0.141517	32.1676	31.1971	19.2718
	0.0143713	31.4163	10.4546	29.17		0.145509	36.6083	32.3912	20.8992
	0.0147705	35.3383	14.2703	30.4497		0.149501	35.1744	30.5255	14.1207
	0.0151697	38.1813	13.7888	21.7579		0.153493	39.3255	34.2875	10.9431
	0.0155689	37.6639	13.3625	19.3201		0.157485	34.3594	29.3541	6.38536
	0.0159681	42.4321	10.4757	26.4985		0.161477	27.8574	28.4953	10.4811
	0.0163673	38.6001	7.6021	27.3039		0.165469	36.54	27.4057	8.23863
	0.0167665	33.6758	12.8939	27.3879		0.169461	38.6322	28.113	8.72549
	0.0171657	33.1457	12.0098	20.3384		0.173453	35.5797	31.2579	10.906
	0.0175649	43.9518	13.3825	21.118		0.177445	35.5625	36.4122	9.52282
	0.0179641	41.6881	12.9277	20.7476		0.181437	37.4634	28.854	8.45348
	0.0183633	41.6511	11.8942	31.0404		0.185429	31.7722	25.5982	7.989
	0.0187625	34.5448	9.71711	19.8975		0.189421	37.1199	27.9151	7.10023
	0.0191617	36.9339	14.1151	15.3874		0.193413	40.1606	30.6877	6.50474
	0.0195609	33.586	8.20054	23.7359		0.197405	39.3939	28.3028	8.53808
	0.0199601	36.4188	16.4668	18.5549		0.201397	41.5376	36.7664	13.6358
	0.0203593	33.3794	10.8274	28.4483		0.205389	39.6456	35.6063	14.353
	0.0207585	33.6267	9.999	17.92		0.209381	41.1445	33.1457	16.8838
	0.0211577	38.4716	7.97041	20.4596		0.213373	35.7627	28.415	14.627
	0.0215569	43.9747	7.90716	19.2157		0.217365	35.9165	35.9974	18.0016
	0.0219561	36.4573	10.2507	18.6601		0.221357	38.2418	41.5408	22.6796
	0.0223553	42.0008	9.75594	19.9342		0.225349	45.8748	36.5667	19.6851
	0.0227545	38.6191	9.87424	19.9562		0.229341	48.0068	38.276	19.2604
	0.0231537	35.1022	7.03219	15.5661		0.233333	38.7757	31.9567	18.0989
	0.0235529	35.5822	7.81457	17.2279		0.237325	35.827	31.338	19.2533
	0.0239521	33.0081	10.2307	13.0778		0.241317	39.11	37.7952	16.6633
	0.0243513	33.8408	10.1607	12.6329		0.245309	42.1453	36.2772	15.9947
	0.0247505	30.4414	11.4481	9.91076		0.249301	38.2944	34.1804	14.039
	0.0251497	38.6086	4.30994	5.89269		0.253293	38.9429	35.7321	13.6665
	0.0255489	38.1939	11.388	7.48865		0.257285	47.4163	39.9806	16.1415
	0.0259481	36.9279	11.1283	18.9359		0.261277	52.7103	32.9229	23.1349
	0.0263473	32.7864	12.0721	11.1386		0.265269	57.5872	28.6361	24.8741
	0.0267465	27.8696	10.5334	13.3178		0.269261	61.0138	28.0417	19.0988
	0.0271457	27.8049	6.7473	21.908		0.273253	57.18	33.4848	16.8526
	0.0275449	29.1452	5.28313	17.4888		0.277246	61.9302	29.5019	15.5932
	0.0279441	30.0135	8.46158	15.7381		0.281238	60.015	30.1373	14.5517
	0.0283433	30.8072	10.4888	18.4677		0.28523	58.9573	27.7985	19.7033
	0.0287425	20.6832	8.615	12.8084		0.289222	54.3227	31.5564	22.3615
	0.0291417	28.124	11.4963	13.3497		0.293214	50.843	24.3397	23.4559
	0.0295409	29.5637	12.8018	21.1117		0.297206	55.2198	25.7235	22.3967
	0.0299401	26.732	11.5556	20.1165		0.301198	60.5423	21.8012	19.2382
	0.0303393	27.6373	12.8154	16.4967		0.30519	61.7006	22.9717	15.3286
	0.0307385	26.6703	14.1467	15.4582		0.309182	63.0568	23.0063	13.9136
	0.0311377	27.496	13.851	22.4745		0.313174	65.5341	26.0859	11.3931
	0.0315369	31.0134	11.177	20.1334		0.317166	64.2869	26.5363	10.2142
	0.0319361	32.773	7.52598	24.6356		0.321158	65.9921	30.7377	11.057
	0.0323353	26.138	13.8816	23.602		0.32515	69.1896	30.1002	13.59
	0.0327345	25.5334	7.64257	26.7908		0.329142	68.9453	31.3871	15.8145
	0.0331337	29.0114	6.6826	28.4016		0.333134	61.5833	36.7971	17.8178
	0.0335329	26.5499	8.88007	21.4178		0.337126	61.3715	29.776	22.0077
	0.0339321	34.9389	11.5732	27.6797		0.341118	59.4699	31.63	19.2409
	0.0343313	30.7993	6.43456	15.8817		0.34511	61.4861	34.2247	10.9065
	0.0347305	33.215	5.96338	20.3295		0.349102	57.7447	34.028	13.9236
	0.0351297	23.4834	11.3925	29.8889		0.353094	52.9551	32.0493	16.6823
	0.0355289	28.3156	8.56245	25.4015		0.357086	51.6641	31.4343	21.0513
	0.0359281	25.7252	17.5674	23.0956		0.361078	56.8366	31.3969	25.4252
	0.0363273	28.4292	16.8847	18.1938		0.36507	52.8296	24.9785	18.8053
	0.0367265	32.2401	10.4024	21.1527		0.369062	56.6359	25.06	27.8149
	0.0371257	30.9498	14.3848	10.9722		0.373054	53.9019	31.3305	28.4036
	0.0375249	25.4411	13.6529	12.5272		0.377046	54.5214	32.274	24.4088
	0.0379242	27.5367	22.4452	20.7955		0.381038	51.5726	32.3863	24.1483
	0.0383234	38.21	23.0941	16.5869		0.38503	53.4709	29.8767	18.3935
	0.0387226	36.1117	15.8308	15.161		0.389022	56.9038	30.615	16.907
	0.0391218	33.9592	25.5571	10.9055		0.393014	57.3044	37.3705	14.0535
	0.039521	42.0345	25.742	8.34974		0.397006	56.9312	38.1667	15.2067
	0.0399202	43.2922	25.6219	9.49415		0.400998	53.3831	32.8092	16.9375
	0.0403194	34.4784	26.0599	10.4709		0.40499	56.1274	26.1092	17.969
	0.0407186	35.3106	26.2875	14.176		0.408982	64.2224	26.4447	14.333
	0.0411178	33.1465	24.2739	17.4837		0.412974	63.6945	26.5046	7.68639
	0.041517	40.5126	29.1351	15.0159		0.416966	61.7649	27.2106	11.9638
	0.0419162	43.7428	24.1512	5.94561		0.420958	61.2319	31.1715	13.4753
	0.0423154	35.8162	22.7331	8.1438		0.42495	66.2741	37.7136	16.7356
	0.0427146	38.0742	27.6143	7.15396		0.428942	60.634	43.7222	21.2031
	0.0431138	37.8708	25.9688	9.04833		0.432934	59.6431	45.0891	15.0027
	0.043513	37.4417	28.3134	9.89227		0.436926	58.6213	46.1042	14.577
	0.0439122	38.096	20.0341	10.7688		0.440918	61.3646	49.0481	14.4425
	0.0443114	35.8088	23.3191	8.59272		0.44491	61.7151	45.7831	12.2593
	0.0447106	30.6042	21.9598	13.7762		0.448902	60.4972	45.2305	12.0371
	0.0451098	34.38	24.1328	13.4754		0.452894	58.9506	42.2737	18.401
	0.045509	31.2097	18.8952	16.1868		0.456886	57.0425	39.0548	24.0998
	0.0459082	32.3991	24.7274	20.1326		0.460878	55.4999	39.5922	18.5856
	0.0463074	32.8269	19.236	9.1872		0.46487	54.9771	39.3803	16.9635
	0.0467066	31.3005	20.6158	11.3474		0.468862	58.8709	39.2626	23.1343
	0.0471058	42.4839	20.1356	17.4507		0.472854	56.8561	41.5026	21.509
	0.047505	41.8396	25.3756	20.7729		0.476846	57.5918	43.5783	20.9919
	0.0479042	35.644	28.712	19.4492		0.480838	59.929	42.2442	25.147
	0.0483034	41.2109	21.3002	9.95596		0.48483	59.2827	41.3897	23.7352
	0.0487026	38.7349	24.7165	13.0018		0.488822	56.1742	43.1592	25.3979
	0.0491018	34.154	25.2948	10.7186		0.492814	58.8331	44.1462	22.5883
	0.049501	29.0857	24.5833	18.638		0.496806	58.9208	47.1588	20.7021
	0.0499002	38.2572	20.2622	21.8632		0.500798	59.705	49.2158	18.9871
	0.0502994	31.2544	18.7263	12.6572		0.50479	59.8768	49.4698	17.9318
	0.0506986	33.2341	22.2736	14.7572		0.508782	57.381	47.2388	16.9362
	0.0510978	28.6166	21.0774	14.1744		0.512774	61.9368	44.1566	23.3559
	0.051497	31.5212	20.0963	10.8196		0.516766	60.0403	46.1001	19.5902
	0.0518962	26.9653	19.2263	19.4542		0.520758	59.9726	47.0432	19.1688
	0.0522954	31.4379	25.1176	13.8906		0.52475	59.3746	50.5043	18.8449
	0.0526946	28.2143	20.69	11.9629		0.528743	58.8653	44.433	18.6391
	0.0530938	28.2241	25.8566	12.9291		0.532735	59.2713	44.4157	20.9721
	0.053493	25.5597	26.9285	21.1116		0.536727	58.9568	43.3143	19.0365
	0.0538922	33.918	18.9673	21.8717		0.540719	56.9918	48.759	19.3037
	0.0542914	19.7795	22.291	17.4551		0.544711	57.6324	49.3345	18.9689
	0.0546906	28.9778	21.0464	14.58		0.548703	55.6769	45.3827	17.8169
	0.0550898	27.3968	26.7083	29.4988		0.552695	54.4572	45.7841	17.0084
	0.055489	28.9106	29.4873	14.4529		0.556687	55.3373	43.7457	17.8668
	0.0558882	23.863	26.4316	25.6403		0.560679	55.8599	44.777	19.7179
	0.0562874	22.3238	29.4293	26.3565		0.564671	56.5737	43.1561	17.9553
	0.0566866	25.8958	32.8209	7.88541		0.568663	56.8277	47.0702	18.0237
	0.0570858	26.2322	33.1536	19.3052		0.572655	52.8056	52.0037	16.6015
	0.057485	26.845	28.2322	24.3889		0.576647	53.3639	48.1138	19.2366
	0.0578842	28.4378	29.6419	21.8629		0.580639	58.0183	52.5301	16.052
	0.0582834	29.9394	31.7133	21.7498		0.584631	56.881	53.4902	17.5866
	0.0586826	28.3323	31.869	31.5763		0.588623	53.4346	51.2586	20.2742
	0.0590818	26.2897	35.0656	24.2446		0.592615	54.9666	48.662	19.4978
	0.059481	25.218	36.4652	27.8996		0.596607	56.9695	48.3375	19.6071
	0.0598802	35.1706	40.8043	20.2102		0.600599	55.2452	47.881	20.6224
	0.0602794	33.0368	31.9672	24.4651		0.604591	56.3552	48.7047	16.7188
	0.0606786	31.2982	29.9653	23.1993		0.608583	59.4977	49.3162	17.9412
	0.0610778	37.791	32.1094	21.3076		0.612575	54.4267	50.9182	19.04
	0.061477	31.2149	29.524	17.9504		0.616567	59.2614	53.0107	14.4091
	0.0618762	30.1712	26.1762	13.0485		0.620559	61.6202	53.3954	15.0437
	0.0622754	31.6527	28.3452	17.3542		0.624551	61.4956	48.7176	17.5463
	0.0626747	33.5467	34.4996	14.6735		0.628543	62.2062	42.8972	18.6012
	0.0630739	31.3393	29.2649	18.4983		0.632535	60.5613	45.0931	20.8035
	0.0634731	36.8812	27.1126	12.3913		0.636527	63.9204	49.1789	18.6507
	0.0638723	31.9962	29.5379	16.1568		0.640519	61.1773	52.4072	17.4777
	0.0642715	38.3075	27.7942	15.7668		0.644511	60.7013	58.3181	19.0078
	0.0646707	33.6345	32.607	25.6393		0.648503	62.3429	59.6978	14.2215
	0.0650699	37.7012	30.1385	19.3063		0.652495	57.8928	53.2808	15.2607
	0.0654691	36.4626	24.2621	14.1053		0.656487	57.4874	53.9304	23.0614
	0.0658683	35.8626	23.4142	15.4728		0.660479	54.9967	54.8669	17.4998
	0.0662675	30.7853	28.9079	15.9783		0.664471	57.0204	55.8654	18.0403
	0.0666667	33.0742	30.6735	18.662		0.668463	57.9207	55.688	18.2645
	0.0670659	38.2983	31.1959	21.059		0.672455	59.5481	54.1869	26.6897
	0.0674651	38.3948	21.7598	11.9618		0.676447	57.9032	51.9002	20.835
	0.0678643	30.9262	30.8746	19.64		0.680439	58.332	55.4594	23.2844
	0.0682635	31.8562	32.0697	21.5081		0.684431	53.9387	55.0558	20.3576
	0.0686627	32.4574	34.9903	24.7413		0.688423	56.1886	51.5765	20.7269
	0.0690619	33.5393	25.9302	21.6045		0.692415	58.6194	52.2825	21.9803
	0.0694611	29.5071	25.6735	24.1372		0.696407	56.8451	57.1733	17.4012
	0.0698603	33.2791	30.2234	22.7733		0.700399	57.9307	52.7312	22.4528
	0.0702595	35.6207	29.3606	16.4361		0.704391	59.5925	57.1833	21.3029
	0.0706587	32.0406	29.3463	25.2549		0.708383	58.9179	55.5459	20.2458
	0.0710579	32.8774	33.7784	21.3062		0.712375	58.2188	52.7842	20.6052
	0.0714571	33.9383	36.1929	18.0814		0.716367	59.0043	51.3002	18.9543
	0.0718563	33.2093	33.7816	19.062		0.720359	55.9675	56.5031	22.7907
	0.0722555	28.8869	31.6274	25.9209		0.724351	54.4906	58.1129	22.1333
	0.0726547	28.8393	39.7172	16.7226		0.728343	57.2609	56.5988	22.6564
	0.0730539	28.2931	38.625	18.4288		0.732335	59.7344	53.6086	25.8174
	0.0734531	31.4425	27.7539	14.9116		0.736327	55.6906	50.5213	22.3151
	0.0738523	26.7681	33.2089	16.0626		0.740319	52.7801	50.2298	22.6914
	0.0742515	32.3763	32.1899	13.2889		0.744311	55.8763	47.3784	23.7711
	0.0746507	35.2178	32.5113	17.3		0.748303	50.8821	48.7157	21.6806
	0.0750499	29.5806	32.2185	19.5351		0.752295	50.6257	51.0245	12.6579
	0.0754491	29.3819	32.8496	10.2688		0.756287	51.0194	51.1869	15.1893
	0.0758483	22.5335	28.8802	10.8506		0.760279	50.9218	51.1021	9.55304
	0.0762475	30.172	28.5991	9.04935		0.764271	50.45	52.0576	6.90543
	0.0766467	31.4595	27.7196	11.7247		0.768263	46.278	52.6801	8.9378
	0.0770459	32.3533	30.1006	17.3278		0.772255	50.0096	52.0229	10.5244
	0.0774451	32.7569	34.0668	14.6167		0.776248	51.8583	50.9854	14.6091
	0.0778443	34.5369	34.1918	13.0363		0.78024	49.3559	53.5308	8.87538
	0.0782435	27.016	33.3097	11.2814		0.784232	45.366	50.1322	10.3363
	0.0786427	31.051	27.1888	9.53725		0.788224	45.7552	51.7914	14.2269
	0.0790419	34.4052	31.6224	17.7923		0.792216	43.9848	48.2544	13.3409
	0.0794411	33.5846	25.1701	17.9076		0.796208	48.0079	48.776	12.3815
	0.0798403	35.8119	28.4655	15.4714		0.8002	49.2871	49.0602	13.9544
	0.0802395	36.6008	24.4528	10.7885		0.804192	51.6837	44.9921	12.9934
	0.0806387	30.6167	24.4997	15.0302		0.808184	49.2421	47.9891	15.3444
	0.0810379	32.4864	21.3114	13.7543		0.812176	47.7724	48.5583	13.2972
	0.0814371	27.281	21.7035	13.6388		0.816168	48.406	51.2306	11.7726
	0.0818363	30.6533	25.2897	16.8417		0.82016	48.0451	53.5552	16.9348
	0.0822355	29.4551	21.6129	16.8172		0.824152	48.6224	52.6305	15.0859
	0.0826347	26.4701	25.3024	16.0202		0.828144	52.482	54.1996	17.1526
	0.0830339	29.7105	21.8608	19.2647		0.832136	55.079	50.3016	21.5946
	0.0834331	37.23	27.6927	17.2513		0.836128	56.0579	50.7995	21.8849
	0.0838323	29.6791	27.0016	21.1798		0.84012	47.78	49.7625	18.4853
	0.0842315	29.6669	28.6355	12.8827		0.844112	43.4185	47.7546	13.1547
	0.0846307	29.478	26.5422	14.5568		0.848104	43.1065	47.9218	23.6307
	0.0850299	28.4715	24.3183	18.0983		0.852096	44.1104	50.2493	24.9109
	0.0854291	30.2999	23.7452	18.7767		0.856088	43.1594	50.7997	22.292
	0.0858283	34.1699	21.9031	28.3221		0.86008	42.1398	52.2699	24.1065
	0.0862275	31.8909	22.8855	17.8113		0.864072	43.499	50.5097	22.9949
	0.0866267	32.2381	26.156	8.84849		0.868064	47.4914	54.6055	27.5294
	0.0870259	36.6694	27.7277	15.2856		0.872056	46.7207	54.4455	25.3813
	0.0874252	32.2307	32.9071	10.9812		0.876048	45.3442	55.7426	24.9012
	0.0878244	34.0716	32.0901	22.6397		0.88004	43.585	58.3002	29.2602
	0.0882236	34.6414	33.4501	25.6451		0.884032	47.0169	58.9522	26.3028
	0.0886228	33.7754	37.1421	25.9467		0.888024	51.6339	62.2343	27.5566
	0.089022	35.6686	36.3384	25.0937		0.892016	51.6386	61.201	31.1033
	0.0894212	28.0539	30.2539	16.1598		0.896008	50.5833	61.5664	28.6521
	0.0898204	27.8809	33.2046	20.4899		0.9	51.8688	60.1527	28.9369
	0.0902196	27.1851	32.6579	21.389		0.903992	54.6392	53.7606	35.6909
	0.0906188	20.1509	32.6895	25.1619		0.907984	53.8932	54.6353	32.3525
	0.091018	19.8911	29.6265	22.1684		0.911976	59.6982	52.131	27.4092
	0.0914172	24.6073	30.2521	20.0038		0.915968	55.0324	52.6053	26.2958
	0.0918164	19.997	31.3789	12.1442		0.91996	54.9938	60.4923	27.8377
	0.0922156	20.6207	31.3743	24.8958		0.923952	54.5885	59.7727	25.3398
	0.0926148	21.2799	27.0454	17.006		0.927944	57.7531	55.5773	29.2474
	0.093014	22.5371	21.2318	20.9921		0.931936	52.4543	55.1969	32.1488
	0.0934132	23.2121	25.4968	16.5407		0.935928	51.4212	52.4041	27.5219
	0.0938124	24.149	27.2173	17.3991		0.93992	49.6889	57.644	23.2198
	0.0942116	18.3097	26.8935	13.5795		0.943912	55.4652	60.2816	23.6644
	0.0946108	20.013	30.7986	12.4026		0.947904	53.6212	55.4446	20.1627
	0.09501	23.6155	29.1053	17.1848		0.951896	50.8373	52.9193	17.8834
	0.0954092	22.532	27.8134	14.6236		0.955888	54.1245	52.3898	22.0305
	0.0958084	22.5642	28.6009	21.7157		0.95988	50.0595	53.9552	23.7016
	0.0962076	24.7492	32.8102	26.3729		0.963872	48.7893	53.5082	26.604
	0.0966068	23.3997	29.2075	11.6099		0.967864	51.6275	53.0058	22.0019
	0.097006	27.3764	21.9115	17.9283		0.971856	56.1587	53.1534	21.6333
	0.0974052	33.7709	24.6658	10.7482		0.975848	55.2833	55.3399	21.3191
	0.0978044	31.2346	23.7981	11.7651		0.97984	56.5883	58.3897	20.2058
	0.0982036	35.8289	19.4756	20.4731		0.983832	55.6213	54.3222	18.2721
	0.0986028	27.9832	25.1932	22.4809		0.987824	58.126	52.5451	14.5349
	0.099002	24.0035	22.6608	22.2449		0.991816	55.8398	51.2506	13.041
	0.0994012	24.7825	15.4146	23.4282		0.995808	56.9772	49.6535	14.0491
	0.0998004	21.4041	16.9321	25.7676		0.999002	59.094	50.01	12.6506
	0.1002	27.4513	27.0097	27.355
	0.100599	24.5334	27.9583	27.3689
	0.100998	36.2967	23.2498	27.7865
	0.101397	31.7091	26.347	25.853
	0.101796	27.6832	31.9736	22.1915
	0.102196	27.1483	26.2813	27.078
	0.102595	29.3148	22.7638	16.6248
	0.102994	22.6258	21.8348	17.6136
	0.103393	28.4572	16.5617	23.8348
	0.103792	27.4835	13.7604	25.999
	0.104192	34.2787	20.558	15.7451
	0.104591	38.2232	18.0772	26.8305
	0.10499	31.1673	20.013	14.2457
	0.105389	30.6907	19.6708	17.3817
	0.105788	29.8387	15.8597	23.172
	0.106188	36.1062	20.5541	19.345
	0.106587	36.0594	30.5992	18.0301
	0.106986	38.081	33.7785	20.39
	0.107385	34.8569	30.6742	26.8546
	0.107784	35.6335	27.8799	18.3129
	0.108184	32.1491	24.4932	16.5754
	0.108583	28.8153	35.1079	13.5234
	0.108982	31.7288	36.2869	8.79355
	0.109381	34.9447	36.1181	17.1226
	0.10978	21.6627	32.9056	21.9575
	0.11018	32.0818	30.8375	15.9702
	0.110579	32.6056	33.9596	21.4031
	0.110978	25.2276	37.7991	18.575
	0.111377	24.6154	36.0792	17.6706
	0.111776	22.9994	32.9024	14.523
	0.112176	28.8942	29.6069	14.4574
	0.112575	20.5586	27.8936	16.9197
	0.112974	21.1499	26.295	11.4858
	0.113373	28.9515	26.3899	14.3406
	0.113772	27.1813	29.0517	17.819
	0.114172	26.9331	27.6286	10.6342
	0.114571	23.9525	26.599	15.5149
	0.11497	28.5318	26.6876	15.6899
	0.115369	33.6279	26.478	12.7185
	0.115768	23.1257	29.3384	17.4141
	0.116168	34.0675	32.0839	20.9885
	0.116567	29.4231	31.6589	15.3115
	0.116966	33.4726	34.1967	16.6008
	0.117365	31.8096	29.0083	18.3924
	0.117764	21.5885	30.8458	20.25
	0.118164	32.4842	28.307	19.1058
	0.118563	33.0175	27.5592	23.7005
	0.118962	28.8519	27.3941	23.3717
	0.119361	24.116	28.3119	21.239
	0.11976	29.4876	24.6257	25.2773
	0.12016	29.6806	30.6532	18.1523
	0.120559	35.175	34.909	21.3154
	0.120958	25.296	40.0228	22.5777
	0.121357	24.5569	36.0873	20.6027
	0.121756	27.3782	32.8863	18.4079
	0.122156	28.7417	43.4982	18.542
	0.122555	27.291	23.9363	20.431
	0.122954	22.1968	29.1128	21.5139
	0.123353	20.055	32.7398	21.5909
	0.123752	23.2252	32.1642	20.9895
	0.124152	19.0414	28.6206	17.1163
	0.124551	19.1846	29.5752	19.6723
	0.12495	24.7592	34.8873	20.5968
	0.125349	22.2941	34.0716	21.5096
	0.125749	21.3055	32.9303	23.3614
	0.126148	24.8616	33.7874	14.6292
	0.126547	22.4666	32.4344	20.1334
	0.126946	31.5459	38.7984	11.8464
	0.127345	23.7247	38.6514	23.197
	0.127745	22.5801	38.6909	19.0785
	0.128144	28.1329	35.7247	20.9844
	0.128543	20.2939	35.0821	23.442
	0.128942	29.8338	36.8481	22.5443
	0.129341	28.8889	34.246	14.9872
	0.129741	24.443	40.5948	11.6554
	0.13014	25.3841	28.3927	18.7025
	0.130539	25.4026	29.889	14.1668
	0.130938	22.6872	36.7573	16.3612
	0.131337	36.2868	35.4789	15.3206
	0.131737	32.0184	34.6639	19.3108
	0.132136	31.3164	35.0794	21.1045
	0.132535	34.6514	31.3859	11.8223
	0.132934	33.4952	33.6564	14.5984
	0.133333	32.3377	30.4128	17.5558
	0.133733	20.2291	29.2566	19.9521
	0.134132	38.1958	27.9529	14.7743
	0.134531	23.289	34.2328	14.2508
	0.13493	23.1863	27.8733	15.6159
	0.135329	19.4402	36.8882	19.2711
	0.135729	27.4548	40.8907	17.83
	0.136128	25.2317	31.4172	13.96
	0.136527	28.5519	30.0513	11.2021
	0.136926	26.7676	31.6953	15.0882
	0.137325	21.4634	36.6134	15.1114
	0.137725	28.591	32.6023	10.2024
	0.138124	29.997	30.1273	8.93503
	0.138523	33.2574	35.3549	11.3738
	0.138922	34.5907	32.0976	20.2461
	0.139321	32.8407	34.6522	16.2226
	0.139721	31.2628	30.3515	16.0326
	0.14012	25.3329	33.0514	20.496
	0.140519	21.0829	31.5055	26.2734
	0.140918	36.7878	35.9039	18.525
	0.141317	28.1532	31.6336	15.7089
	0.141717	24.4788	32.8446	22.8917
	0.142116	28.3041	30.9797	23.7381
	0.142515	40.5467	34.4589	18.0747
	0.142914	42.4471	25.338	15.609
	0.143313	43.2794	25.9042	15.3684
	0.143713	38.3346	33.9028	28.2453
	0.144112	38.7169	37.1462	23.7574
	0.144511	42.7233	32.1132	20.1861
	0.14491	39.4008	33.7974	21.0852
	0.145309	36.202	31.07	18.2128
	0.145709	38.2471	27.8364	22.46
	0.146108	35.67	31.2071	19.374
	0.146507	25.2996	36.3975	22.151
	0.146906	32.7227	31.7844	19.4464
	0.147305	38.7655	28.6568	14.0741
	0.147705	37.7901	27.7607	20.2838
	0.148104	39.1278	26.8619	16.5112
	0.148503	42.117	24.1559	14.7498
	0.148902	32.9914	28.5899	17.5869
	0.149301	29.3664	30.9689	10.4427
	0.149701	32.0078	28.3443	12.4517
	0.1501	31.8599	33.0227	8.92341
	0.150499	38.4771	33.8809	12.7732
	0.150898	31.589	34.5198	11.0285
	0.151297	36.4174	37.15	16.4557
	0.151697	34.748	37.5585	11.755
	0.152096	38.5905	36.5017	19.3415
	0.152495	41.4351	37.533	10.7079
	0.152894	37.4121	36.3682	11.6422
	0.153293	41.3031	30.6139	6.78689
	0.153693	38.5867	30.0121	8.68944
	0.154092	41.0538	31.7451	14.8329
	0.154491	34.8179	39.8418	11.8997
	0.15489	47.4029	37.1702	5.5185
	0.155289	37.9051	25.5301	8.25693
	0.155689	31.8891	23.9765	6.43431
	0.156088	40.3635	25.6079	2.48049
	0.156487	37.5879	32.9544	6.32632
	0.156886	36.1081	32.0061	6.5408
	0.157285	37.9001	27.9626	2.71173
	0.157685	33.4674	29.6789	3.91457
	0.158084	31.6548	33.1246	2.41119
	0.158483	38.61	27.7328	16.5143
	0.158882	32.6263	26.2728	13.1363
	0.159281	23.3867	34.2249	3.38368
	0.159681	18.3085	28.2285	18.5533
	0.16008	18.7933	38.6402	15.6743
	0.160479	21.3296	28.6954	10.9157
	0.160878	29.3623	32.2136	9.82445
	0.161277	26.768	26.799	6.31128
	0.161677	29.9939	27.0753	10.1017
	0.162076	34.5542	30.2954	7.3266
	0.162475	33.733	22.5337	12.639
	0.162874	30.1664	25.6871	8.13422
	0.163273	35.5644	24.7851	5.33002
	0.163673	30.9964	27.9216	10.8237
	0.164072	39.3187	24.5057	14.7813
	0.164471	35.581	24.6662	10.0071
	0.16487	39.3089	23.0532	3.63583
	0.165269	41.2374	27.628	7.56278
	0.165669	35.6994	30.0144	3.66634
	0.166068	35.7623	30.2993	10.1502
	0.166467	33.8961	26.2006	7.84978
	0.166866	40.3596	30.3837	8.3404
	0.167265	33.2407	29.3846	5.56898
	0.167665	35.9893	27.224	8.67355
	0.168064	41.4054	29.8034	9.01779
	0.168463	44.048	23.5453	4.27233
	0.168862	40.2144	28.468	2.092
	0.169261	40.1137	28.1778	8.97594
	0.169661	39.1431	26.4801	11.4266
	0.17006	40.0102	30.7926	9.04296
	0.170459	36.6339	30.601	11.5893
	0.170858	34.0337	25.8332	11.3861
	0.171257	34.7308	30.2048	10.7783
	0.171657	32.0913	32.0491	14.402
	0.172056	42.1862	24.3558	14.273
	0.172455	45.8318	32.763	12.1294
	0.172854	32.5816	31.7614	14.4974
	0.173253	35.3594	33.0192	14.8011
	0.173653	28.3573	27.0312	9.0543
	0.174052	29.6179	32.4546	6.47199
	0.174451	30.8549	27.7656	7.18015
	0.17485	36.0136	35.8851	8.1107
	0.17525	42.9037	35.4942	8.14025
	0.175649	32.6278	31.4355	7.53815
	0.176048	42.2247	32.8136	7.08388
	0.176447	38.2081	41.5954	6.63687
	0.176846	33.3765	32.707	7.93771
	0.177246	37.0787	39.6763	5.86598
	0.177645	37.9248	39.7563	9.44358
	0.178044	37.2018	38.3716	11.0858
	0.178443	30.1423	37.2696	14.357
	0.178842	32.7386	39.1562	8.6442
	0.179242	34.102	31.3401	16.635
	0.179641	39.7956	30.6151	9.75727
	0.18004	44.2192	35.0278	9.74405
	0.180439	46.2352	21.0916	7.75309
	0.180838	34.3201	23.1369	6.09873
	0.181238	35.5435	34.1244	8.08752
	0.181637	32.3983	34.6911	12.7733
	0.182036	44.3105	32.2486	8.65027
	0.182435	35.6717	24.09	9.45679
	0.182834	26.1635	20.8529	8.17659
	0.183234	35.9763	32.6613	4.03721
	0.183633	32.5211	26.8805	10.2219
	0.184032	34.1337	29.2987	5.15435
	0.184431	31.3539	23.7789	12.6042
	0.18483	18.9625	25.302	12.6147
	0.18523	30.4718	19.3047	13.2601
	0.185629	30.8499	27.6297	6.83925
	0.186028	29.2347	29.5207	3.26051
	0.186427	34.5174	24.1688	6.11186
	0.186826	33.1951	24.271	7.90842
	0.187226	42.4818	25.8272	1.91469
	0.187625	35.0287	25.5588	15.1453
	0.188024	34.1766	26.6296	6.74174
	0.188423	43.0353	26.4919	5.82538
	0.188822	41.5451	28.8232	7.43308
	0.189222	43.864	27.1177	6.31987
	0.189621	34.4751	24.881	9.09511
	0.19002	32.3709	25.0772	6.56065
	0.190419	32.6352	27.2036	4.60487
	0.190818	35.7645	34.0498	5.38634
	0.191218	38.3032	33.3178	3.88998
	0.191617	37.7448	33.0823	8.03353
	0.192016	35.8321	35.4771	3.07014
	0.192415	39.0099	32.9349	9.69239
	0.192814	51.8106	27.1389	0.310274
	0.193214	48.775	26.969	2.95976
	0.193613	42.2501	27.9858	1.99066
	0.194012	32.7214	24.0948	5.16888
	0.194411	34.9464	29.9032	5.13439
	0.19481	38.3493	34.4361	12.3354
	0.19521	40.1663	34.8546	16.352
	0.195609	38.3284	27.9435	10.4057
	0.196008	42.9248	21.9382	6.8958
	0.196407	42.3886	24.903	7.17132
	0.196806	37.5985	27.6573	4.62292
	0.197206	41.2965	29.9688	9.55917
	0.197605	36.0472	29.0068	7.27812
	0.198004	32.071	28.7148	8.0573
	0.198403	42.2939	31.0235	10.123
	0.198802	36.8567	25.2702	11.369
	0.199202	44.1338	36.6023	9.89849
	0.199601	35.7236	30.8517	7.77355
	0.2	34.2255	36.2319	8.62687
	0.200399	41.2651	38.3617	8.64386
	0.200798	35.5816	39.4018	14.4518
	0.201198	45.357	39.2943	15.497
	0.201597	46.4979	39.3592	20.787
	0.201996	48.7621	36.0821	13.7535
	0.202395	46.8406	32.73	16.1193
	0.202794	41.8756	38.7451	14.3224
	0.203194	39.2468	36.6064	16.3825
	0.203593	41.3496	34.9078	11.608
	0.203992	46.2585	41.7937	11.1336
	0.204391	37.6807	42.4274	19.2379
	0.20479	42.794	44.3796	20.7281
	0.20519	40.8385	30.2524	11.0373
	0.205589	38.1168	33.3652	9.02256
	0.205988	35.4316	32.1224	13.9873
	0.206387	40.5499	28.3221	14.5586
	0.206786	42.0167	31.594	15.9498
	0.207186	31.4197	36.8985	16.2672
	0.207585	36.3633	31.4122	15.572
	0.207984	33.0758	39.3537	16.8626
	0.208383	41.5671	35.4338	17.3545
	0.208782	36.6656	33.1291	19.5442
	0.209182	39.7728	34.2296	18.7117
	0.209581	46.2502	25.8226	16.491
	0.20998	45.5661	36.1308	16.7364
	0.210379	39.0269	31.9748	19.6686
	0.210778	46.922	28.8612	14.6366
	0.211178	46.2356	35.1089	13.2603
	0.211577	37.3536	34.2413	10.6213
	0.211976	37.9796	28.1722	16.745
	0.212375	35.2128	32.8537	17.3672
	0.212774	33.8126	27.4081	16.769
	0.213174	38.0672	27.0771	11.4619
	0.213573	33.8689	25.7799	14.1485
	0.213972	37.4762	27.5266	8.88067
	0.214371	35.0382	29.8574	12.4133
	0.21477	34.0791	28.6846	20.562
	0.21517	34.7385	22.5494	17.3006
	0.215569	34.663	26.2193	17.2494
	0.215968	24.6725	29.2726	16.1543
	0.216367	37.7937	38.0759	13.7997
	0.216766	35.4567	30.6415	17.1209
	0.217166	37.5349	42.7251	21.9282
	0.217565	39.0107	41.5561	20.6696
	0.217964	39.8207	37.915	18.0596
	0.218363	33.7635	32.7887	16.6653
	0.218762	41.8251	43.1916	19.8248
	0.219162	34.6245	37.5878	18.5443
	0.219561	36.9298	41.066	18.8188
	0.21996	41.7711	37.7756	26.4492
	0.220359	39.3563	46.9784	22.5091
	0.220758	36.4631	39.5421	24.0374
	0.221158	38.9418	43.0559	25.4104
	0.221557	39.9243	43.7845	19.6887
	0.221956	32.1252	38.2796	20.4463
	0.222355	39.6831	38.696	25.6177
	0.222754	38.4	47.1174	20.6824
	0.223154	38.8232	39.1128	23.1357
	0.223553	43.1283	45.1859	21.3635
	0.223952	35.6481	42.5175	25.7201
	0.224351	44.3145	35.5193	21.4337
	0.22475	42.2459	37.3526	20.3819
	0.22515	49.33	37.1903	18.3659
	0.225549	45.1478	28.8279	17.9548
	0.225948	46.5829	29.7927	21.9106
	0.226347	43.9314	41.2232	18.0728
	0.226747	53.1489	34.1076	15.4441
	0.227146	55.2703	33.9501	16.2039
	0.227545	53.7621	38.5713	18.3803
	0.227944	52.7999	37.2832	20.2223
	0.228343	52.9442	40.5555	17.1129
	0.228743	50.7468	47.1596	23.4392
	0.229142	40.6665	37.0235	21.7574
	0.229541	47.841	38.8202	25.2257
	0.22994	41.8155	38.833	19.5032
	0.230339	43.5477	37.2789	17.4228
	0.230739	48.6652	35.271	14.2766
	0.231138	47.2792	31.9635	15.2636
	0.231537	49.4857	33.4403	12.949
	0.231936	43.6361	35.6167	20.3155
	0.232335	37.6139	30.8292	15.3499
	0.232735	33.7832	30.7557	14.8758
	0.233134	34.9338	31.1045	14.0446
	0.233533	37.296	30.717	18.5806
	0.233932	28.1525	30.2639	26.5268
	0.234331	41.4769	33.0313	23.3001
	0.234731	37.7542	32.2543	15.6029
	0.23513	43.6248	31.5545	19.4441
	0.235529	31.5723	31.4899	17.6377
	0.235928	33.1957	30.1949	17.845
	0.236327	38.1078	31.079	23.5024
	0.236727	36.5198	25.7126	20.6006
	0.237126	33.8859	29.35	22.2676
	0.237525	39.0499	28.6471	13.9107
	0.237924	35.7699	34.1775	13.9884
	0.238323	40.4939	31.8873	18.226
	0.238723	37.6278	35.6619	20.1308
	0.239122	32.0471	35.1794	24.4237
	0.239521	38.1273	33.2422	16.4624
	0.23992	36.2169	40.8677	20.3797
	0.240319	35.5401	44.1289	16.6606
	0.240719	37.1158	31.5914	21.0911
	0.241118	36.6664	35.5933	19.2999
	0.241517	37.7722	36.0209	22.6103
	0.241916	40.2995	35.1883	17.5894
	0.242315	39.8902	40.3518	12.2009
	0.242715	44.4124	41.6168	9.17442
	0.243114	45.0591	39.3512	11.1642
	0.243513	48.2332	35.2287	16.4929
	0.243912	41.0037	41.9991	12.8869
	0.244311	39.3598	39.0913	11.7174
	0.244711	40.6474	34.0174	15.0017
	0.24511	42.5313	32.8259	13.9962
	0.245509	42.3769	34.7733	15.0227
	0.245908	36.7269	30.1255	19.0651
	0.246307	38.2416	40.1814	18.1865
	0.246707	46.4857	40.3255	18.2381
	0.247106	45.8462	34.2034	19.3399
	0.247505	34.6054	33.5276	16.1897
	0.247904	38.7249	31.8584	16.7989
	0.248303	41.4416	34.6411	14.5105
	0.248703	37.3571	30.3211	10.5276
	0.249102	35.5432	34.075	14.3117
	0.249501	42.6929	34.0624	15.6181
	0.2499	38.0596	34.2363	18.0105
	0.250299	36.575	34.046	8.99803
	0.250699	39.5451	33.0455	13.9936
	0.251098	38.3993	41.9908	11.431
	0.251497	37.0999	35.908	11.1137
	0.251896	30.4163	41.0026	14.5326
	0.252295	45.6498	35.0667	14.3261
	0.252695	45.9249	40.2064	14.9909
	0.253094	41.818	32.0443	10.791
	0.253493	36.0924	33.2784	10.7543
	0.253892	41.1838	31.7778	12.7167
	0.254291	35.7383	32.9852	17.1667
	0.254691	34.3597	36.3263	15.8703
	0.25509	41.1458	38.7254	14.4027
	0.255489	43.6406	40.5583	10.5544
	0.255888	40.6358	42.9196	5.51903
	0.256287	40.0489	38.5028	11.6148
	0.256687	44.0008	38.4146	4.27727
	0.257086	47.5378	43.7812	14.9229
	0.257485	45.9004	39.6348	18.8822
	0.257884	48.8936	46.6853	29.2567
	0.258283	52.1231	42.5429	19.4983
	0.258683	55.0852	32.6939	26.7041
	0.259082	56.2965	34.0725	20.1852
	0.259481	62.2635	34.1427	22.6093
	0.25988	54.9	35.576	21.906
	0.260279	47.9559	32.229	24.881
	0.260679	50.0659	33.3658	26.0292
	0.261078	55.9754	28.5254	21.7997
	0.261477	51.7808	34.8904	20.5557
	0.261876	50.8766	29.1794	22.2691
	0.262275	48.9924	34.1114	24.1658
	0.262675	53.4736	36.3881	24.2163
	0.263074	50.8185	30.8206	22.9166
	0.263473	51.9093	33.9595	19.8792
	0.263872	51.6277	27.1582	26.7479
	0.264271	54.2229	32.1729	27.1425
	0.264671	59.6039	26.3709	26.694
	0.26507	56.2248	28.3801	21.9832
	0.265469	55.5966	33.6376	27.065
	0.265868	59.5679	24.3485	26.9954
	0.266267	59.5126	21.7317	28.2447
	0.266667	62.2812	27.9903	22.8359
	0.267066	65.3246	30.6114	21.1533
	0.267465	63.7622	26.1517	23.1722
	0.267864	64.7882	24.919	16.957
	0.268263	57.7496	28.0217	19.2035
	0.268663	65.6333	30.5683	19.0811
	0.269062	61.7649	31.9568	21.2871
	0.269461	63.6192	19.7905	21.1582
	0.26986	56.7725	31.1411	19.0381
	0.270259	58.9794	32.1524	17.0447
	0.270659	61.3672	28.4275	16.6593
	0.271058	55.7018	27.2881	17.3866
	0.271457	54.6183	32.4311	13.5007
	0.271856	55.454	35.4482	12.8961
	0.272255	50.3983	36.1099	13.3771
	0.272655	57.3454	38.5479	17.4049
	0.273054	58.3613	39.2662	17.6557
	0.273453	56.1041	38.0066	18.2029
	0.273852	62.3186	32.8703	22.3562
	0.274251	61.6203	29.3652	20.0911
	0.274651	59.2164	25.563	15.8367
	0.27505	56.3633	27.24	17.2049
	0.275449	60.126	28.6915	14.9992
	0.275848	62.587	34.4798	14.6122
	0.276248	57.3167	24.945	11.938
	0.276647	61.431	27.1339	13.9313
	0.277046	60.0507	26.6287	17.4215
	0.277445	66.0916	26.772	16.8104
	0.277844	63.3553	30.5276	18.7278
	0.278244	62.5364	28.8601	17.4684
	0.278643	64.0788	33.3504	14.0792
	0.279042	61.7284	33.6297	15.9435
	0.279441	58.9275	31.2908	15.1277
	0.27984	59.2018	29.2002	10.5812
	0.28024	61.8095	30.5887	10.6306
	0.280639	64.2262	32.2816	13.6987
	0.281038	64.23	33.3795	15.4066
	0.281437	56.81	26.4328	13.5857
	0.281836	54.4566	31.3535	18.0518
	0.282236	60.1903	31.9317	16.2702
	0.282635	61.9942	26.5882	14.9174
	0.283034	58.3037	28.3265	17.247
	0.283433	65.1059	36.2402	20.0916
	0.283832	59.4759	29.6552	21.9181
	0.284232	60.0831	28.747	15.7155
	0.284631	63.4695	24.6739	22.5533
	0.28503	60.762	25.6981	18.7108
	0.285429	51.3503	24.9034	22.3917
	0.285828	53.0639	28.2031	22.5415
	0.286228	56.259	28.0061	21.8558
	0.286627	62.1035	23.1925	15.6585
	0.287026	57.8997	28.6652	15.5963
	0.287425	49.1025	27.8597	21.6607
	0.287824	57.3039	31.367	20.9299
	0.288224	57.5162	32.5278	21.5096
	0.288623	56.5698	28.5281	26.6641
	0.289022	55.198	36.2502	25.8771
	0.289421	55.101	32.7779	18.9178
	0.28982	55.9562	33.6198	22.5176
	0.29022	53.1223	28.5647	24.6703
	0.290619	51.9433	32.0101	22.336
	0.291018	51.4138	32.059	18.5316
	0.291417	54.2834	25.1899	22.6305
	0.291816	48.0753	28.832	22.8403
	0.292216	41.4943	29.8318	18.2543
	0.292615	44.3644	23.0976	24.7324
	0.293014	52.4489	24.8765	21.4236
	0.293413	52.2038	22.0228	25.545
	0.293812	56.0119	18.2617	22.0229
	0.294212	49.6357	21.2181	24.1231
	0.294611	54.0698	21.4203	26.7026
	0.29501	55.8429	28.646	26.284
	0.295409	57.9699	29.2452	29.0405
	0.295808	58.1146	29.9153	20.9942
	0.296208	48.6466	28.9307	21.4078
	0.296607	54.931	23.8495	26.0834
	0.297006	48.9839	24.668	20.4819
	0.297405	53.3694	22.8391	21.8457
	0.297804	61.8297	25.8022	20.8238
	0.298204	55.6832	24.4077	20.4636
	0.298603	55.817	26.1732	22.35
	0.299002	56.8532	21.4037	20.4763
	0.299401	58.3985	24.1093	8.72823
	0.2998	57.9341	16.063	13.6303
	0.3002	59.5168	15.3854	18.6355
	0.300599	61.6065	22.8898	23.1271
	0.300998	59.9058	19.0571	17.9158
	0.301397	64.9595	22.7203	21.3706
	0.301796	60.7828	25.2434	20.4506
	0.302196	64.5373	18.7848	22.852
	0.302595	59.0589	22.2224	20.8769
	0.302994	58.7233	31.5362	24.7946
	0.303393	60.973	26.6638	17.0034
	0.303792	65.4548	27.6834	13.1044
	0.304192	58.9973	23.3546	17.7922
	0.304591	63.1552	23.0067	22.0398
	0.30499	62.1457	30.5717	16.7184
	0.305389	63.5564	23.5253	11.6394
	0.305788	60.403	22.4445	10.2432
	0.306188	62.8587	17.9688	13.6502
	0.306587	60.3733	14.1286	15.5924
	0.306986	59.0887	20.3695	15.5032
	0.307385	63.1143	21.1875	16.5682
	0.307784	70.4859	24.7554	15.5069
	0.308184	63.4571	28.1035	8.3981
	0.308583	64.475	21.5346	11.0327
	0.308982	62.5633	22.0183	13.1788
	0.309381	59.962	19.7676	13.8348
	0.30978	59.7965	21.7688	13.0705
	0.31018	62.732	21.6017	16.6242
	0.310579	61.79	22.3931	13.5796
	0.310978	62.1915	26.9327	17.3424
	0.311377	63.2963	26.7686	9.58517
	0.311776	62.9505	25.5161	9.25234
	0.312176	63.1458	25.8677	11.6117
	0.312575	66.5492	24.1764	10.862
	0.312974	66.8502	25.7582	14.5099
	0.313373	66.5384	28.8881	11.7407
	0.313772	67.1065	22.0821	11.9573
	0.314172	68.3757	24.6677	11.6941
	0.314571	67.9653	30.1611	11.2252
	0.31497	62.5634	26.9734	11.4928
	0.315369	66.5517	28.061	9.95115
	0.315768	65.1355	28.351	9.14733
	0.316168	56.1662	27.9211	8.82959
	0.316567	61.5657	28.7555	6.21552
	0.316966	66.2397	25.773	6.79717
	0.317365	67.5719	28.1979	8.25683
	0.317764	68.2043	27.3685	13.627
	0.318164	61.6908	25.6335	9.82957
	0.318563	66.843	24.5089	18.4695
	0.318962	62.9005	20.7929	11.0184
	0.319361	68.9687	31.0283	8.77928
	0.31976	60.2488	26.6229	9.84508
	0.32016	60.6258	32.4899	10.07
	0.320559	66.7823	31.1404	0.202709
	0.320958	62.6784	28.966	12.3712
	0.321357	68.1915	30.7269	8.36553
	0.321756	65.8134	28.614	10.1637
	0.322156	69.129	32.3307	13.9604
	0.322555	68.2164	29.0987	19.1758
	0.322954	69.2665	36.3597	17.6366
	0.323353	67.767	31.548	13.8319
	0.323752	67.9911	33.071	9.2936
	0.324152	66.0751	33.7084	11.2159
	0.324551	73.4835	36.042	12.9409
	0.32495	75.2667	26.3472	16.4864
	0.325349	67.2853	29.3995	13.5625
	0.325749	68.5887	25.1114	11.6386
	0.326148	68.3835	28.418	12.0506
	0.326547	68.6826	29.3102	14.8135
	0.326946	68.3726	28.0459	20.0658
	0.327345	72.2533	29.731	17.6724
	0.327745	69.84	31.1173	15.7422
	0.328144	71.1736	33.5883	12.1043
	0.328543	69.8265	23.461	16.7787
	0.328942	69.8883	28.8429	16.6589
	0.329341	66.5583	32.529	15.9526
	0.329741	64.4249	33.8776	12.4344
	0.33014	69.6507	34.947	18.1137
	0.330539	67.8451	30.361	12.4294
	0.330938	67.9927	35.4161	20.2581
	0.331337	64.9283	33.5505	19.6556
	0.331737	61.473	37.8276	19.6523
	0.332136	61.626	35.9198	14.0296
	0.332535	63.2923	36.6765	18.1005
	0.332934	65.0059	34.2619	18.8486
	0.333333	55.6958	39.4411	16.9674
	0.333733	60.2453	39.1056	14.8786
	0.334132	57.0436	39.0926	19.1327
	0.334531	63.4727	36.2959	14.0349
	0.33493	63.05	35.7991	22.8776
	0.335329	61.3363	29.0739	22.5465
	0.335729	64.8545	35.3552	21.9277
	0.336128	60.8725	30.0176	26.5464
	0.336527	63.5871	24.1137	24.0813
	0.336926	57.715	25.2669	22.6532
	0.337325	63.3133	31.0964	21.1316
	0.337725	63.2604	29.566	20.5725
	0.338124	60.2156	31.8503	19.5902
	0.338523	59.378	32.7915	20.4548
	0.338922	59.1829	28.6285	20.5727
	0.339321	59.0892	28.0371	26.0715
	0.339721	58.6121	32.6883	22.001
	0.34012	62.5783	24.0815	21.7129
	0.340519	62.2711	27.1	19.0015
	0.340918	59.4365	29.9936	23.979
	0.341317	63.9034	31.0473	19.9929
	0.341717	58.4581	37.9834	16.6854
	0.342116	60.2088	37.8954	12.2279
	0.342515	56.8305	30.2263	12.9254
	0.342914	53.3108	37.2467	17.8112
	0.343313	63.6282	29.7266	20.7824
	0.343713	60.3991	31.9562	19.8644
	0.344112	59.2287	33.2233	15.3693
	0.344511	60.4354	37.7063	17.0976
	0.34491	61.2668	31.0188	6.70215
	0.345309	57.5401	35.6616	7.65678
	0.345709	60.6464	38.6863	5.62542
	0.346108	64.0369	35.2174	7.18034
	0.346507	63.6342	37.0056	5.90976
	0.346906	64.045	32.0446	2.8763
	0.347305	61.1289	30.5817	13.3049
	0.347705	60.4888	34.7664	9.80287
	0.348104	60.8372	32.7432	19.353
	0.348503	59.5703	30.8807	12.8424
	0.348902	59.4955	29.1233	14.5134
	0.349301	52.6624	33.8648	12.008
	0.349701	59.2735	35.8825	14.7295
	0.3501	56.4621	35.6676	12.4527
	0.350499	54.6088	42.3831	12.9124
	0.350898	52.9195	34.3867	17.3168
	0.351297	49.0027	34.6493	11.411
	0.351697	52.5259	35.8979	17.6683
	0.352096	54.486	32.1082	16.2473
	0.352495	53.7685	34.5558	22.6743
	0.352894	54.2714	26.9844	18.0394
	0.353293	55.8491	29.4258	17.745
	0.353693	55.7616	26.5473	11.2707
	0.354092	47.1424	33.6047	16.4556
	0.354491	56.1814	31.3711	14.2755
	0.35489	50.562	35.3486	21.0356
	0.355289	47.7841	34.3042	10.5329
	0.355689	56.8965	27.4467	19.1052
	0.356088	49.2702	32.2953	19.9712
	0.356487	44.6425	33.3952	18.0976
	0.356886	52.8034	33.3825	20.1707
	0.357285	47.3196	30.2642	24.0062
	0.357685	49.9365	35.2341	26.7036
	0.358084	55.3766	28.8802	21.627
	0.358483	53.361	33.6681	20.7695
	0.358882	59.2506	25.4727	29.5293
	0.359281	59.2789	31.9307	32.7576
	0.359681	57.7853	29.1015	24.6986
	0.36008	60.1732	23.8355	25.2739
	0.360479	55.7757	31.2741	27.3631
	0.360878	63.648	31.8696	22.7932
	0.361277	64.8426	33.3648	24.0273
	0.361677	52.4798	33.6	27.5518
	0.362076	55.0127	35.7853	28.9123
	0.362475	50.2862	32.5679	25.5348
	0.362874	49.0836	30.64	15.3389
	0.363273	54.0403	33.9539	19.7892
	0.363673	55.0522	23.9025	20.4684
	0.364072	55.1171	19.605	18.0719
	0.364471	51.0507	19.8097	18.7444
	0.36487	51.7064	17.4019	18.83
	0.365269	47.8673	22.6046	17.3459
	0.365669	54.7642	24.1802	16.2964
	0.366068	50.6385	31.1786	21.5479
	0.366467	55.5491	31.3585	17.8373
	0.366866	52.51	25.7905	19.1216
	0.367265	54.7851	22.2437	25.3263
	0.367665	56.1139	25.5544	20.1061
	0.368064	57.439	25.752	26.534
	0.368463	56.1491	27.834	26.8665
	0.368862	58.9941	21.2785	30.3298
	0.369261	56.7832	19.6925	29.616
	0.369661	57.088	24.079	33.7611
	0.37006	56.3735	27.7792	27.0687
	0.370459	58.4479	25.5044	28.0812
	0.370858	54.1854	30.882	30.4597
	0.371257	49.9726	27.9273	33.6684
	0.371657	54.1481	26.8326	36.6064
	0.372056	55.5091	32.3431	30.0416
	0.372455	49.0497	25.8309	30.2739
	0.372854	60.6069	27.8299	27.9642
	0.373253	54.6275	34.4599	25.2117
	0.373653	57.1271	39.2391	25.2477
	0.374052	56.4716	35.7116	23.1674
	0.374451	49.4382	34.1094	25.1917
	0.37485	52.0681	29.0215	26.6629
	0.37525	51.9131	37.6693	30.1802
	0.375649	51.6249	35.837	16.6579
	0.376048	53.5973	26.941	22.5909
	0.376447	59.9315	34.3071	28.0978
	0.376846	61.1835	34.0562	19.6958
	0.377246	54.2201	30.5947	19.8146
	0.377645	53.6718	26.711	26.9585
	0.378044	50.1298	28.2496	28.9565
	0.378443	51.8545	32.4812	27.7345
	0.378842	57.0879	35.8924	23.4015
	0.379242	58.6761	34.4637	26.915
	0.379641	47.9653	37.0004	26.3516
	0.38004	54.5673	29.1105	23.723
	0.380439	50.8515	30.7016	23.6951
	0.380838	55.8664	34.3285	21.3718
	0.381238	51.3486	32.747	23.3286
	0.381637	42.2852	31.2803	26.0118
	0.382036	49.2438	23.6067	28.7264
	0.382435	52.4622	33.9642	22.3006
	0.382834	52.4599	36.6605	19.0594
	0.383234	51.8208	34.9481	16.3871
	0.383633	52.3327	34.3251	20.6204
	0.384032	52.5595	29.807	18.1339
	0.384431	52.0037	33.3989	19.7737
	0.38483	45.8104	33.078	21.1722
	0.38523	57.0193	31.6631	15.0633
	0.385629	53.6485	25.7427	15.8343
	0.386028	58.6394	24.2035	21.0944
	0.386427	55.6956	27.2651	17.5559
	0.386826	55.1786	24.3351	18.3001
	0.387226	59.6273	25.3025	17.7962
	0.387625	57.4511	32.6575	17.627
	0.388024	56.5338	21.1344	23.4005
	0.388423	52.7722	31.8676	19.7986
	0.388822	58.8325	34.099	10.0858
	0.389222	54.5325	31.8383	14.2753
	0.389621	55.0055	34.6839	12.7715
	0.39002	61.0167	34.2986	15.7108
	0.390419	55.0406	30.5552	18.4751
	0.390818	58.2257	29.7133	19.1291
	0.391218	61.0424	28.3977	18.5255
	0.391617	51.7359	32.7505	11.9396
	0.392016	52.1121	40.676	15.4376
	0.392415	60.0243	40.85	17.7534
	0.392814	58.8764	37.0005	16.5342
	0.393214	53.005	39.8162	10.1045
	0.393613	60.0574	39.4578	6.65714
	0.394012	55.2028	35.4116	11.8993
	0.394411	63.4374	39.0946	12.6395
	0.39481	57.5508	40.2499	19.0439
	0.39521	60.5902	37.5315	15.6943
	0.395609	56.3546	37.4043	11.8947
	0.396008	53.3091	36.2546	17.4729
	0.396407	55.1661	34.9143	12.7328
	0.396806	61.0229	39.5714	14.2879
	0.397206	57.8731	45.0377	17.6291
	0.397605	56.9971	43.2534	15.8686
	0.398004	53.5421	38.4565	16.7813
	0.398403	57.775	36.9307	14.754
	0.398802	56.6817	32.3127	14.9518
	0.399202	55.1871	40.8255	10.3493
	0.399601	51.8199	29.8067	15.3804
	0.4	48.9281	32.3349	12.3977
	0.400399	52.1256	29.1986	10.9498
	0.400798	51.6537	28.9565	21.5001
	0.401198	54.2751	31.9107	21.7703
	0.401597	55.0909	33.5209	20.3038
	0.401996	52.9884	36.2047	17.9754
	0.402395	53.7082	30.8328	20.0597
	0.402794	58.0545	34.501	18.6883
	0.403194	54.8819	31.4054	18.1227
	0.403593	56.2768	26.5536	17.4577
	0.403992	56.942	28.8468	14.6419
	0.404391	55.385	28.9601	24.14
	0.40479	53.867	22.8283	13.8141
	0.40519	56.3919	25.0374	15.2235
	0.405589	56.51	20.7871	20.5744
	0.405988	56.761	23.6545	24.0586
	0.406387	57.0731	27.6285	14.8748
	0.406786	57.1852	25.3902	16.7822
	0.407186	62.5137	21.7354	17.7663
	0.407585	63.5863	22.6892	17.0959
	0.407984	59.3555	29.2093	14.1486
	0.408383	65.5644	20.8673	15.4705
	0.408782	62.7839	27.6912	10.2221
	0.409182	62.0311	30.1574	18.0886
	0.409581	68.2999	29.819	11.7611
	0.40998	70.0739	22.95	13.4652
	0.410379	62.3657	30.5983	11.3147
	0.410778	65.6499	28.7298	13.9975
	0.411178	65.3448	24.8903	12.1069
	0.411577	67.5123	26.7504	9.22322
	0.411976	60.3467	33.5143	11.8411
	0.412375	64.4245	27.5225	7.9691
	0.412774	64.2563	27.6321	7.2629
	0.413174	63.9552	27.6895	5.89222
	0.413573	63.435	27.5309	1.69142
	0.413972	64.4047	29.7761	5.77526
	0.414371	64.1158	19.6683	5.83476
	0.41477	59.1499	20.0717	9.26699
	0.41517	65.0732	24.3767	11.6212
	0.415569	62.8054	29.0927	5.24669
	0.415968	61.7819	29.1972	4.51484
	0.416367	56.702	17.4602	8.25975
	0.416766	61.5521	22.3954	16.0575
	0.417166	61.4755	23.8474	14.6744
	0.417565	69.2556	29.0477	13.2369
	0.417964	61.4235	29.7898	9.58755
	0.418363	61.6678	36.8435	19.8893
	0.418762	55.9124	30.0551	16.5496
	0.419162	55.8944	33.1087	11.9643
	0.419561	61.745	35.3544	14.0776
	0.41996	60.1845	30.015	11.8772
	0.420359	53.0084	30.1033	10.9
	0.420758	58.868	29.845	14.5279
	0.421158	59.8647	33.7459	12.114
	0.421557	64.2048	33.3259	11.0193
	0.421956	66.3586	28.2836	9.50599
	0.422355	64.368	29.1709	21.1577
	0.422754	67.8225	28.7624	17.6093
	0.423154	63.4131	32.7928	18.1545
	0.423553	64.2693	32.3779	17.0785
	0.423952	65.9706	36.2575	11.8189
	0.424351	71.3315	39.7341	7.45504
	0.42475	68.0892	42.3251	16.2937
	0.42515	64.2537	37.819	16.8219
	0.425549	68.7935	33.2069	23.187
	0.425948	68.3813	41.0431	22.4724
	0.426347	64.2259	38.5277	14.8612
	0.426747	64.0128	43.0515	19.2126
	0.427146	66.2306	43.1736	22.2667
	0.427545	56.3985	43.0603	18.2685
	0.427944	62.2683	40.7907	21.7523
	0.428343	62.9658	39.3244	17.3875
	0.428743	60.745	49.3065	23.5961
	0.429142	61.1706	40.9906	21.2394
	0.429541	60.1373	44.2014	23.9872
	0.42994	59.4977	45.1801	23.6501
	0.430339	55.4361	44.6641	20.3928
	0.430739	61.4897	46.5306	19.4905
	0.431138	60.4415	47.0224	19.5168
	0.431537	59.0185	47.5491	16.2151
	0.431936	64.7386	45.1988	14.1941
	0.432335	56.4701	47.6716	10.4736
	0.432735	60.1892	42.4382	9.34353
	0.433134	61.5143	42.6819	14.8054
	0.433533	58.4046	45.0453	15.9471
	0.433932	59.6472	41.6459	15.6519
	0.434331	61.3209	46.5268	17.5082
	0.434731	54.6867	45.1114	16.3717
	0.43513	52.549	40.5893	13.4544
	0.435529	56.607	48.9623	18.3823
	0.435928	56.8566	48.2115	17.4733
	0.436327	56.6501	45.9418	15.5419
	0.436727	51.776	45.9962	15.0953
	0.437126	60.6634	46.9339	7.74484
	0.437525	64.3705	44.5772	13.0344
	0.437924	58.5298	43.1863	17.4181
	0.438323	62.7784	48.9341	14.0235
	0.438723	65.4321	47.7089	13.6023
	0.439122	64.5535	48.4422	12.7216
	0.439521	61.3804	46.5422	20.5505
	0.43992	63.7465	47.4112	13.6387
	0.440319	58.2034	49.1387	16.9007
	0.440719	61.3197	47.1305	11.3086
	0.441118	61.7157	54.0664	14.9112
	0.441517	62.9979	54.29	17.3113
	0.441916	60.8421	50.8686	13.2399
	0.442315	59.0068	49.3697	9.74736
	0.442715	59.8803	43.2215	14.0948
	0.443114	64.05	51.4679	18.2386
	0.443513	63.2711	47.1281	16.4866
	0.443912	60.787	41.6345	12.6344
	0.444311	59.6767	45.9351	14.751
	0.444711	61.2545	46.8817	14.8373
	0.44511	59.3731	42.704	8.74435
	0.445509	66.8474	49.2925	11.4876
	0.445908	57.7625	46.2753	10.7088
	0.446307	61.1331	43.944	7.46734
	0.446707	62.9956	42.5678	7.23679
	0.447106	65.0847	46.7432	13.4595
	0.447505	57.4614	46.2652	12.7517
	0.447904	63.0737	44.0781	9.79621
	0.448303	63.5875	47.8567	10.5628
	0.448703	58.303	49.8592	10.6359
	0.449102	58.8747	43.5789	12.3286
	0.449501	60.6061	45.3691	14.3185
	0.4499	53.9562	39.5725	14.0822
	0.450299	58.57	46.6376	13.9914
	0.450699	65.4546	42.3447	8.44413
	0.451098	57.3056	44.7178	13.3697
	0.451497	58.8861	42.7753	15.934
	0.451896	60.0961	41.7949	14.2536
	0.452295	54.7534	45.6579	16.7125
	0.452695	56.6763	44.946	19.7316
	0.453094	64.2955	43.9118	14.8651
	0.453493	62.4448	43.73	23.7197
	0.453892	59.0428	41.0807	20.0064
	0.454291	59.7405	36.8164	21.9886
	0.454691	56.2647	37.3061	23.4289
	0.45509	59.2809	36.04	29.5638
	0.455489	55.5629	43.3241	27.6668
	0.455888	53.8144	34.5941	25.4579
	0.456287	59.8624	39.8132	24.8101
	0.456687	59.8066	41.0027	22.7961
	0.457086	59.065	41.4503	21.7093
	0.457485	56.3928	34.8121	23.4397
	0.457884	56.9337	37.1869	22.7939
	0.458283	56.8769	43.2046	21.9804
	0.458683	52.8299	39.1204	20.7796
	0.459082	52.7086	38.955	14.9741
	0.459481	55.759	43.6044	17.3966
	0.45988	58.2785	45.0549	21.1734
	0.460279	52.7486	42.6539	19.1183
	0.460679	57.5507	38.1005	20.0365
	0.461078	58.9927	39.4044	19.8304
	0.461477	54.329	38.1423	17.4533
	0.461876	57.8328	33.0698	13.1861
	0.462275	53.3685	36.862	19.6617
	0.462675	53.4301	40.0748	23.0253
	0.463074	55.0339	37.0769	20.9171
	0.463473	48.9743	40.6868	18.0564
	0.463872	60.5926	39.3269	21.8189
	0.464271	56.5742	37.5643	16.42
	0.464671	53.2297	37.9975	16.5015
	0.46507	54.4374	48.4426	17.0144
	0.465469	58.0198	38.0515	12.9126
	0.465868	57.4369	39.0348	16.6228
	0.466267	53.8838	35.2162	15.2156
	0.466667	51.5885	40.4054	14.1561
	0.467066	56.0195	36.4087	18.4669
	0.467465	59.108	38.4145	23.3147
	0.467864	60.5736	39.2221	23.7687
	0.468263	57.1305	35.3044	26.5175
	0.468663	53.1849	35.8294	23.1997
	0.469062	62.6466	41.1352	24.4264
	0.469461	62.5609	42.7371	21.1264
	0.46986	61.6453	40.7102	21.0944
	0.470259	58.6827	42.5615	24.1663
	0.470659	57.1572	40.303	25.2622
	0.471058	56.0583	44.546	21.7224
	0.471457	55.4247	42.0495	25.3965
	0.471856	56.1165	46.5099	24.54
	0.472255	60.8732	41.9846	20.6377
	0.472655	53.255	41.3702	21.1439
	0.473054	59.2775	39.4476	29.089
	0.473453	55.1727	36.6096	20.9657
	0.473852	53.4749	40.6339	20.4535
	0.474251	59.7358	40.9224	14.5436
	0.474651	59.1724	40.9523	16.5982
	0.47505	56.8156	42.1797	15.8136
	0.475449	55.467	39.2829	22.8835
	0.475848	58.2901	41.9482	23.9203
	0.476248	56.9957	40.4585	13.8639
	0.476647	59.8216	44.4444	22.7766
	0.477046	56.2729	47.6841	25.5625
	0.477445	58.9765	43.8577	22.3472
	0.477844	58.7252	43.3086	25.9931
	0.478244	55.8115	45.6384	17.0634
	0.478643	58.7417	46.9807	19.6948
	0.479042	60.8256	41.7959	21.3863
	0.479441	55.3271	38.706	26.9152
	0.47984	57.555	42.6727	29.8313
	0.48024	63.0384	41.7136	28.5102
	0.480639	59.0912	39.8046	23.2078
	0.481038	62.7452	44.2465	24.4147
	0.481437	57.426	43.4141	26.2082
	0.481836	60.7574	43.7588	28.366
	0.482236	62.3724	42.822	21.4642
	0.482635	60.1516	43.508	21.1657
	0.483034	58.6037	42.4338	21.5388
	0.483433	59.0236	39.9069	15.8289
	0.483832	62.2052	41.9124	23.1723
	0.484232	59.5355	31.0994	24.5843
	0.484631	61.4368	36.4386	23.7022
	0.48503	61.5188	45.1007	20.0772
	0.485429	60.0969	40.3599	24.4653
	0.485828	59.7756	46.2164	25.0209
	0.486228	54.4383	45.995	29.842
	0.486627	56.193	44.4342	29.1203
	0.487026	58.3385	44.6793	24.9988
	0.487425	58.8403	43.0595	25.4146
	0.487824	55.3172	42.6809	30.8869
	0.488224	54.4516	45.2439	28.0771
	0.488623	57.2473	46.0811	25.3688
	0.489022	55.4947	41.519	24.1241
	0.489421	52.3824	42.7994	27.7446
	0.48982	53.0303	41.3981	23.2495
	0.49022	56.751	42.6277	22.8444
	0.490619	59.8884	41.5034	21.2698
	0.491018	61.5049	45.6137	22.7227
	0.491417	59.3987	43.5063	23.3301
	0.491816	62.3188	47.5107	21.2002
	0.492216	61.4607	41.7243	19.5298
	0.492615	58.9921	41.2289	22.1653
	0.493014	60.5972	48.0617	28.5903
	0.493413	51.2978	45.9828	22.5643
	0.493812	58.803	43.7785	21.4647
	0.494212	57.6932	40.7493	20.2733
	0.494611	56.2648	43.3058	24.0422
	0.49501	57.888	43.5145	24.6336
	0.495409	55.7914	44.923	21.6188
	0.495808	57.4969	46.5736	22.7205
	0.496208	58.2639	47.1559	16.8317
	0.496607	57.2241	47.824	23.3378
	0.497006	60.5404	49.7464	15.1789
	0.497405	60.9479	47.9717	20.4156
	0.497804	59.3613	47.9946	20.2711
	0.498204	56.5821	46.1516	18.9735
	0.498603	65.1119	49.7332	23.0397
	0.499002	63.7189	52.0267	22.2111
	0.499401	64.2741	48.5681	22.6225
	0.4998	58.0613	48.2365	21.1487
	0.5002	59.7179	44.4331	20.7546
	0.500599	60.5449	47.7004	16.0207
	0.500998	57.1138	47.8814	16.0251
	0.501397	61.1315	47.8793	13.3151
	0.501796	57.3893	51.5732	19.5815
	0.502196	59.5031	53.3198	19.7144
	0.502595	55.5955	50.5392	18.4776
	0.502994	54.711	49.4335	21.1736
	0.503393	57.4529	49.4589	20.1429
	0.503792	55.4072	53.3396	14.8934
	0.504192	56.9811	49.5075	16.5586
	0.504591	62.6861	49.9604	19.9967
	0.50499	65.0392	51.1382	14.5021
	0.505389	64.1779	54.2705	18.9872
	0.505788	62.8594	44.5714	18.6041
	0.506188	60.8682	46.5549	19.188
	0.506587	58.5848	46.463	15.2719
	0.506986	51.6039	47.8565	17.0565
	0.507385	55.32	51.3252	18.5017
	0.507784	56.8492	44.7503	17.0041
	0.508184	55.1326	44.4621	11.135
	0.508583	54.2277	43.9217	15.847
	0.508982	56.0202	49.016	19.6857
	0.509381	58.691	46.175	18.2209
	0.50978	62.7548	50.4261	10.8934
	0.51018	61.4517	45.9637	19.2736
	0.510579	61.7586	48.4916	21.7436
	0.510978	65.5245	44.9072	25.4109
	0.511377	60.8236	46.5617	23.0712
	0.511776	62.3719	42.9899	24.3483
	0.512176	60.5777	40.486	23.0769
	0.512575	62.2824	47.5343	20.7036
	0.512974	59.1258	45.2664	22.3141
	0.513373	59.4081	46.6148	25.6786
	0.513772	62.3476	41.9459	22.4765
	0.514172	65.2554	42.6442	23.5226
	0.514571	61.6511	42.6156	22.9563
	0.51497	60.2717	39.2751	26.8395
	0.515369	64.787	40.0562	20.0067
	0.515768	67.0075	45.9652	23.1948
	0.516168	59.4574	43.4524	17.9738
	0.516567	55.5089	48.1589	18.6461
	0.516966	62.8028	46.903	17.4344
	0.517365	62.2389	52.0812	13.3104
	0.517764	52.5052	48.9133	20.3514
	0.518164	60.9847	48.428	20.4571
	0.518563	54.8387	47.7678	17.6879
	0.518962	55.9476	48.7284	15.6706
	0.519361	58.5326	47.2036	20.0654
	0.51976	60.3944	49.756	22.5856
	0.52016	63.9913	47.4884	22.967
	0.520559	63.9144	46.7087	21.9088
	0.520958	59.8017	40.1314	19.503
	0.521357	59.9243	41.4787	20.214
	0.521756	62.1963	43.1656	20.7068
	0.522156	58.5975	51.5285	13.0334
	0.522555	56.4255	54.2431	15.0339
	0.522954	57.7203	51.7391	19.0481
	0.523353	62.4214	52.1638	20.7356
	0.523752	60.6896	52.3987	13.3908
	0.524152	59.2672	53.2423	15.9229
	0.524551	58.0602	50.78	18.1164
	0.52495	61.8135	52.158	19.0094
	0.525349	58.1988	49.114	21.7484
	0.525749	56.552	47.2188	18.1707
	0.526148	58.6226	47.2112	17.7801
	0.526547	60.4008	49.0174	24.5269
	0.526946	60.9164	51.858	23.9436
	0.527345	63.2594	46.2319	19.4677
	0.527745	57.6273	47.7885	15.613
	0.528144	63.5211	46.2377	16.1903
	0.528543	57.8757	48.1296	19.7453
	0.528942	55.8061	43.1786	18.6561
	0.529341	57.0771	46.882	15.696
	0.529741	58.2502	38.7728	16.4123
	0.53014	58.8321	35.9088	19.0807
	0.530539	55.4872	39.3417	21.5862
	0.530938	55.6526	44.2878	20.1063
	0.531337	57.9767	41.951	15.267
	0.531737	57.9957	47.6303	25.0098
	0.532136	58.0093	45.7789	23.6537
	0.532535	58.4311	40.9238	19.8501
	0.532934	61.7774	46.2655	19.4793
	0.533333	57.7825	49.1619	19.9442
	0.533733	61.5299	45.3124	20.5818
	0.534132	61.3976	44.7417	23.4344
	0.534531	62.16	38.1034	22.3947
	0.53493	55.5066	39.2846	18.928
	0.535329	58.5982	38.6763	18.236
	0.535729	61.0871	44.5588	20.2793
	0.536128	59.1848	42.9939	21.061
	0.536527	56.1796	42.8087	20.7513
	0.536926	54.8755	47.3197	16.1038
	0.537325	60.9891	42.9343	19.253
	0.537725	57.9526	39.8922	20.4516
	0.538124	63.543	47.0342	13.7134
	0.538523	61.6516	47.6406	21.5878
	0.538922	58.7444	49.3594	22.9829
	0.539321	53.7232	49.0717	18.8759
	0.539721	52.4815	46.078	19.5867
	0.54012	60.5783	47.5075	17.3537
	0.540519	60.2426	50.7418	19.4958
	0.540918	57.5803	48.183	18.4643
	0.541317	58.6278	49.4127	21.9171
	0.541717	54.2243	48.9549	17.0118
	0.542116	56.5765	50.1094	18.5447
	0.542515	57.1392	48.1713	18.8042
	0.542914	62.6577	53.8825	17.7077
	0.543313	57.7642	53.9566	18.762
	0.543713	54.3579	50.705	18.3578
	0.544112	54.7319	46.2083	20.1613
	0.544511	64.3002	45.4281	24.9899
	0.54491	63.0367	46.6595	17.8516
	0.545309	58.4668	48.897	18.9658
	0.545709	55.724	49.0174	15.5616
	0.546108	53.0592	49.6912	16.6105
	0.546507	52.225	48.8995	20.7205
	0.546906	53.5026	50.2815	22.2865
	0.547305	48.4533	47.6656	16.7038
	0.547705	53.6298	45.7802	15.7824
	0.548104	56.4996	48.9114	18.177
	0.548503	53.7112	42.329	18.3141
	0.548902	60.698	43.3169	15.9999
	0.549301	53.6446	45.9333	19.9498
	0.549701	57.9903	43.4658	16.3334
	0.5501	58.5166	44.0101	15.7832
	0.550499	60.1229	42.1331	18.8394
	0.550898	56.8114	40.6597	16.8605
	0.551297	57.7022	39.8308	17.7334
	0.551697	55.7585	41.335	18.1247
	0.552096	55.4138	49.3623	16.2242
	0.552495	57.8771	50.2759	24.37
	0.552894	54.4829	53.289	16.4413
	0.553293	55.1403	47.5965	14.5216
	0.553693	55.1497	51.2738	17.0796
	0.554092	48.3211	45.9206	13.2038
	0.554491	47.9151	38.2969	15.5252
	0.55489	56.8113	43.5992	14.5607
	0.555289	56.5931	46.6358	16.2255
	0.555689	59.0202	44.1744	15.3514
	0.556088	52.9627	43.6103	18.3388
	0.556487	55.9249	41.4516	17.8894
	0.556886	54.6782	46.6467	20.3551
	0.557285	56.501	44.6409	21.2055
	0.557685	52.3713	42.3012	16.935
	0.558084	52.4613	42.5505	18.9207
	0.558483	56.049	41.8461	18.8862
	0.558882	58.0774	42.5083	18.488
	0.559281	60.9717	44.3512	19.1358
	0.559681	56.0972	49.1258	16.2812
	0.56008	54.1533	46.3688	16.8711
	0.560479	55.9153	46.1062	18.53
	0.560878	55.5726	45.2445	21.4747
	0.561277	57.4267	40.0841	22.001
	0.561677	49.425	46.823	22.6561
	0.562076	55.5458	42.5906	20.5308
	0.562475	55.4136	44.5677	21.2104
	0.562874	55.015	41.6401	19.7589
	0.563273	59.1503	46.2057	18.2314
	0.563673	57.7174	44.5888	16.319
	0.564072	58.9742	40.6232	13.5149
	0.564471	55.3962	39.9192	18.3169
	0.56487	58.4552	41.8	16.2452
	0.565269	56.8344	42.5522	22.41
	0.565669	53.4032	43.1864	16.5976
	0.566068	55.556	43.2146	20.2296
	0.566467	55.2347	47.8306	17.929
	0.566866	57.4229	45.9053	16.7211
	0.567265	54.2992	47.3605	18.6557
	0.567665	60.6499	45.665	18.9043
	0.568064	51.8142	43.1417	18.9314
	0.568463	60.7782	43.2921	22.5418
	0.568862	52.3112	48.744	18.7837
	0.569261	61.5646	46.3224	9.54995
	0.569661	59.7312	50.3957	17.6925
	0.57006	51.3095	49.1106	19.0604
	0.570459	58.3956	50.7648	19.3963
	0.570858	60.693	52.0936	18.9158
	0.571257	53.2765	52.1316	16.8897
	0.571657	58.0093	53.7765	20.3179
	0.572056	49.9394	53.0571	18.053
	0.572455	52.7564	53.2863	13.0238
	0.572854	52.4223	48.9418	18.0029
	0.573253	47.3481	48.2499	14.4487
	0.573653	55.377	53.106	12.5767
	0.574052	49.0448	52.634	14.9353
	0.574451	49.1896	52.7607	18.8516
	0.57485	46.1388	50.5793	19.2121
	0.57525	50.4916	48.0217	18.0154
	0.575649	54.9575	49.7476	19.5694
	0.576048	52.8577	44.8162	19.1512
	0.576447	56.4745	43.8184	18.3952
	0.576846	54.8409	48.322	22.0308
	0.577246	50.1903	48.3843	15.7323
	0.577645	54.0882	49.9035	21.2931
	0.578044	56.6187	48.2396	21.1719
	0.578443	56.9805	49.3052	17.795
	0.578842	58.4923	52.2494	15.4137
	0.579242	59.4885	52.1566	15.9825
	0.579641	57.8021	56.8692	18.5818
	0.58004	58.119	52.6246	14.2462
	0.580439	58.403	51.243	17.6176
	0.580838	55.5956	53.5863	17.4994
	0.581238	62.0107	52.2015	15.5678
	0.581637	58.6603	51.8402	14.9651
	0.582036	55.8674	51.1183	12.2388
	0.582435	55.7443	51.4115	18.4074
	0.582834	56.983	54.5004	15.0483
	0.583234	60.8116	54.916	15.3007
	0.583633	55.709	57.2408	15.4648
	0.584032	54.4457	54.9554	15.1607
	0.584431	59.7222	53.1684	13.7864
	0.58483	61.0832	52.2324	20.2831
	0.58523	56.737	51.5537	20.675
	0.585629	57.6748	53.4516	20.8498
	0.586028	53.9727	50.5644	16.0508
	0.586427	51.6706	52.3193	23.2467
	0.586826	54.6638	54.3016	23.7632
	0.587226	52.7862	54.8889	22.2935
	0.587625	51.8817	52.539	24.1651
	0.588024	53.6995	53.0394	20.698
	0.588423	54.657	51.7341	16.6674
	0.588822	54.1657	48.7922	17.8352
	0.589222	55.9804	47.3649	19.1395
	0.589621	51.5863	49.1527	21.4797
	0.59002	52.8277	49.7605	21.983
	0.590419	52.0978	51.0124	14.7169
	0.590818	49.934	48.5352	20.6764
	0.591218	57.3318	46.5093	16.6986
	0.591617	57.8276	49.942	19.8744
	0.592016	51.0196	50.5114	25.1016
	0.592415	53.7775	49.4059	22.8381
	0.592814	53.4818	50.2435	22.7176
	0.593214	54.4509	48.0579	18.7641
	0.593613	52.9998	43.5031	19.3284
	0.594012	59.7896	49.5248	15.702
	0.594411	59.0533	50.3875	13.2771
	0.59481	53.8886	50.3178	18.6353
	0.59521	57.2983	49.8241	20.2718
	0.595609	52.9054	49.8112	17.9642
	0.596008	54.255	49.512	17.081
	0.596407	55.0963	47.9121	18.2631
	0.596806	58.6129	49.3901	20.9283
	0.597206	64.6051	47.0232	16.42
	0.597605	62.4176	45.7891	20.9588
	0.598004	56.3884	45.2534	20.2728
	0.598403	54.2279	48.5415	25.276
	0.598802	56.2293	47.5331	23.4124
	0.599202	56.6377	48.2293	24.6532
	0.599601	57.831	50.341	19.1625
	0.6	55.4578	48.5337	25.3301
	0.600399	56.0728	45.9185	21.3064
	0.600798	47.9652	46.7323	16.8794
	0.601198	50.3272	47.0269	16.9975
	0.601597	60.2292	45.7001	16.717
	0.601996	56.8662	48.0624	23.3397
	0.602395	54.8354	50.7328	18.4262
	0.602794	50.4845	54.4172	24.3209
	0.603194	53.6261	50.5078	13.9829
	0.603593	55.1915	45.2965	15.4655
	0.603992	53.4162	42.6529	19.0105
	0.604391	52.2701	44.809	16.0688
	0.60479	55.5737	49.8599	13.3231
	0.60519	62.4234	51.0232	13.0063
	0.605589	58.9993	48.7132	15.8633
	0.605988	62.6846	48.6726	16.487
	0.606387	58.8823	51.0951	19.6604
	0.606786	59.4648	49.1951	14.9163
	0.607186	66.4434	52.6948	19.795
	0.607585	57.9492	50.7721	20.4808
	0.607984	63.4506	49.6639	20.5001
	0.608383	56.7002	49.8668	16.7508
	0.608782	56.631	49.2111	20.0972
	0.609182	57.1407	51.2676	14.3848
	0.609581	63.2958	48.7006	18.5347
	0.60998	57.7992	47.5717	16.2571
	0.610379	56.1019	44.2187	17.695
	0.610778	53.1346	44.0613	19.513
	0.611178	52.9705	49.1656	16.9262
	0.611577	53.7423	49.1303	19.8987
	0.611976	50.8303	53.8696	19.7623
	0.612375	51.8143	53.7852	20.9276
	0.612774	50.9488	49.0746	18.1603
	0.613174	54.0123	53.2801	17.9697
	0.613573	56.0471	53.0859	16.4677
	0.613972	56.9692	52.3973	23.2015
	0.614371	63.7974	51.3325	17.5729
	0.61477	61.19	52.3062	18.3026
	0.61517	58.7901	50.1856	15.9345
	0.615569	57.6924	53.5138	12.748
	0.615968	56.3156	54.2996	12.5025
	0.616367	63.8631	53.9979	11.4871
	0.616766	60.0396	50.3288	12.9017
	0.617166	57.71	57.2277	14.0314
	0.617565	62.8593	52.048	15.7702
	0.617964	57.7382	55.0197	14.8998
	0.618363	56.4154	51.1801	15.5133
	0.618762	55.2955	55.8909	16.8222
	0.619162	61.4283	51.3168	15.7924
	0.619561	62.94	56.7238	15.5231
	0.61996	62.7297	53.157	12.559
	0.620359	60.6634	57.2766	10.9508
	0.620758	62.801	51.0876	10.7884
	0.621158	61.1355	51.3217	12.6311
	0.621557	62.664	53.2383	15.7118
	0.621956	63.0409	55.0022	18.2567
	0.622355	63.5033	48.9386	21.402
	0.622754	58.675	54.9282	16.8061
	0.623154	62.7224	48.7452	17.2744
	0.623553	61.194	47.8102	14.386
	0.623952	62.4587	46.9585	17.7394
	0.624351	62.0966	45.92	18.7353
	0.62475	60.1092	45.946	15.9011
	0.62515	64.3041	49.2005	19.8671
	0.625549	63.3727	49.8408	17.9471
	0.625948	58.433	50.7168	21.2371
	0.626347	61.5907	47.1093	15.5693
	0.626747	63.6312	45.0957	24.2897
	0.627146	64.7587	44.2595	23.4734
	0.627545	61.8342	39.4457	20.3425
	0.627944	56.1769	42.8559	17.8424
	0.628343	60.5643	48.1949	13.4293
	0.628743	62.6099	42.1909	16.7871
	0.629142	59.637	41.7862	13.5591
	0.629541	65.2579	46.4869	16.0795
	0.62994	61.4588	41.6694	17.112
	0.630339	66.1328	36.9869	23.0969
	0.630739	70.098	42.0415	22.9831
	0.631138	57.1619	47.284	15.9458
	0.631537	56.5179	43.765	13.6119
	0.631936	59.6288	47.3432	23.0808
	0.632335	63.0369	46.7747	23.4345
	0.632735	54.8811	41.08	21.2202
	0.633134	59.46	44.9219	25.2197
	0.633533	64.5773	47.4398	16.1101
	0.633932	58.0917	46.1799	23.769
	0.634331	62.1593	44.1008	22.6597
	0.634731	63.8455	43.1051	21.1415
	0.63513	59.4537	47.813	21.6051
	0.635529	63.9533	47.6169	16.1736
	0.635928	64.5157	47.4944	18.9728
	0.636327	62.9092	47.8052	21.5905
	0.636727	62.9757	50.6241	17.5219
	0.637126	63.1397	54.8765	18.32
	0.637525	67.3801	53.7236	19.0899
	0.637924	71.3515	53.3845	14.7801
	0.638323	59.6799	45.346	17.3113
	0.638723	65.8412	49.0576	16.2355
	0.639122	56.631	51.6499	17.2255
	0.639521	56.3913	50.1961	25.6805
	0.63992	62.2626	57.8069	19.5799
	0.640319	59.9843	49.341	17.6492
	0.640719	59.993	49.6858	10.5646
	0.641118	58.6045	54.5013	19.7902
	0.641517	65.5799	50.4354	14.0377
	0.641916	61.5612	52.3527	15.0806
	0.642315	64.924	59.0451	18.9335
	0.642715	63.4513	55.1598	23.286
	0.643114	63.0739	60.7556	23.9002
	0.643513	59.5029	57.0744	21.8
	0.643912	57.7083	62.0562	21.7771
	0.644311	56.9154	54.4404	17.4394
	0.644711	56.318	56.9497	17.2388
	0.64511	62.4153	55.2132	15.9016
	0.645509	61.7411	59.5131	17.0723
	0.645908	63.6228	58.9699	20.3551
	0.646307	62.2638	63.0483	11.3077
	0.646707	62.5998	60.1052	13.8607
	0.647106	66.5542	56.3839	12.5672
	0.647505	61.2785	58.3504	18.0862
	0.647904	63.725	58.9287	19.7016
	0.648303	58.9347	64.6824	8.15358
	0.648703	60.1767	66.4485	14.758
	0.649102	64.6044	59.7121	15.49
	0.649501	65.3111	58.7666	12.4201
	0.6499	61.9729	56.4812	17.7036
	0.650299	58.2716	57.1194	9.47432
	0.650699	66.218	52.0533	9.38655
	0.651098	61.9933	54.138	7.07485
	0.651497	64.74	56.132	17.0629
	0.651896	57.5443	53.1308	18.0323
	0.652295	56.3589	52.0988	14.6245
	0.652695	55.9777	54.4491	14.409
	0.653094	57.5762	52.4758	14.7738
	0.653493	55.6763	54.1579	14.0786
	0.653892	48.3455	51.6095	23.1101
	0.654291	54.4981	52.5626	20.0545
	0.654691	59.9307	54.8982	23.6181
	0.65509	54.6318	53.5058	21.4441
	0.655489	56.6799	46.367	16.8567
	0.655888	53.8552	52.6195	24.8079
	0.656287	52.9733	54.4653	28.7514
	0.656687	54.7945	55.9834	24.2515
	0.657086	61.6638	51.4234	23.3154
	0.657485	59.8265	56.4994	25.6227
	0.657884	60.4097	55.1016	26.4614
	0.658283	60.1088	58.4403	15.4853
	0.658683	55.2759	60.4971	14.0016
	0.659082	56.7567	61.617	22.6441
	0.659481	56.9001	48.5068	21.1571
	0.65988	57.444	55.8568	18.365
	0.660279	59.0245	56.5748	17.5932
	0.660679	56.9086	54.4155	17.018
	0.661078	52.8899	55.8369	17.4884
	0.661477	57.2199	50.4928	19.8398
	0.661876	52.8607	47.3029	9.75617
	0.662275	44.6868	57.5683	17.1349
	0.662675	47.5867	55.62	13.1397
	0.663074	50.8271	55.7043	20.2968
	0.663473	58.1221	56.8694	19.3738
	0.663872	58.6729	50.6032	18.0708
	0.664271	56.5944	51.1401	18.9541
	0.664671	60.5894	59.3962	18.6949
	0.66507	63.4469	62.821	19.1496
	0.665469	59.5996	56.7161	16.0705
	0.665868	57.6966	56.5268	18.4619
	0.666267	57.0679	53.2573	18.1907
	0.666667	57.6465	56.6728	18.8504
	0.667066	58.3167	61.491	15.8382
	0.667465	58.5042	57.014	13.694
	0.667864	55.4301	53.1863	13.7523
	0.668263	59.1872	55.0736	15.8995
	0.668663	60.7767	55.8109	19.5721
	0.669062	54.7026	56.121	15.9121
	0.669461	56.3851	54.0814	20.3089
	0.66986	61.3957	52.1571	24.6377
	0.670259	56.862	55.2714	24.1793
	0.670659	54.508	55.8686	24.4411
	0.671058	56.1229	53.6306	24.9543
	0.671457	58.8014	56.5363	29.9392
	0.671856	61.1519	55.4935	24.7272
	0.672255	63.0627	55.1059	25.5947
	0.672655	63.3627	56.7274	24.3655
	0.673054	64.0951	52.8816	29.7565
	0.673453	61.2227	56.0193	29.169
	0.673852	55.9937	50.4059	28.2211
	0.674251	57.1601	49.1993	25.7287
	0.674651	61.7447	55.2875	21.7787
	0.67505	57.7617	54.4914	13.1588
	0.675449	51.5252	47.3984	19.8167
	0.675848	60.2029	47.581	20.8761
	0.676248	57.6811	51.8349	25.1467
	0.676647	54.3772	51.9363	16.2832
	0.677046	55.5329	54.7841	22.6317
	0.677445	60.2826	50.3902	22.3194
	0.677844	60.0499	55.1905	23.1633
	0.678244	59.8738	50.1076	23.1751
	0.678643	62.7078	52.3032	26.3728
	0.679042	54.2077	52.1637	19.8879
	0.679441	64.9621	51.0169	26.2431
	0.67984	55.0959	52.3719	22.2252
	0.68024	60.7769	55.3041	22.9475
	0.680639	57.08	54.364	22.2546
	0.681038	59.5943	58.8366	18.9897
	0.681437	60.1486	55.1629	27.9958
	0.681836	54.9462	63.4396	21.5489
	0.682236	53.8008	59.6314	24.3788
	0.682635	51.5396	59.0776	22.6469
	0.683034	55.2959	53.0366	24.1195
	0.683433	52.8422	51.3748	16.628
	0.683832	52.2251	52.0936	14.2237
	0.684232	53.9348	49.6404	14.8649
	0.684631	55.342	56.2384	16.2145
	0.68503	51.3643	58.5778	22.7217
	0.685429	55.3265	55.4673	24.4906
	0.685828	57.3531	58.4688	22.8073
	0.686228	54.1633	56.5827	24.8594
	0.686627	53.2493	56.9064	21.7399
	0.687026	59.1039	51.6521	21.3808
	0.687425	57.5502	57.7048	26.672
	0.687824	52.5227	51.4723	27.3818
	0.688224	58.5316	49.125	21.5759
	0.688623	58.4685	48.415	20.1183
	0.689022	51.6634	48.7154	21.2091
	0.689421	55.3151	51.7035	18.9852
	0.68982	56.905	50.7781	16.8443
	0.69022	58.5762	49.2919	11.3615
	0.690619	61.6771	53.0643	26.8298
	0.691018	54.4745	45.4542	24.5821
	0.691417	53.7407	53.3312	27.873
	0.691816	51.6344	52.3583	26.2298
	0.692216	49.72	55.4782	23.7535
	0.692615	62.3737	47.9417	22.6456
	0.693014	62.936	52.1041	22.7724
	0.693413	62.9757	53.5806	17.6674
	0.693812	65.7803	54.4443	13.7916
	0.694212	60.8817	55.0684	13.6584
	0.694611	60.543	53.5774	16.0508
	0.69501	56.8455	52.7746	14.923
	0.695409	59.0633	55.3922	13.8399
	0.695808	54.143	56.0279	16.7791
	0.696208	55.2215	58.1034	17.8631
	0.696607	54.8372	59.4975	16.2163
	0.697006	59.4652	61.7687	17.5783
	0.697405	53.6794	59.4572	18.8477
	0.697804	59.1225	60.3127	19.3494
	0.698204	55.5306	54.8218	22.5647
	0.698603	59.8406	54.924	17.6857
	0.699002	56.0818	56.4423	27.4268
	0.699401	58.1661	46.5704	21.9466
	0.6998	56.5541	50.3411	22.0991
	0.7002	59.9439	51.727	27.2433
	0.700599	57.0362	54.8978	20.3075
	0.700998	56.5951	54.558	21.3786
	0.701397	57.1306	54.7462	23.1557
	0.701796	57.957	51.9644	23.2539
	0.702196	60.0015	51.1404	20.031
	0.702595	58.588	52.0965	18.6933
	0.702994	59.7231	56.3999	25.2064
	0.703393	61.8903	57.3907	19.9996
	0.703792	61.0617	59.404	23.4516
	0.704192	62.9974	58.263	21.3715
	0.704591	61.8595	56.171	23.6275
	0.70499	60.9453	53.1298	20.7923
	0.705389	55.5157	56.9954	20.0297
	0.705788	59.6019	62.2793	21.4148
	0.706188	53.7417	59.7037	18.4425
	0.706587	58.0266	59.2348	20.0705
	0.706986	55.7138	61.1366	19.3012
	0.707385	58.3401	51.3807	20.7499
	0.707784	61.9279	51.7991	18.5705
	0.708184	57.7346	52.8826	18.1568
	0.708583	56.2087	58.4673	22.3989
	0.708982	59.7872	55.5906	22.9505
	0.709381	61.2591	54.8546	17.8624
	0.70978	59.3043	55.2164	23.7242
	0.71018	60.877	54.8958	18.6736
	0.710579	60.9159	51.3537	20.0374
	0.710978	59.221	54.8916	19.0114
	0.711377	58.9528	58.1555	18.046
	0.711776	58.5601	55.2816	19.4618
	0.712176	60.7214	59.2749	17.5482
	0.712575	58.8259	49.5587	22.2737
	0.712974	58.736	48.9597	20.2481
	0.713373	54.4466	50.5697	23.9968
	0.713772	57.7482	51.0239	23.6677
	0.714172	54.0602	48.7729	21.761
	0.714571	57.7955	50.2345	20.2403
	0.71497	62.5329	48.0732	17.6477
	0.715369	56.7909	49.0524	15.8767
	0.715768	65.9519	45.7898	21.5657
	0.716168	64.3176	45.2944	18.398
	0.716567	59.9366	51.4386	18.4658
	0.716966	58.2373	52.6242	22.3304
	0.717365	54.172	60.2578	18.8639
	0.717764	57.8621	57.6806	18.1921
	0.718164	52.446	52.5565	17.9625
	0.718563	58.1667	56.3176	18.8287
	0.718962	54.4238	56.5996	22.1049
	0.719361	58.0806	58.3333	22.3195
	0.71976	57.3104	57.4482	22.5967
	0.72016	54.93	55.0576	23.2428
	0.720559	53.0459	55.8966	21.64
	0.720958	55.412	53.4329	25.7621
	0.721357	57.5871	56.3772	20.4066
	0.721756	55.9034	62.42	25.759
	0.722156	54.8155	53.1476	25.2462
	0.722555	56.5833	54.5858	20.65
	0.722954	52.1682	55.1721	21.8774
	0.723353	55.798	60.508	20.5209
	0.723752	51.7656	61.8001	23.4306
	0.724152	55.734	58.3958	19.8662
	0.724551	55.5614	60.4034	22.2189
	0.72495	53.4943	61.2805	18.3958
	0.725349	51.5755	57.574	25.2743
	0.725749	54.4836	54.7294	25.0176
	0.726148	57.742	56.6799	24.0817
	0.726547	54.384	55.4976	21.9873
	0.726946	58.2567	57.7963	21.1551
	0.727345	62.8992	57.7044	20.5801
	0.727745	59.3313	55.0955	19.7683
	0.728144	58.5372	52.4367	15.5601
	0.728543	53.2783	56.636	19.2556
	0.728942	55.9191	56.4698	23.5848
	0.729341	55.6265	57.5656	25.3302
	0.729741	57.0519	61.1842	32.0594
	0.73014	57.325	55.602	27.2832
	0.730539	56.8424	54.3973	27.1289
	0.730938	56.2299	53.5436	29.8092
	0.731337	62.516	53.7326	29.6686
	0.731737	60.2774	57.7425	25.5124
	0.732136	58.0248	58.1985	24.9319
	0.732535	57.0338	56.7446	25.2376
	0.732934	58.6527	51.2615	26.5597
	0.733333	62.4095	48.9066	21.3623
	0.733733	63.7675	49.8911	21.2287
	0.734132	61.5903	51.6677	26.7347
	0.734531	61.3451	53.9607	24.7772
	0.73493	64.6769	54.8191	28.4511
	0.735329	61.0289	55.4527	28.1487
	0.735729	58.5515	51.3858	21.8382
	0.736128	61.1833	52.875	20.4654
	0.736527	51.1493	49.2733	19.3257
	0.736926	53.3058	47.53	20.484
	0.737325	46.8883	47.7312	20.0206
	0.737725	51.4901	43.9665	17.4965
	0.738124	47.2865	48.2183	22.1439
	0.738523	50.7106	50.1311	18.8794
	0.738922	44.6607	43.7609	19.9229
	0.739321	47.8167	49.5661	19.6514
	0.739721	52.5826	53.2095	19.6458
	0.74012	52.6829	51.1818	24.8409
	0.740519	53.0554	50.2303	19.7596
	0.740918	56.4149	49.2787	26.6547
	0.741317	57.2247	49.5146	25.4954
	0.741717	58.248	54.3416	26.6782
	0.742116	54.4048	51.0836	25.3852
	0.742515	50.9891	49.2073	26.2066
	0.742914	55.9573	49.0755	24.4662
	0.743313	60.5269	43.654	21.3073
	0.743713	58.418	49.6261	27.5174
	0.744112	58.012	45.9061	22.847
	0.744511	50.4756	45.485	22.9773
	0.74491	58.8552	46.4104	22.8787
	0.745309	55.4909	45.47	19.66
	0.745709	56.0578	50.0748	28.1152
	0.746108	53.9805	48.8749	21.7349
	0.746507	54.0983	45.6557	28.3846
	0.746906	53.9084	47.9665	20.282
	0.747305	53.2008	49.2278	18.6763
	0.747705	51.9989	47.7758	15.2245
	0.748104	50.7002	48.155	21.0033
	0.748503	51.8365	52.3367	26.7915
	0.748902	54.6825	45.9959	19.897
	0.749301	43.6668	51.151	22.6597
	0.749701	46.4859	47.0428	24.6779
	0.7501	48.2424	51.8501	19.2096
	0.750499	52.3095	48.2619	23.9353
	0.750898	54.0044	47.5566	16.191
	0.751297	48.162	47.7694	15.1039
	0.751697	47.6194	48.5891	15.4102
	0.752096	46.5944	51.7407	11.787
	0.752495	49.7953	50.8903	3.56667
	0.752894	47.9872	50.6626	10.2272
	0.753293	55.7447	53.3343	9.10899
	0.753693	51.282	55.8966	11.4511
	0.754092	52.7578	55.5431	9.79725
	0.754491	52.9692	53.1695	5.84523
	0.75489	48.2818	54.0381	13.2615
	0.755289	51.2977	48.2422	15.7842
	0.755689	51.3499	48.6844	11.6255
	0.756088	53.8132	48.0645	18.2657
	0.756487	54.6992	48.0971	20.4219
	0.756886	49.0466	52.8624	18.3494
	0.757285	47.6224	54.2891	19.6383
	0.757685	48.809	53.0416	17.3138
	0.758084	52.3049	51.3796	11.3871
	0.758483	49.1497	53.8175	11.5432
	0.758882	43.7859	51.9538	11.1673
	0.759281	48.2176	53.8501	13.8555
	0.759681	48.9361	52.5039	13.9968
	0.76008	52.1854	47.9367	13.3969
	0.760479	54.7781	48.5142	6.26413
	0.760878	54.7408	52.4728	8.62787
	0.761277	50.2235	49.8825	3.46938
	0.761677	52.3646	50.0546	3.07173
	0.762076	54.8361	50.0353	10.1375
	0.762475	51.6603	53.11	7.01593
	0.762874	50.096	48.9338	7.44866
	0.763273	48.214	50.3839	4.44149
	0.763673	48.8749	49.0586	4.8357
	0.764072	50.4312	54.9709	6.87098
	0.764471	48.6994	53.7668	7.27235
	0.76487	52.8143	52.7177	7.80004
	0.765269	50.6228	54.2717	11.7122
	0.765669	50.6187	49.8811	8.59078
	0.766068	52.4688	53.4815	3.06625
	0.766467	54.8252	54.5391	6.33636
	0.766866	46.5838	54.736	7.10415
	0.767265	48.824	51.7697	7.69019
	0.767665	47.6971	55.6376	12.2583
	0.768064	49.0564	52.4076	12.7656
	0.768463	45.1122	53.5528	16.1107
	0.768862	44.2683	51.9121	12.2553
	0.769261	40.391	53.0952	2.71101
	0.769661	40.9034	47.0423	4.91287
	0.77006	45.1182	52.109	7.23351
	0.770459	44.9671	51.3166	7.39375
	0.770858	48.5343	55.7889	12.6087
	0.771257	52.3659	53.9518	12.4525
	0.771657	46.4586	56.2728	10.7776
	0.772056	50.4715	53.4745	3.57095
	0.772455	50.6277	52.3717	9.06065
	0.772854	48.6793	51.3617	11.0999
	0.773253	52.5395	48.589	13.1314
	0.773653	51.3208	49.3076	10.5234
	0.774052	54.1309	47.7939	14.625
	0.774451	50.0844	47.8428	17.4827
	0.77485	56.1927	44.6131	15.8814
	0.77525	52.4815	48.6472	15.335
	0.775649	52.5834	49.0176	14.3046
	0.776048	49.1397	51.6609	13.2603
	0.776447	55.5519	47.8017	15.5389
	0.776846	49.0815	54.5382	14.5032
	0.777246	51.1313	53.3591	16.0821
	0.777645	52.1584	55.4247	8.30733
	0.778044	50.1783	56.9492	15.3958
	0.778443	50.9253	55.0324	10.8033
	0.778842	52.1965	58.9567	10.9068
	0.779242	48.696	55.9502	3.32778
	0.779641	48.8478	57.0955	7.57489
	0.78004	48.8273	55.5112	0.81301
	0.780439	50.9725	52.2644	10.863
	0.780838	45.4072	49.5516	4.70803
	0.781238	51.5683	50.2978	9.74518
	0.781637	49.928	50.1167	17.3275
	0.782036	46.19	50.5318	12.6842
	0.782435	44.0709	49.2235	6.83426
	0.782834	47.5388	52.6939	6.41747
	0.783234	44.4586	51.691	6.64402
	0.783633	41.875	52.8548	11.4643
	0.784032	46.6974	50.458	8.69183
	0.784431	46.3202	50.8105	9.18994
	0.78483	46.9329	49.2256	16.3738
	0.78523	47.5808	48.3839	12.7493
	0.785629	44.5923	46.2347	13.2631
	0.786028	43.5928	49.7458	11.7345
	0.786427	44.8987	55.0689	14.1122
	0.786826	45.8208	53.0329	16.1627
	0.787226	49.5387	52.7291	16.2819
	0.787625	46.2619	52.6927	16.1118
	0.788024	47.1951	52.8753	11.6027
	0.788423	44.2456	50.2674	12.8181
	0.788822	45.3524	49.3702	12.5607
	0.789222	40.3531	52.476	7.68822
	0.789621	44.7269	50.5033	19.6839
	0.79002	49.1591	48.8985	15.247
	0.790419	45.2551	47.0626	16.67
	0.790818	41.1522	47.3421	14.9801
	0.791218	44.5566	42.6295	15.0873
	0.791617	39.5794	42.3785	12.0635
	0.792016	42.8994	44.3265	8.70554
	0.792415	49.0754	50.946	19.3325
	0.792814	47.1039	50.7729	10.1169
	0.793214	42.7458	55.6817	14.303
	0.793613	41.1957	50.8831	10.893
	0.794012	46.2848	50.5214	11.2568
	0.794411	54.7857	52.8443	17.8899
	0.79481	50.7709	49.1075	15.077
	0.79521	51.5098	45.2441	11.4245
	0.795609	44.2702	48.0116	15.8556
	0.796008	48.8623	48.3997	13.1024
[truncated: 511 more rows]

## Sheet: Sup Figure 14b
Supplementary Figure 14
	Supplementary Figure 14b
	Y1R D2055.32 - NPY Y1 Cα distance
		Cα distance (Å)					Smoothing Cα distance (Å)
	Time (μs)	Replica_1	Replica_2	Replica_3		Time (μs)	Replica_1	Replica_2	Replica_3
	0	11.411	12.4552	8.00181		0.00179641	14.3241	10.2031	7.72513
	0.000399202	15.1293	11.6447	7.17946		0.00578842	14.3943	14.0114	6.71256
	0.000798403	13.7034	10.0055	7.72801		0.00978044	12.9774	14.9174	6.32624
	0.00119761	13.0815	7.81189	8.71716		0.0137725	12.1093	14.1148	6.34761
	0.00159681	16.0514	8.93511	8.12407		0.0177645	14.2982	15.5201	6.22438
	0.00199601	15.5063	7.50408	6.12661		0.0217565	14.1811	14.4039	6.14603
	0.00239521	14.2554	10.1765	8.28698		0.0257485	14.073	14.5986	6.06966
	0.00279441	13.7573	10.3136	8.18693		0.0297405	12.017	13.8665	6.08919
	0.00319361	15.7046	11.2914	6.75315		0.0337325	13.1003	15.8752	6.0986
	0.00359281	14.641	11.8932	8.1471		0.0377246	12.8731	18.9064	6.12184
	0.00399202	14.9184	12.0431	8.63505		0.0417166	12.7346	18.6619	6.09478
	0.00439122	13.5364	13.8799	8.19992		0.0457086	12.2064	16.7215	6.22309
	0.00479042	13.5116	14.2079	6.33617		0.0497006	13.5006	15.3665	6.20809
	0.00518962	13.8872	15.1332	6.76447		0.0536926	12.8416	14.0726	6.19674
	0.00558882	13.1983	14.5709	7.06124		0.0576846	12.5636	18.6006	5.91977
	0.00598802	14.9904	14.554	6.78621		0.0616766	13.058	23.3064	6.32928
	0.00638723	15.8924	13.5727	5.53687		0.0656687	13.5718	23.844	5.80461
	0.00678643	14.3377	12.9806	5.71711		0.0696607	14.6107	24.7051	5.91976
	0.00718563	14.7201	15.2409	6.21928		0.0736527	12.0728	22.4606	5.822
	0.00758483	14.95	13.9309	5.86926		0.0776447	11.9295	22.1387	5.89062
	0.00798403	14.5207	16.7932	5.74069		0.0816367	12.7059	23.1229	5.89507
	0.00838323	12.6277	13.7703	5.90824		0.0856287	12.1977	23.4151	6.0857
	0.00878243	12.3728	15.3789	6.09308		0.0896208	13.4308	22.9413	5.99896
	0.00918164	12.3224	15.4193	6.1236		0.0936128	13.2623	33.9438	5.86958
	0.00958084	12.0875	13.7967	6.43498		0.0976048	12.8272	37.3043	5.5702
	0.00998004	13.0429	14.7082	6.57453		0.101597	13.2616	35.7723	5.85379
	0.0103792	12.7624	14.9122	6.77386		0.105589	12.9899	32.899	5.98363
	0.0107784	12.7946	15.825	6.16622		0.109581	12.4265	32.736	5.7591
	0.0111776	12.9566	13.4279	6.66089		0.113573	11.3828	25.7543	5.93624
	0.0115768	14.2866	15.1422	6.78627		0.117565	7.38328	23.2713	5.88911
	0.011976	13.9851	14.4392	6.24907		0.121557	6.77549	26.1875	5.96863
	0.0123752	14.9737	14.6485	7.21417		0.125549	6.75352	32.8131	5.90326
	0.0127745	11.0186	15.3821	6.68349		0.129541	6.72954	20.2361	5.9824
	0.0131737	12.9632	13.5839	6.00442		0.133533	6.25826	21.631	5.99787
	0.0135729	10.6145	13.8302	5.99278		0.137525	6.12875	12.2247	5.94964
	0.0139721	10.6536	14.1944	6.66274		0.141517	6.21737	15.4004	6.07061
	0.0143713	10.1046	14.3328	6.15081		0.145509	6.19581	14.3374	6.28264
	0.0147705	9.87754	12.0135	6.32691		0.149501	6.08601	15.0352	6.28222
	0.0151697	14.5071	13.127	6.21413		0.153493	6.18987	15.9649	6.36673
	0.0155689	12.395	15.596	5.97761		0.157485	6.21703	14.926	6.18133
	0.0159681	15.4246	16.1452	6.08689		0.161477	6.17945	13.5399	6.14749
	0.0163673	14.4534	15.7077	6.34058		0.165469	6.10729	13.8002	6.22582
	0.0167665	13.8049	14.0043	6.56574		0.169461	6.15639	14.1834	6.08981
	0.0171657	13.0923	15.7861	6.07376		0.173453	6.06324	14.4695	6.29376
	0.0175649	15.8366	15.0972	6.18187		0.177445	5.99918	19.9838	6.55213
	0.0179641	15.0912	13.8047	6.33653		0.181437	6.19625	16.6139	7.08108
	0.0183633	12.827	16.4469	5.9632		0.185429	6.25967	24.713	6.25565
	0.0187625	13.1909	15.4793	6.09457		0.189421	6.0657	24.0529	6.22189
	0.0191617	13.9648	16.3981	6.59577		0.193413	6.07437	24.3274	6.27236
	0.0195609	15.296	16.3318	6.00484		0.197405	6.1037	24.6779	6.4915
	0.0199601	15.083	16.485	6.13815		0.201397	6.27898	26.2921	6.96494
	0.0203593	15.1403	14.6964	5.96555		0.205389	6.11122	17.82	6.62528
	0.0207585	12.5483	14.8733	5.84906		0.209381	6.07301	19.7062	6.41473
	0.0211577	14.9897	13.3181	6.11033		0.213373	6.03313	25.7039	6.34233
	0.0215569	12.6997	15.1226	6.17633		0.217365	6.14506	27.8954	6.46453
	0.0219561	14.76	13.7481	6.13389		0.221357	6.07702	29.1138	6.26361
	0.0223553	14.7835	15.3433	6.19802		0.225349	6.20088	26.8539	6.53003
	0.0227545	14.5853	12.8775	6.40102		0.229341	6.08703	29.0955	8.89857
	0.0231537	14.2517	14.1289	6.22158		0.233333	6.01888	28.3664	7.54016
	0.0235529	12.9695	13.4462	6.26633		0.237325	6.04107	28.4592	6.43299
	0.0239521	15.5685	13.3322	6.34575		0.241317	6.13876	29.7312	6.17753
	0.0243513	13.8298	13.7553	5.99111		0.245309	6.06015	29.3272	6.26359
	0.0247505	16.0724	14.2145	6.04132		0.249301	6.10292	29.2665	6.47493
	0.0251497	14.6593	16.0551	6.08827		0.253293	6.09808	28.7306	6.58566
	0.0255489	14.801	15.9603	6.10895		0.257285	6.04698	29.7099	6.35437
	0.0259481	15.9775	14.4717	5.96216		0.261277	6.23456	29.0015	6.06439
	0.0263473	14.8576	12.9192	5.91947		0.265269	6.41437	29.1743	6.20646
	0.0267465	12.5761	14.1634	6.05955		0.269261	5.89557	29.4598	6.19843
	0.0271457	12.0932	16.6052	6.06159		0.273253	6.30038	29.8064	6.29432
	0.0275449	10.2942	14.5091	6.11847		0.277246	6.00427	29.3963	6.30928
	0.0279441	11.5996	11.6007	5.94695		0.281238	6.13311	29.1733	6.19451
	0.0283433	11.9885	12.8808	6.22039		0.28523	6.28039	28.0448	6.18792
	0.0287425	11.4337	13.2761	6.03495		0.289222	6.30981	28.7515	6.04838
	0.0291417	12.4621	14.9185	6.46082		0.293214	6.17735	26.3569	6.23634
	0.0295409	12.398	14.3789	5.94051		0.297206	6.24794	27.4814	6.19603
	0.0299401	12.4203	14.1883	6.22355		0.301198	6.0181	26.3996	6.24004
	0.0303393	10.9254	13.5061	6.17443		0.30519	6.13916	25.9295	6.26894
	0.0307385	12.6206	15.0566	6.65128		0.309182	6.21361	26.1888	6.25703
	0.0311377	12.3467	14.289	5.70233		0.313174	6.58069	26.2538	6.17576
	0.0315369	11.9754	14.5699	5.53669		0.317166	6.01574	27.0018	6.3395
	0.0319361	14.0929	15.8905	6.01946		0.321158	6.20561	27.7738	6.05915
	0.0323353	11.9328	18.1725	6.08524		0.32515	6.04101	27.1155	6.17238
	0.0327345	13.7599	16.4466	5.91363		0.329142	6.15757	26.6935	6.24399
	0.0331337	12.9416	16.8795	6.29597		0.333134	5.93024	26.6344	6.25079
	0.0335329	12.8875	13.6294	6.16462		0.337126	5.80281	27.0369	6.20641
	0.0339321	11.7572	14.5858	5.97875		0.341118	5.38172	26.9181	6.14204
	0.0343313	11.1778	15.683	6.29385		0.34511	5.62068	28.1896	6.13121
	0.0347305	13.0683	14.8289	6.20333		0.349102	5.39088	27.2681	5.9649
	0.0351297	15.8917	16.2432	6.13727		0.353094	5.44507	27.568	6.13714
	0.0355289	13.4932	16.3925	5.89391		0.357086	6.3953	25.2992	6.01607
	0.0359281	12.4084	18.041	6.16947		0.361078	6.20585	26.344	6.19993
	0.0363273	13.454	18.2009	6.17308		0.36507	6.1847	25.0124	6.27825
	0.0367265	13.5675	16.1183	6.23145		0.369062	6.04004	27.569	6.18474
	0.0371257	11.3964	18.0429	6.27191		0.373054	6.02688	30.4902	6.23091
	0.0375249	13.2404	17.2704	6.06296		0.377046	5.90386	27.6258	6.14022
	0.0379242	14.7872	20.1607	5.96044		0.381038	6.24804	25.3338	6.32367
	0.0383234	10.3914	23.427	6.20828		0.38503	6.03952	25.7336	6.36081
	0.0387226	12.4153	19.2039	6.03326		0.389022	5.93618	27.8799	6.33247
	0.0391218	14.0312	18.952	5.86687		0.393014	5.63161	29.4742	6.76929
	0.039521	13.0397	19.6468	6.24066		0.397006	5.80557	32.2941	7.16125
	0.0399202	11.8208	20.3804	5.58195		0.400998	5.79415	31.4589	6.25224
	0.0403194	12.2124	18.4214	5.77695		0.40499	6.15853	25.1583	6.22523
	0.0407186	13.7342	18.2107	6.2115		0.408982	6.10462	23.6715	6.42519
	0.0411178	14.5974	18.3675	6.48379		0.412974	6.28956	24.8408	6.38821
	0.041517	11.4716	21.1087	6.06684		0.416966	6.09912	24.2166	6.50631
	0.0419162	11.8105	16.5791	6.32157		0.420958	6.20641	26.9181	6.53066
	0.0423154	12.216	18.2266	6.12127		0.42495	6.31944	26.4453	6.88521
	0.0427146	12.1344	19.6876	6.08309		0.428942	6.2162	27.0677	5.89956
	0.0431138	13.9034	16.1169	6.10601		0.432934	6.21066	26.7249	6.90262
	0.043513	13.4456	19.5198	6.19485		0.436926	6.34232	28.0119	6.08579
	0.0439122	13.3294	16.9489	6.15147		0.440918	6.32643	28.3888	7.52559
	0.0443114	13.5478	17.6669	6.09373		0.44491	6.26557	27.963	9.57769
	0.0447106	12.5757	15.9945	6.23099		0.448902	6.21737	27.4987	6.68203
	0.0451098	12.3777	18.6555	6.22579		0.452894	6.29316	28.2138	7.61144
	0.045509	12.287	15.5071	6.14013		0.456886	6.32226	28.0987	6.34257
	0.0459082	13.3109	16.8611	6.18118		0.460878	6.15153	28.5569	6.66192
	0.0463074	12.3814	15.697	6.3234		0.46487	6.46499	29.0758	7.07099
	0.0467066	10.7217	16.2867	6.19363		0.468862	6.16891	27.8786	6.31327
	0.0471058	11.4784	15.762	6.48122		0.472854	6.19303	26.9716	7.9927
	0.047505	10.0538	17.8354	6.2093		0.476846	6.29037	27.9226	6.72713
	0.0479042	11.516	17.903	5.94227		0.480838	6.26238	28.2597	9.82007
	0.0483034	11.4338	16.4595	6.31507		0.48483	6.12505	27.5902	7.46626
	0.0487026	13.8437	16.5826	5.8288		0.488822	6.259	28.5649	6.48398
	0.0491018	13.7875	20.7185	6.441		0.492814	6.35745	28.3931	6.9767
	0.049501	14.3259	21.5723	6.22628		0.496806	6.15702	28.256	7.20054
	0.0499002	16.0904	12.8839	6.18613		0.500798	6.1074	28.1062	6.71586
	0.0502994	12.9751	12.2537	5.83048		0.50479	6.10621	27.625	6.54723
	0.0506986	13.7999	12.1442	6.27535		0.508782	5.758	26.904	8.67985
	0.0510978	14.5559	12.4205	6.66594		0.512774	6.04401	26.9805	6.87632
	0.051497	12.6784	10.7267	6.36958		0.516766	5.96072	26.7474	6.96101
	0.0518962	13.4895	13.297	6.55004		0.520758	5.95268	27.8071	7.97172
	0.0522954	13.0226	15.2894	6.22236		0.52475	6.0139	28.7683	7.63276
	0.0526946	11.544	12.7931	6.06624		0.528743	6.10466	27.1726	9.31043
	0.0530938	12.9117	11.9683	6.23359		0.532735	6.16432	27.2665	8.03547
	0.053493	12.9515	9.32829	6.18996		0.536727	6.31103	27.4718	8.8942
	0.0538922	13.2126	7.12197	6.67039		0.540719	5.98806	27.2472	9.5359
	0.0542914	12.4306	15.3013	6.22824		0.544711	6.14388	27.591	9.64619
	0.0546906	13.6751	11.99	6.18845		0.548703	6.20017	27.9046	9.39791
	0.0550898	12.8724	16.9692	5.85631		0.552695	6.05942	26.9493	9.87734
	0.055489	12.3054	26.6671	5.76185		0.556687	6.15585	27.2032	8.7915
	0.0558882	12.3989	22.1511	6.29961		0.560679	5.78014	28.2631	9.43827
	0.0562874	12.8618	25.1698	6.08211		0.564671	6.0657	27.8654	11.4865
	0.0566866	12.4804	24.4983	5.96338		0.568663	5.73954	28.3574	11.63
	0.0570858	12.4176	19.8279	6.39429		0.572655	5.78776	29.4384	11.0643
	0.057485	11.1626	13.8581	6.41165		0.576647	6.03015	29.118	11.2083
	0.0578842	12.2479	10.5788	5.29103		0.580639	6.31165	29.6943	12.8115
	0.0582834	12.9952	16.9383	5.70015		0.584631	5.94812	30.6493	11.6541
	0.0586826	13.5078	18.0737	5.63951		0.588623	5.93368	29.237	10.4943
	0.0590818	12.9905	18.9495	5.93928		0.592615	5.88988	28.6287	11.9789
	0.059481	12.573	15.9601	5.47672		0.596607	6.17434	28.3176	9.34503
	0.0598802	13.1883	24.3128	5.40413		0.600599	5.88391	28.2342	8.99564
	0.0602794	11.803	23.1179	5.76512		0.604591	5.93872	27.0037	11.1146
	0.0606786	14.1258	23.6107	5.99807		0.608583	5.80899	27.5303	7.75416
	0.0610778	14.7729	23.5857	7.75334		0.612575	5.87997	27.5987	10.6055
	0.061477	13.8098	26.0371	8.07347		0.616567	5.98587	28.9539	22.7168
	0.0618762	14.0516	19.4284	6.19353		0.620559	5.69951	28.5564	33.4905
	0.0622754	13.5459	18.2306	6.0008		0.624551	5.64409	28.0163	32.7556
	0.0626747	12.2514	25.0449	6.21658		0.628543	5.69843	26.6987	36.4492
	0.0630739	11.4713	28.6394	6.49125		0.632535	5.67703	27.682	25.787
	0.0634731	11.5604	21.0566	5.39656		0.636527	5.68326	28.3961	43.4926
	0.0638723	14.0578	22.3369	5.81142		0.640519	5.56182	27.6647	43.8489
	0.0642715	14.0519	22.655	5.91091		0.644511	5.34405	27.8163	27.1424
	0.0646707	13.8235	25.4083	5.73936		0.648503	5.89573	29.2861	32.559
	0.0650699	12.9849	21.8344	6.06324		0.652495	5.84321	26.6293	25.435
	0.0654691	15.4639	23.3798	6.13844		0.656487	5.84024	28.3071	25.5838
	0.0658683	13.5619	22.1689	5.60933		0.660479	5.5966	28.7999	20.9496
	0.0662675	13.1388	25.8205	5.52084		0.664471	5.71711	27.9915	21.7122
	0.0666667	12.5781	26.8763	5.78615		0.668463	5.73183	28.2042	22.2014
	0.0670659	13.3013	21.207	5.73893		0.672455	5.71128	28.7509	21.1175
	0.0674651	12.7562	26.753	5.72749		0.676447	5.86798	27.8663	22.2609
	0.0678643	14.9682	22.6141	5.87154		0.680439	5.73107	28.8907	22.7914
	0.0682635	13.1679	22.9723	5.68389		0.684431	5.90951	28.8265	23.7591
	0.0686627	13.7264	19.9597	5.58688		0.688423	5.8751	28.4705	22.9949
	0.0690619	16.3666	27.7147	5.75015		0.692415	5.72037	28.6809	23.8635
	0.0694611	15.2818	30.9487	5.60637		0.696407	5.80144	29.9456	23.0731
	0.0698603	14.2698	29.1283	5.66231		0.700399	5.82373	27.9921	22.3292
	0.0702595	14.2194	21.5261	5.66955		0.704391	5.66403	29.6774	22.7389
	0.0706587	13.8419	22.8108	6.26547		0.708383	5.7171	29.2909	22.646
	0.0710579	15.265	26.6826	5.69545		0.712375	5.74918	29.4393	22.5044
	0.0714571	14.9999	22.6936	7.40601		0.716367	5.76347	29.605	22.5269
	0.0718563	14.5177	21.8605	5.78489		0.720359	5.68221	29.5709	22.5732
	0.0722555	12.7667	17.9425	5.92663		0.724351	5.91191	30.3766	22.9953
	0.0726547	12.5917	24.2309	5.68994		0.728343	5.75074	30.1121	21.7935
	0.0730539	12.2441	22.3868	5.89423		0.732335	5.70599	28.3978	21.7433
	0.0734531	10.2959	20.5138	5.92669		0.736327	5.84581	27.5936	22.6046
	0.0738523	10.372	23.1054	5.69668		0.740319	5.87154	29.2336	23.3879
	0.0742515	12.6586	27.2645	5.81297		0.744311	5.58279	28.2548	23.9087
	0.0746507	11.7296	22.3709	6.14821		0.748303	5.84947	27.9316	23.3395
	0.0750499	12.2953	23.6186	5.66848		0.752295	5.67301	28.1699	22.7548
	0.0754491	11.2567	21.3125	5.67129		0.756287	5.77928	27.5733	23.1858
	0.0758483	10.8542	21.5054	6.02184		0.760279	5.67518	27.5965	22.3644
	0.0762475	10.6869	20.1285	6.05581		0.764271	5.73845	28.7412	21.6771
	0.0766467	10.5779	19.7716	6.21723		0.768263	5.80614	28.7147	22.1561
	0.0770459	12.1033	21.3602	6.0806		0.772255	5.76293	28.4068	22.5444
	0.0774451	12.4723	21.5432	5.68757		0.776248	5.86646	27.6612	22.2367
	0.0778443	11.0822	22.9848	6.08088		0.78024	6.02548	28.4639	23.3013
	0.0782435	11.2278	23.7849	5.88688		0.784232	5.81937	28.2288	23.0553
	0.0786427	12.368	22.3524	5.75223		0.788224	5.77792	27.955	21.9403
	0.0790419	13.3313	24.3487	5.52007		0.792216	5.83454	28.5341	22.1894
	0.0794411	14.5913	23.6074	5.60304		0.796208	5.78622	27.9034	23.6693
	0.0798403	13.0122	23.8718	6.08209		0.8002	5.9264	27.8218	23.1318
	0.0802395	12.3245	24.1654	5.80374		0.804192	5.75966	26.9914	23.1825
	0.0806387	13.1902	22.7478	7.43426		0.808184	5.72487	27.4875	24.3047
	0.0810379	12.0795	20.81	5.37253		0.812176	5.77502	27.9681	23.6124
	0.0814371	12.8755	21.8611	5.48744		0.816168	5.83615	28.4206	24.4517
	0.0818363	12.6473	23.5957	5.91322		0.82016	5.83731	29.0972	28.3587
	0.0822355	12.6382	23.7557	5.5403		0.824152	5.87976	29.1811	25.2404
	0.0826347	12.8546	23.3593	6.28533		0.828144	5.95396	29.7726	25.1781
	0.0830339	14.4633	23.9805	5.23153		0.832136	5.79818	28.3276	25.6761
	0.0834331	10.9736	23.082	5.80025		0.836128	5.74177	29.0199	25.7459
	0.0838323	12.1341	22.3444	5.68312		0.84012	5.72874	27.8722	27.0757
	0.0842315	10.977	22.9884	6.00782		0.844112	5.76288	29.4968	28.2767
	0.0846307	11.6779	24.3094	6.15692		0.848104	5.8098	28.227	26.4423
	0.0850299	12.2837	24.61	5.72732		0.852096	5.87678	28.705	27.2891
	0.0854291	12.5735	23.3201	6.19622		0.856088	5.90901	29.1726	34.0505
	0.0858283	12.7427	23.4798	6.20136		0.86008	5.92092	28.3108	38.6266
	0.0862275	12.0658	25.3625	6.26332		0.864072	5.97359	28.9276	38.2294
	0.0866267	13.2679	21.9883	6.07725		0.868064	6.12556	29.0783	36.6941
	0.0870259	11.8754	23.3546	6.15716		0.872056	6.39773	29.0398	37.0177
	0.0874252	12.3788	22.393	6.38649		0.876048	6.36309	29.4486	39.1108
	0.0878244	15.3198	22.3766	6.12074		0.88004	5.97153	29.5569	39.8315
	0.0882236	13.7952	22.0965	5.70373		0.884032	5.9178	30.1788	38.8241
	0.0886228	13.0729	23.1472	5.62919		0.888024	5.90074	31.3434	45.3262
	0.089022	13.0844	23.1364	6.03994		0.892016	5.92277	30.1998	43.8375
	0.0894212	12.5561	23.3428	5.88379		0.896008	5.87669	31.2652	36.9284
	0.0898204	13.9441	23.7841	6.25313		0.9	5.86202	30.7771	35.9331
	0.0902196	13.7511	23.5917	6.16164		0.903992	5.88831	30.3442	40.295
	0.0906188	12.2033	25.4037	5.97884		0.907984	5.80052	29.2744	36.81
	0.091018	13.3486	21.3109	6.06984		0.911976	5.75995	28.5968	40.7109
	0.0914172	13.2329	21.2233	6.1488		0.915968	5.76455	29.5627	37.7691
	0.0918164	13.3586	24.0805	6.0919		0.91996	5.78019	30.1615	35.8469
	0.0922156	13.2613	24.6798	5.49397		0.923952	5.80416	30.4475	45.9652
	0.0926148	14.9316	23.803	5.83286		0.927944	5.98115	29.5536	37.8101
	0.093014	11.6252	35.6904	5.96718		0.931936	5.83111	30.58	36.7596
	0.0934132	12.7527	34.9207	5.90724		0.935928	5.93239	29.7223	27.5355
	0.0938124	14.0373	43.4357	5.73471		0.93992	5.77028	31.0915	29.2547
	0.0942116	13.7112	40.7101	6.18128		0.943912	5.77573	31.2994	21.6677
	0.0946108	13.3613	41.5396	5.71361		0.947904	5.63752	30.0324	11.5818
	0.09501	12.5299	35.0017	5.78009		0.951896	5.63592	30.1404	11.0968
	0.0954092	13.0536	35.5767	5.99296		0.955888	5.54925	29.7835	9.77524
	0.0958084	13.0914	33.7779	5.24116		0.95988	5.64625	30.7928	9.14434
	0.0962076	11.2937	37.1786	5.63747		0.963872	5.47701	30.3971	6.80431
	0.0966068	12.497	36.7967	5.36023		0.967864	5.50352	30.0231	5.84258
	0.097006	13.4476	45.8779	5.72103		0.971856	5.39185	30.3476	6.00852
	0.0974052	11.7508	39.5037	5.20892		0.975848	5.46977	29.6593	5.61959
	0.0978044	14.696	37.5438	5.69017		0.97984	5.50018	30.1154	5.88925
	0.0982036	12.5661	32.3434	5.70912		0.983832	5.28978	29.7725	5.98897
	0.0986028	12.5097	39.4939	5.34126		0.987824	5.58543	28.7897	5.98192
	0.099002	13.8996	39.0125	5.74293		0.991816	5.6021	28.1889	6.3891
	0.0994012	12.5201	31.5144	6.04974		0.995808	5.66877	30.4621	6.21273
	0.0998004	13.1897	36.1464	5.72177		0.999002	5.65914	31.2415	6.02866
	0.1002	13.4127	38.059	5.72221
	0.100599	12.92	30.0837	5.67679
	0.100998	12.2383	30.7833	5.98944
	0.101397	12.9496	29.4812	6.04851
	0.101796	14.6641	38.4459	5.85418
	0.102196	13.0323	32.4039	6.21751
	0.102595	12.2148	43.0887	5.8926
	0.102994	12.9678	45.6577	5.99768
	0.103393	15.0272	33.5732	5.41724
	0.103792	14.3099	29.7955	6.37131
	0.104192	11.7537	37.8964	6.33028
	0.104591	12.3194	33.5199	6.33696
	0.10499	12.8333	27.6456	5.473
	0.105389	13.5978	31.9898	5.4015
	0.105788	13.1903	29.9766	5.9118
	0.106188	12.8212	31.2932	5.79037
	0.106587	10.8512	34.9099	6.37566
	0.106986	13.5874	38.648	6.46719
	0.107385	14.6347	33.3151	5.37822
	0.107784	12.4427	27.2292	5.35253
	0.108184	12.9508	29.2761	6.01587
	0.108583	12.8515	32.6968	5.79781
	0.108982	13.2371	31.2275	5.5441
	0.109381	13.5331	27.6658	5.88107
	0.10978	11.8764	36.2836	5.91259
	0.11018	11.743	40.4577	5.59701
	0.110579	11.5625	38.4402	6.14128
	0.110978	12.2547	30.9867	5.71907
	0.111377	11.8135	33.0969	5.62965
	0.111776	11.6625	40.8778	5.7462
	0.112176	12.1252	32.6741	5.9467
	0.112575	12.6263	28.105	5.46865
	0.112974	11.5593	26.1669	5.95467
	0.113373	13.272	24.4303	5.59052
	0.113772	10.057	18.8911	5.88862
	0.114172	8.41992	22.5603	6.26032
	0.114571	11.7333	21.1561	6.08426
	0.11497	11.5877	21.0449	6.5274
	0.115369	10.7853	21.6363	5.89507
	0.115768	12.2295	20.8443	6.21941
	0.116168	7.18981	21.3084	6.06668
	0.116567	9.14682	19.2541	5.50917
	0.116966	7.19026	18.8219	5.93144
	0.117365	6.38524	20.9579	6.46184
	0.117764	7.04299	25.8966	5.81427
	0.118164	6.14529	25.6546	5.56605
	0.118563	6.23434	25.3893	5.55564
	0.118962	6.20842	29.0418	6.11276
	0.119361	6.06015	25.5439	5.6538
	0.11976	6.25714	27.7706	6.20011
	0.12016	7.10843	26.6493	6.25023
	0.120559	6.8423	24.5899	6.09306
	0.120958	7.00569	26.087	5.7198
	0.121357	6.64123	27.8371	5.86585
	0.121756	7.17186	28.3811	6.20221
	0.122156	6.78679	25.183	5.98387
	0.122555	6.97224	26.693	6.09231
	0.122954	6.28157	28.6246	6.0234
	0.123353	6.68764	20.0595	5.25545
	0.123752	6.19252	18.9592	5.88417
	0.124152	6.95943	21.6592	6.18457
	0.124551	6.79734	29.9173	5.97105
	0.12495	6.38763	31.4357	5.73322
	0.125349	6.92288	38.6095	6.08811
	0.125749	6.33935	36.0762	5.86397
	0.126148	7.0141	32.097	5.6621
	0.126547	7.21249	37.3817	5.94204
	0.126946	6.69174	39.6081	5.95038
	0.127345	7.01774	42.3866	5.753
	0.127745	6.89065	36.0218	5.88289
	0.128144	7.19228	26.0714	5.98806
	0.128543	6.87363	21.5536	6.2996
	0.128942	6.81626	23.5129	6.00033
	0.129341	7.01742	15.2862	6.06269
	0.129741	6.77237	14.7609	5.96789
	0.13014	6.86697	14.9301	5.87682
	0.130539	6.39856	14.0561	5.98115
	0.130938	5.90844	18.0214	5.94435
	0.131337	6.55877	18.1465	5.82022
	0.131737	6.04356	25.4615	6.04626
	0.132136	6.38299	29.3814	5.71521
	0.132535	6.52164	24.7692	6.11597
	0.132934	6.06387	25.8853	5.85426
	0.133333	5.98739	29.2562	6.30426
	0.133733	6.35596	21.0917	5.98329
	0.134132	6.41943	16.6134	6.0562
	0.134531	6.32863	18.3076	5.96605
	0.13493	6.27587	15.5833	5.96273
	0.135329	6.2033	9.96009	5.9745
	0.135729	6.17079	5.98366	5.93077
	0.136128	5.84162	7.81619	6.13245
	0.136527	6.15198	13.4319	5.74813
	0.136926	6.05628	8.1698	5.98062
	0.137325	6.05211	9.57177	5.89896
	0.137725	6.24475	11.7724	6.01253
	0.138124	6.45955	16.3749	6.11622
	0.138523	6.04171	17.3864	5.76781
	0.138922	6.02194	16.8874	6.07313
	0.139321	6.2468	14.8529	5.8358
	0.139721	6.22701	18.4416	5.93783
	0.14012	6.21743	19.4153	5.76457
	0.140519	5.86717	13.2415	5.81367
	0.140918	6.21847	15.7497	5.94365
	0.141317	6.43505	15.1884	5.57796
	0.141717	6.1403	13.6024	5.90717
	0.142116	6.18859	15.4218	5.89461
	0.142515	6.41051	15.6286	6.37979
	0.142914	6.26238	13.5359	6.52098
	0.143313	6.20678	13.7793	6.9659
	0.143713	6.27438	14.007	6.43498
	0.144112	6.3936	15.6441	6.03245
	0.144511	6.05654	16.1334	6.20435
	0.14491	5.83909	13.7857	6.16426
	0.145309	6.37126	13.2999	6.17069
	0.145709	6.15752	14.3127	6.20871
	0.146108	6.03826	12.7788	6.26717
	0.146507	5.96089	15.4844	6.54653
	0.146906	6.12714	14.5368	6.44867
	0.147305	6.73939	13.3908	6.34861
	0.147705	6.15341	14.7361	6.48784
	0.148104	6.11992	14.2664	6.69563
	0.148503	6.55353	13.7314	5.95186
	0.148902	6.04505	14.3833	6.70246
	0.149301	6.32629	15.9472	6.21113
	0.149701	6.04335	12.312	6.14874
	0.1501	6.13556	17.0752	6.18981
	0.150499	5.80935	16.0424	6.08153
	0.150898	5.67042	16.2135	6.13069
	0.151297	6.00327	15.6445	6.22253
	0.151697	6.2282	16.6285	6.32403
	0.152096	6.04935	16.2028	6.18986
	0.152495	5.77277	15.6999	6.31776
	0.152894	6.13589	16.6261	6.47822
	0.153293	6.66611	15.3377	6.47553
	0.153693	6.11756	15.7279	6.33029
	0.154092	6.11678	14.8779	6.3968
	0.154491	6.86619	16.9751	6.62875
	0.15489	5.84738	16.2033	6.2006
	0.155289	6.09844	15.3696	6.32543
	0.155689	6.88282	13.3291	6.49395
	0.156088	6.45008	14.5922	6.19359
	0.156487	5.95513	14.906	5.91443
	0.156886	6.1985	14.7507	6.27907
	0.157285	6.02297	14.1672	6.39414
	0.157685	5.99457	15.8827	6.02257
	0.158084	6.15375	17.1541	6.22567
	0.158483	6.22877	14.3715	6.05754
	0.158882	6.45586	14.2748	6.11399
	0.159281	5.82781	15.8313	6.11838
	0.159681	6.18567	14.0601	5.91532
	0.16008	6.46933	14.7571	5.96226
	0.160479	6.13477	14.1676	6.00924
	0.160878	5.89872	15.0017	6.11013
	0.161277	6.30933	13.0392	5.7734
	0.161677	6.01003	12.4608	6.19807
	0.162076	6.43051	14.3494	6.0672
	0.162475	6.01176	13.9863	6.20742
	0.162874	6.3134	10.3456	6.40478
	0.163273	6.03096	13.2309	6.82707
	0.163673	6.49672	13.9475	6.48692
	0.164072	5.93683	13.8487	6.08357
	0.164471	6.08209	13.2437	6.17169
	0.16487	6.3761	14.177	6.0131
	0.165269	6.18796	17.5311	6.35855
	0.165669	5.92436	13.1463	6.25658
	0.166068	6.12648	14.1032	6.01184
	0.166467	6.15104	16.5104	6.33644
	0.166866	5.70729	13.2561	6.21448
	0.167265	6.08405	8.23764	6.32504
	0.167665	6.43043	8.37205	6.13643
	0.168064	5.9858	13.6096	6.05826
	0.168463	6.08626	15.2368	6.03213
	0.168862	6.35278	14.839	6.05049
	0.169261	6.01687	12.8603	6.18182
	0.169661	6.1872	9.44917	6.24291
	0.17006	6.19839	12.0622	6.10726
	0.170459	6.24707	22.5171	6.05744
	0.170858	6.01363	15.7417	5.90519
	0.171257	6.04544	17.146	6.12613
	0.171657	5.82197	15.0987	6.18651
	0.172056	6.17447	15.3232	6.37051
	0.172455	6.06625	15.7745	6.25373
	0.172854	6.12318	14.629	6.00007
	0.173253	5.95977	14.557	5.97867
	0.173653	6.30742	12.9043	6.53374
	0.174052	6.3294	11.136	6.24283
	0.174451	6.18587	11.8091	6.77715
	0.17485	5.96283	12.4215	6.29957
	0.17525	5.70126	21.0417	6.29484
	0.175649	5.96685	19.1101	6.49064
	0.176048	5.85008	19.623	6.33199
	0.176447	5.70885	21.256	6.34758
	0.176846	6.23934	18.0006	6.17865
	0.177246	6.12413	20.4564	6.40055
	0.177645	5.94401	20.3247	6.10739
	0.178044	6.13412	23.3543	5.63774
	0.178443	6.15413	20.6996	6.10926
	0.178842	5.82796	20.5816	7.90016
	0.179242	6.04237	16.4315	8.01734
	0.179641	6.28568	16.3267	7.0374
	0.18004	6.22179	17.3279	7.78198
	0.180439	6.14069	13.4778	7.51325
	0.180838	6.24719	14.2024	7.71455
	0.181238	6.04937	18.3339	6.03822
	0.181637	6.07077	18.1621	7.34237
	0.182036	6.389	16.5571	8.71434
	0.182435	6.16823	18.4049	6.13664
	0.182834	6.27712	17.2871	6.21519
	0.183234	6.11266	16.0591	6.31682
	0.183633	6.21538	23.3159	6.61136
	0.184032	6.40526	25.6539	6.36886
	0.184431	6.37161	23.4357	6.30582
	0.18483	6.29802	24.2453	6.15699
	0.18523	6.40261	25.4736	6.20076
	0.185629	6.36249	25.6377	6.37156
	0.186028	6.05004	23.9758	6.07208
	0.186427	6.20536	24.7693	6.29617
	0.186826	6.30721	25.2469	6.24878
	0.187226	5.97867	25.3754	5.92406
	0.187625	5.97185	21.9813	6.22458
	0.188024	6.10814	20.4673	5.77319
	0.188423	6.12128	23.7689	6.27532
	0.188822	6.22512	25.29	6.48639
	0.189222	6.24061	22.1961	6.17528
	0.189621	5.83632	23.1764	6.35278
	0.19002	5.94383	24.497	6.13808
	0.190419	6.16502	26.6433	6.42301
	0.190818	6.14763	24.4539	6.29757
	0.191218	5.89719	28.055	6.07268
	0.191617	5.7806	25.3543	6.24303
	0.192016	6.02944	25.5018	6.46325
	0.192415	6.38301	25.0037	6.35653
	0.192814	6.48121	23.7209	6.1303
	0.193214	6.14736	24.7187	6.48877
	0.193613	5.98259	20.7981	6.16933
	0.194012	5.64152	23.2039	6.35394
	0.194411	5.99752	23.4485	6.13526
	0.19481	6.16816	25.0534	6.17088
	0.19521	6.1323	26.4708	6.21228
	0.195609	6.22293	24.9878	6.20508
	0.196008	6.24761	22.5675	6.78844
	0.196407	5.98956	25.0922	6.24865
	0.196806	6.41089	22.9518	6.25081
	0.197206	6.13897	24.1846	6.15848
	0.197605	6.16016	24.857	6.5731
	0.198004	6.0877	23.4131	6.45189
	0.198403	5.98118	25.8069	6.9056
	0.198802	5.82393	25.6108	6.61517
	0.199202	5.97409	27.3073	6.71774
	0.199601	6.90451	26.6608	6.41827
	0.2	6.97018	27.5053	6.5326
	0.200399	6.42553	28.4284	6.8675
	0.200798	6.27156	27.6684	6.28784
	0.201198	6.20344	27.6492	6.50438
	0.201597	5.8453	24.3095	6.29733
	0.201996	6.2948	24.5032	6.12341
	0.202395	5.71997	23.3795	6.65766
	0.202794	6.12641	24.5321	8.76945
	0.203194	6.02808	28.2845	9.19099
	0.203593	6.18396	26.6616	9.40639
	0.203992	6.06435	22.8484	6.3998
	0.204391	6.27074	17.1354	6.66229
	0.20479	5.87597	15.6574	6.48911
	0.20519	6.00058	14.8598	6.09293
	0.205589	5.50573	15.3026	6.42883
	0.205988	6.09802	15.2226	6.22283
	0.206387	6.22725	15.1189	6.07854
	0.206786	6.81784	18.5805	6.05487
	0.207186	6.0678	16.8128	6.41721
	0.207585	6.16621	13.9739	6.2892
	0.207984	5.75197	18.5206	6.58486
	0.208383	5.99424	15.2963	6.18906
	0.208782	6.47955	15.5751	6.89024
	0.209182	6.08077	14.2184	6.53223
	0.209581	6.15556	23.9231	6.44033
	0.20998	5.70737	24.9312	6.29606
	0.210379	5.97147	23.676	6.30559
	0.210778	6.17191	23.3814	6.68169
	0.211178	6.25105	23.5665	5.93806
	0.211577	5.7182	23.2862	6.09872
	0.211976	5.92259	22.9354	6.15117
	0.212375	6.39526	29.6949	6.04017
	0.212774	5.93	25.3652	6.58583
	0.213174	5.65107	25.4592	6.57379
	0.213573	5.93911	27.0804	6.61057
	0.213972	5.99364	27.2359	6.32399
	0.214371	6.67405	26.0541	6.19557
	0.21477	5.94336	24.2343	6.29016
	0.21517	6.16398	25.693	6.55333
	0.215569	6.0536	24.7201	6.39344
	0.215968	6.17474	28.3708	6.48379
	0.216367	6.30071	28.6727	6.54969
	0.216766	6.38471	26.89	7.10816
	0.217166	6.38352	30.5938	6.34227
	0.217565	6.17586	28.8608	6.44069
	0.217964	5.84169	27.9025	6.54146
	0.218363	6.28328	27.4734	6.19665
	0.218762	5.99798	28.4029	6.42241
	0.219162	5.85456	27.0664	6.16679
	0.219561	6.30409	30.0076	5.9323
	0.21996	6.13653	27.4927	5.3683
	0.220359	6.12482	29.9496	6.7092
	0.220758	5.97081	29.0207	6.25955
	0.221158	6.11543	29.1974	6.34228
	0.221557	5.9268	29.5973	6.20564
	0.221956	6.14182	28.0883	6.76743
	0.222355	5.72011	28.3753	6.51798
	0.222754	6.07362	29.9321	6.06241
	0.223154	6.25616	29.4769	6.47107
	0.223553	6.27454	29.0156	7.00002
	0.223952	6.30849	29.327	6.11377
	0.224351	6.23701	29.1899	6.80706
	0.22475	6.23841	27.9573	5.88423
	0.22515	6.13458	27.1984	6.63702
	0.225549	6.25786	25.5645	6.93704
	0.225948	6.17156	25.6622	6.95958
	0.226347	6.01954	27.744	6.23668
	0.226747	5.97453	24.2611	6.6116
	0.227146	6.39227	22.6189	6.11327
	0.227545	6.46159	26.7669	8.5349
	0.227944	6.00665	29.3001	10.5056
	0.228343	5.92521	30.0098	9.13449
	0.228743	5.93479	29.4818	8.25714
	0.229142	6.33906	25.1147	9.70025
	0.229541	6.02349	27.9618	8.51843
	0.22994	6.26031	27.8762	8.35166
	0.230339	5.97741	32.0762	8.9467
	0.230739	5.70263	32.7442	8.56454
	0.231138	6.23914	29.623	8.47203
	0.231537	6.00441	26.6703	9.39136
	0.231936	6.28256	26.9805	8.16434
	0.232335	5.81247	25.3319	7.96213
	0.232735	5.90109	28.3688	8.60124
	0.233134	5.82204	28.633	8.73046
	0.233533	5.93203	30.2457	6.53318
	0.233932	6.15163	29.1561	6.42484
	0.234331	5.5923	30.6728	6.48723
	0.234731	6.31349	28.0913	6.54656
	0.23513	6.37679	29.5138	6.56027
	0.235529	6.08174	29.1822	6.12417
	0.235928	6.1314	28.0505	6.82013
	0.236327	5.86759	28.4869	6.06315
	0.236727	6.0247	26.3997	6.48205
	0.237126	5.88395	26.7409	6.54462
	0.237525	6.25644	28.0895	6.76297
	0.237924	6.17049	28.8357	6.19849
	0.238323	5.87947	28.4213	6.43946
	0.238723	6.12328	30.1215	6.43965
	0.239122	5.99167	30.2637	6.45524
	0.239521	6.14195	29.2287	6.18338
	0.23992	5.99321	32.1841	6.02185
	0.240319	5.99194	32.3249	6.0027
	0.240719	6.52283	28.5477	6.3142
	0.241118	6.33534	26.5788	6.30511
	0.241517	5.74853	27.7604	6.24848
	0.241916	6.29835	28.4796	6.09775
	0.242315	6.24088	31.1148	6.05945
	0.242715	5.91785	30.4349	6.3355
	0.243114	6.19673	30.6576	6.20688
	0.243513	5.91791	27.8213	5.90449
	0.243912	5.87535	30.5987	5.98674
	0.244311	6.04409	28.9584	6.22903
	0.244711	5.9693	28.816	6.62658
	0.24511	5.85334	28.1512	6.46606
	0.245509	6.27243	28.5406	6.25471
	0.245908	5.89011	27.4307	6.17546
	0.246307	6.37403	31.3496	6.07592
	0.246707	5.8779	30.8922	6.28961
	0.247106	6.52703	30.7135	6.62729
	0.247505	5.92528	28.9712	6.29537
	0.247904	5.72687	29.8192	6.38674
	0.248303	6.09439	30.6885	6.87323
	0.248703	5.95857	25.3041	6.57526
	0.249102	6.28722	29.9693	6.61872
	0.249501	5.89185	29.9751	6.46711
	0.2499	6.27294	28.732	6.40484
	0.250299	7.02736	29.0838	6.24408
	0.250699	5.84831	29.4372	6.3867
	0.251098	5.9964	30.6841	6.49721
	0.251497	6.35871	29.9903	6.85452
	0.251896	5.82519	30.436	6.86477
	0.252295	5.85174	28.122	6.58704
	0.252695	5.86834	29.6895	6.00214
	0.253094	6.45307	27.1004	6.21047
	0.253493	6.20327	28.5451	6.41399
	0.253892	5.71245	27.7402	6.77168
	0.254291	6.04623	28.0268	6.43134
	0.254691	6.44712	28.8123	6.7179
	0.25509	6.21463	28.8437	7.00275
	0.255489	6.28679	28.8485	7.0061
	0.255888	5.90992	28.7211	6.86159
	0.256287	6.01629	29.6732	6.73111
	0.256687	5.86979	28.6202	7.0428
	0.257086	6.07501	29.5256	6.48535
	0.257485	6.28437	29.4911	6.42437
	0.257884	6.11669	30.7321	5.46848
	0.258283	5.81716	30.9967	5.81685
	0.258683	6.23513	29.9757	5.90971
	0.259082	5.85863	30.5146	5.79739
	0.259481	5.98199	30.7554	5.5857
	0.25988	6.01164	30.2029	6.08833
	0.260279	6.07665	25.7175	6.01263
	0.260679	5.81011	27.7466	6.46031
	0.261078	7.2454	27.982	6.00777
	0.261477	6.37374	30.3142	6.42954
	0.261876	6.08208	27.6598	5.97519
	0.262275	6.20236	30.0753	6.12021
	0.262675	6.40542	30.7609	6.05073
	0.263074	6.15627	28.8001	5.91352
	0.263473	6.09886	30.5087	6.46841
	0.263872	6.18552	27.4366	6.01772
	0.264271	6.82574	28.8513	6.27838
	0.264671	6.34883	29.6428	6.59736
	0.26507	6.69167	29.0521	5.96567
	0.265469	6.87952	30.6348	6.10583
	0.265868	6.15979	28.7461	6.24905
	0.266267	6.28784	27.391	6.22509
	0.266667	6.81614	29.471	6.01131
	0.267066	5.84985	30.0088	6.14578
	0.267465	5.76445	28.4784	6.06815
	0.267864	5.67734	29.0132	6.35168
	0.268263	5.86731	30.2053	5.86646
	0.268663	5.98911	30.5978	6.39371
	0.269062	5.4493	30.9139	6.30432
	0.269461	5.71126	27.6641	6.40893
	0.26986	5.86169	30.0389	6.14036
	0.270259	5.87504	29.4455	5.91628
	0.270659	6.56757	29.7122	6.56811
	0.271058	6.19266	28.5293	5.96629
	0.271457	6.57716	31.1489	6.15055
	0.271856	6.58995	30.7308	6.07261
	0.272255	6.02655	31.1906	6.37064
	0.272655	6.33525	32.563	6.25403
	0.273054	6.87175	30.1749	6.17367
	0.273453	6.33726	31.55	6.16265
	0.273852	6.04742	29.0163	6.24949
	0.274251	6.12214	26.1132	6.57149
	0.274651	5.53024	27.5212	6.24794
	0.27505	6.56605	28.0552	6.69009
	0.275449	5.9757	27.6729	6.77727
	0.275848	6.10637	33.5481	6.23198
	0.276248	6.24486	28.5992	6.43281
	0.276647	5.88887	28.468	6.26729
	0.277046	5.82657	27.2711	6.28741
	0.277445	5.99144	27.3048	6.12631
	0.277844	5.98783	29.8976	6.01993
	0.278244	5.94083	25.4031	6.22019
	0.278643	5.78831	30.3975	6.31567
	0.279042	6.29194	35.4006	6.4139
	0.279441	5.80016	33.2535	6.31122
	0.27984	5.56103	29.569	6.40892
	0.28024	6.23355	29.0299	6.05933
	0.280639	6.06269	29.6928	6.42778
	0.281038	6.34566	30.1041	6.01432
	0.281437	5.98193	26.7204	5.62719
	0.281836	5.90733	28.954	6.48788
	0.282236	6.43794	28.8901	6.27427
	0.282635	6.71292	27.6547	5.8818
	0.283034	6.28791	27.8644	6.45244
	0.283433	5.82606	27.9397	6.44553
	0.283832	6.34575	29.0813	6.18179
	0.284232	6.24476	27.9298	6.18114
	0.284631	5.87517	28.3117	6.10745
	0.28503	6.16531	26.4873	5.84707
	0.285429	6.7338	28.2421	6.18675
	0.285828	6.37848	27.6547	6.04203
	0.286228	6.67971	29.3253	6.26904
	0.286627	6.24954	27.288	6.55076
	0.287026	6.30528	28.1881	6.06764
	0.287425	7.038	27.2248	5.92225
	0.287824	6.57095	28.6053	6.01349
	0.288224	6.50877	29.5982	6.15036
	0.288623	6.57247	28.3099	6.03968
	0.289022	5.40225	30.1492	6.43629
	0.289421	6.01285	28.1117	5.99294
	0.28982	5.97709	27.8193	6.03425
	0.29022	6.23562	28.2926	6.03713
	0.290619	6.58819	29.5792	5.93839
	0.291018	6.1919	29.8247	5.91907
	0.291417	5.93557	27.799	6.21026
	0.291816	6.45524	28.4283	6.52774
	0.292216	6.12765	28.2622	5.89553
	0.292615	6.64003	25.6107	6.26573
	0.293014	6.51389	26.7222	6.63834
	0.293413	5.71464	25.1015	6.07439
	0.293812	5.83683	23.9852	6.26394
	0.294212	6.14144	24.316	6.42186
	0.294611	6.18768	25.4889	6.0499
	0.29501	6.22048	27.8546	6.01573
	0.295409	6.43793	27.7159	6.10967
	0.295808	5.9132	27.3699	6.18763
	0.296208	6.00292	28.5759	6.13881
	0.296607	6.51219	27.175	6.32327
	0.297006	6.05562	28.752	5.9686
	0.297405	6.39296	27.344	6.08088
	0.297804	6.51345	27.7729	6.35696
	0.298204	6.37504	26.5518	6.3425
	0.298603	5.90283	28.333	6.324
	0.299002	6.37324	25.2239	6.12795
	0.299401	6.2299	26.2234	6.22818
	0.2998	5.83729	25.2891	6.19856
	0.3002	6.15654	23.6459	6.62573
	0.300599	6.15777	26.0337	5.88478
	0.300998	6.16409	27.5886	6.32318
	0.301397	6.42191	26.5601	5.9268
	0.301796	5.64456	27.2066	6.30849
	0.302196	5.86529	24.2944	6.49805
	0.302595	5.84567	27.4838	6.17397
	0.302994	5.85796	29.6704	6.23266
	0.303393	5.74122	27.0666	5.96662
	0.303792	6.19889	26.4192	6.38471
	0.304192	5.93795	26.2794	6.40621
	0.304591	6.20958	26.3094	6.10031
	0.30499	6.54641	25.9081	6.48063
	0.305389	6.46087	25.1637	6.32692
	0.305788	6.3398	26.3133	6.21343
	0.306188	6.02304	24.9235	6.12732
	0.306587	6.07674	24.3242	6.26798
	0.306986	5.85707	26.5872	6.41525
	0.307385	5.95252	26.9723	6.42596
	0.307784	6.51833	29.3155	6.36885
	0.308184	6.25181	28.5736	6.01508
	0.308583	6.22081	22.6561	6.03194
	0.308982	5.96955	24.5334	6.21811
	0.309381	6.72706	26.6965	6.30896
	0.30978	6.32289	26.0103	6.37631
	0.31018	5.52138	26.4992	6.13587
	0.310579	6.43735	24.3854	6.25509
	0.310978	6.21439	26.2461	6.43414
	0.311377	6.82906	26.5674	6.01563
	0.311776	6.33562	24.0468	6.3867
	0.312176	7.99113	23.0274	5.58954
	0.312575	5.96343	27.0068	6.27275
	0.312974	6.39081	26.3261	6.38638
	0.313373	5.91441	27.4046	6.27721
	0.313772	6.30811	26.2633	6.28263
	0.314172	6.58429	26.8797	6.09868
	0.314571	6.84074	26.6783	6.25417
	0.31497	6.64928	28.337	6.19389
	0.315369	6.33348	28.3527	6.24926
	0.315768	6.13241	26.9724	6.31203
	0.316168	6.02353	26.7316	6.4342
	0.316567	5.50885	28.12	6.61411
	0.316966	5.81665	26.6244	6.14464
	0.317365	5.57899	28.0936	6.46003
	0.317764	6.34802	27.1941	6.13314
	0.318164	6.15722	26.0003	6.35469
	0.318563	5.85568	27.3879	6.30539
	0.318962	6.40261	24.5412	6.38753
	0.319361	6.40364	27.7176	5.83919
	0.31976	6.91076	26.841	5.99154
	0.32016	6.16954	28.3326	6.28003
	0.320559	5.70682	25.9668	6.22817
	0.320958	6.32502	29.6635	5.73771
	0.321357	6.14184	31.6068	6.07649
	0.321756	6.19346	29.5745	6.22683
	0.322156	6.22387	22.673	6.30086
	0.322555	6.55811	29.0915	5.8963
	0.322954	5.42304	26.2708	6.01441
	0.323353	6.13418	30.9135	5.81328
	0.323752	6.09574	26.1499	6.05101
	0.324152	5.95001	29.4135	6.45579
	0.324551	6.0144	26.5716	6.2055
	0.32495	6.30996	25.4886	5.97188
	0.325349	5.92498	24.3588	6.02001
	0.325749	5.79375	24.0345	6.07041
	0.326148	6.17773	28.6945	6.02735
	0.326547	6.01831	27.9292	6.59492
	0.326946	5.99104	27.601	6.51368
	0.327345	6.61026	25.5885	6.39328
	0.327745	6.65401	27.542	6.46049
	0.328144	5.10148	26.6703	6.2943
	0.328543	6.69209	25.6316	6.30929
	0.328942	6.77271	26.1612	6.19756
	0.329341	6.51662	26.5624	6.23658
	0.329741	6.08609	27.3702	6.13886
	0.33014	6.226	27.5607	6.10687
	0.330539	4.84754	26.8421	6.04814
	0.330938	6.06895	27.0058	6.25451
	0.331337	5.97379	27.0071	5.75655
	0.331737	5.84338	25.1424	6.26182
	0.332136	6.28634	24.8745	6.15029
	0.332535	6.30488	27.4195	6.39816
	0.332934	6.85303	24.9802	6.41706
	0.333333	4.53362	27.4888	6.36022
	0.333733	5.57296	27.2733	6.55123
	0.334132	5.82324	29.4006	6.32269
	0.334531	5.90563	26.8288	6.27284
	0.33493	6.20557	25.9285	6.01707
	0.335329	4.98397	26.74	6.32687
	0.335729	5.25446	26.8127	6.17533
	0.336128	6.18336	26.6432	5.93728
	0.336527	6.14963	26.4303	6.32803
	0.336926	6.44168	25.3455	6.38232
	0.337325	5.80161	28.1327	6.07873
	0.337725	5.8883	26.8947	6.18215
	0.338124	6.11968	27.1452	6.25393
	0.338523	5.90422	28.0562	6.22397
	0.338922	5.3012	28.169	6.17549
	0.339321	4.77055	28.1963	6.24545
	0.339721	5.5072	23.963	5.99903
	0.34012	5.33324	28.0655	5.97336
	0.340519	6.01836	27.1774	6.30035
	0.340918	5.42478	27.6315	5.99011
	0.341317	6.2065	26.0961	6.46054
	0.341717	4.79402	28.7409	6.04912
	0.342116	4.68019	25.7476	6.13307
	0.342515	5.81963	25.5948	6.0756
	0.342914	5.26272	27.968	6.19376
	0.343313	5.39232	28.5424	6.65091
	0.343713	6.18866	27.1373	6.17176
	0.344112	4.99001	26.3293	6.46513
	0.344511	5.7513	30.0895	6.05667
	0.34491	5.74788	28.3852	6.55572
	0.345309	5.16924	28.9359	6.02068
	0.345709	5.52215	28.5209	5.96856
	0.346108	5.85171	28.0092	5.81094
	0.346507	5.59979	29.2624	5.82198
	0.346906	5.99378	26.6835	5.78977
	0.347305	5.0686	23.3129	5.94984
	0.347705	5.11193	28.4897	5.66905
	0.348104	4.94207	26.6934	5.4494
	0.348503	4.54246	27.1795	5.65689
	0.348902	4.63523	25.9829	6.48402
	0.349301	6.06398	27.4159	6.07693
	0.349701	6.34628	28.7724	5.81463
	0.3501	6.48874	27.7065	5.96808
	0.350499	4.86264	28.8565	6.31672
	0.350898	5.84689	28.2715	6.26343
	0.351297	4.89704	27.8227	6.51215
	0.351697	4.82216	28.7487	6.44344
	0.352096	5.07916	28.5678	6.16748
	0.352495	4.67163	26.0623	6.17337
	0.352894	4.96485	27.9705	6.20157
	0.353293	5.46679	27.6095	6.17881
	0.353693	6.61193	27.2474	5.78869
	0.354092	5.77305	27.7447	5.54676
	0.354491	6.17804	26.3706	5.95175
	0.35489	5.98602	27.5357	6.40736
	0.355289	6.32883	25.3533	6.09118
	0.355689	6.58129	24.8723	6.10038
	0.356088	6.08951	26.144	5.82929
	0.356487	6.73473	25.6354	6.02951
	0.356886	5.88716	25.4909	6.23818
	0.357285	6.81925	24.6433	6.32858
	0.357685	6.51918	25.5101	5.69988
	0.358084	6.57411	23.3251	5.90501
	0.358483	6.23336	27.3615	5.94838
	0.358882	6.18555	24.6565	5.99035
	0.359281	6.36953	24.6813	5.43066
	0.359681	6.21294	24.4249	6.34264
	0.36008	5.99707	24.8195	6.07007
	0.360479	6.36436	28.3034	6.2687
	0.360878	6.46735	26.6369	6.40589
	0.361277	6.08268	28.0973	6.08649
	0.361677	5.05669	27.8186	6.45604
	0.362076	6.21053	26.9141	6.1779
	0.362475	6.9092	28.0245	6.42198
	0.362874	6.38816	23.7191	6.33898
	0.363273	6.27032	26.7347	6.27244
	0.363673	5.86134	25.7741	6.06463
	0.364072	5.86021	24.5293	6.31926
	0.364471	6.32731	24.6288	6.52347
	0.36487	6.19001	22.5002	6.18364
	0.365269	6.25478	22.8979	6.35322
	0.365669	6.64658	25.4212	6.16381
	0.366068	5.5536	25.9441	6.46576
	0.366467	6.13536	27.8238	6.10244
	0.366866	6.74751	23.87	6.33383
	0.367265	5.55624	25.3181	6.41467
	0.367665	6.20475	26.7746	6.32478
	0.368064	6.41639	27.3337	6.13744
	0.368463	6.01984	27.0103	6.31134
	0.368862	5.85427	25.211	6.43261
	0.369261	5.90331	26.9848	5.86784
	0.369661	6.00667	27.6513	6.28644
	0.37006	6.27622	28.2794	6.03169
	0.370459	5.88009	28.8604	6.23879
	0.370858	6.28259	32.266	5.80178
	0.371257	5.81954	31.2815	6.13933
	0.371657	6.21937	32.3124	6.05044
	0.372056	5.85294	29.7878	6.24498
	0.372455	6.35136	28.8158	6.1475
	0.372854	5.95936	29.7449	6.27659
	0.373253	5.86676	29.7364	6.20231
	0.373653	5.89775	32.1121	6.34035
	0.374052	5.80064	32.9569	6.33191
	0.374451	6.3235	26.9398	6.36248
	0.37485	6.17759	31.215	6.21319
	0.37525	5.82324	29.5078	6.06489
	0.375649	5.61119	30.1837	6.16785
	0.376048	6.06687	28.8338	6.10301
	0.376447	6.27201	31.797	6.30858
	0.376846	5.60193	32.6873	6.221
	0.377246	6.0254	30.8805	6.09463
	0.377645	5.92058	25.178	6.1372
	0.378044	5.74987	26.5343	6.24139
	0.378443	6.33452	19.0529	5.74786
	0.378842	5.63302	21.6026	6.31581
	0.379242	6.31716	25.4956	6.11694
	0.379641	6.25483	28.3072	6.29294
	0.38004	6.22944	26.3189	6.34349
	0.380439	6.02994	24.3118	6.36592
	0.380838	6.25851	24.8778	6.49039
	0.381238	6.36445	23.2896	6.08441
	0.381637	6.35289	24.0078	6.18929
	0.382036	6.35347	24.8001	6.521
	0.382435	6.07278	26.3939	6.47675
	0.382834	6.24693	25.5355	6.3556
	0.383234	6.08489	23.5058	6.39171
	0.383633	6.42926	25.8398	5.92062
	0.384032	5.98119	24.5609	6.15888
	0.384431	6.0133	23.3753	6.51399
	0.38483	6.21437	25.2512	6.51193
	0.38523	5.98927	25.649	6.25784
	0.385629	5.58864	26.3295	6.36128
	0.386028	6.1669	27.4422	6.3075
	0.386427	5.95705	28.8179	6.44553
	0.386826	5.97038	26.5649	6.73879
	0.387226	6.02595	24.9144	6.53674
	0.387625	6.33228	24.4001	6.21683
	0.388024	6.37192	27.246	6.40915
	0.388423	5.7788	27.7606	6.0131
	0.388822	5.88053	30.0185	6.44459
	0.389222	5.58185	29.5123	6.53253
	0.389621	5.84412	29.6854	6.3402
	0.39002	6.20705	29.9893	6.38101
	0.390419	5.74285	26.2363	6.14509
	0.390818	5.59644	29.0355	6.30547
	0.391218	5.69326	27.1665	7.23227
	0.391617	5.80787	28.1692	6.42883
	0.392016	5.43016	26.1725	6.51856
	0.392415	5.53088	27.4289	6.56041
	0.392814	5.30776	29.572	6.98864
	0.393214	5.46854	30.2154	6.49354
	0.393613	6.17179	33.8028	7.25811
	0.394012	5.70462	29.0855	6.95981
	0.394411	5.4283	30.1958	6.49833
	0.39481	5.77292	32.9338	6.75441
	0.39521	5.8871	32.4325	6.436
	0.395609	5.69249	28.8197	8.1632
	0.396008	4.80961	26.3251	8.13199
	0.396407	5.59833	31.8483	8.37759
	0.396806	5.90519	34.0556	8.05636
	0.397206	6.44079	34.4958	6.41957
	0.397605	6.06734	35.5987	6.58807
	0.398004	6.13878	33.9863	6.25049
	0.398403	5.61253	34.4562	6.70082
	0.398802	5.9035	30.9232	6.48846
	0.399202	5.76509	35.3158	6.28653
	0.399601	5.85253	29.3695	6.36851
	0.4	5.62315	32.6055	6.21255
	0.400399	5.51424	31.003	6.49345
	0.400798	5.59987	32.4926	6.15862
	0.401198	5.81097	32.5716	6.24818
	0.401597	5.80605	30.3516	6.60616
	0.401996	5.96451	30.9848	6.13939
	0.402395	5.93691	28.3083	6.00465
	0.402794	6.06813	31.5861	6.00434
	0.403194	6.22975	31.2496	6.34512
	0.403593	6.06704	24.6316	6.28125
	0.403992	6.37811	25.0011	5.87451
	0.404391	6.06631	23.7203	6.3266
	0.40479	6.49416	24.9985	6.31008
	0.40519	6.28454	29.9285	5.94311
	0.405589	6.50266	21.9787	5.93116
	0.405988	5.61341	22.404	6.32953
	0.406387	5.86677	23.0332	6.30711
	0.406786	6.08255	24.6373	6.60386
	0.407186	6.00844	23.2361	6.61941
	0.407585	6.45562	24.3339	6.66824
	0.407984	5.87767	24.437	6.47931
	0.408383	5.52654	22.4362	6.29643
	0.408782	5.85988	22.9738	6.10423
	0.409182	6.62448	24.7771	6.4809
	0.409581	6.08488	23.8117	6.69479
	0.40998	6.09975	22.5169	6.52223
	0.410379	6.33349	23.7237	6.16761
	0.410778	6.17548	24.4682	6.21873
	0.411178	6.56534	24.3572	6.28927
	0.411577	6.31998	24.8048	6.10539
	0.411976	5.83929	26.501	6.43022
	0.412375	6.41843	25.1893	6.48965
	0.412774	6.44978	24.6962	6.60404
	0.413174	6.05952	26.4131	6.2954
	0.413573	6.19059	24.5495	6.49272
	0.413972	7.02886	24.6946	6.07447
	0.414371	6.1673	24.2841	6.49488
	0.41477	5.85653	22.9179	6.60604
	0.41517	5.65924	23.222	7.18924
	0.415569	6.06757	23.7812	6.17166
	0.415968	5.70925	24.4028	6.42658
	0.416367	5.97403	19.9021	6.11654
	0.416766	5.86308	21.6168	6.28309
	0.417166	5.77625	23.0864	6.73948
	0.417565	6.5665	23.7484	6.54019
	0.417964	6.37662	25.981	6.48295
	0.418363	6.2539	31.1529	6.7656
	0.418762	6.74475	25.2728	6.34781
	0.419162	6.04349	26.2923	6.67115
	0.419561	6.15562	29.2538	6.77639
	0.41996	6.02118	28.4498	6.4402
	0.420359	6.514	28.064	6.66889
	0.420758	6.66316	29.1779	6.31747
	0.421158	5.7861	24.9624	6.74062
	0.421557	6.36486	25.876	6.54981
	0.421956	6.20059	25.1909	6.71534
	0.422355	6.24759	27.8167	5.92819
	0.422754	6.06756	24.0967	6.49852
	0.423154	6.50699	25.7854	6.48995
	0.423553	6.3091	26.1172	6.30473
	0.423952	6.37628	26.445	6.39153
	0.424351	6.14988	26.6222	6.53129
	0.42475	6.25277	27.4722	7.25817
	0.42515	6.14383	24.258	6.50351
	0.425549	6.44833	26.0448	8.83485
	0.425948	6.57979	27.6494	7.37431
	0.426347	6.15107	26.3848	6.87955
	0.426747	6.27631	27.6736	6.2842
	0.427146	6.5633	26.6976	5.82866
	0.427545	6.47355	28.3933	5.79162
	0.427944	6.3609	27.1213	6.0735
	0.428343	6.37453	26.9517	5.33829
	0.428743	5.60735	28.1986	5.80671
	0.429142	5.85566	25.9085	5.68779
	0.429541	6.39589	26.9346	6.11138
	0.42994	6.24815	27.8689	5.99662
	0.430339	5.75143	26.2325	5.67063
	0.430739	6.53124	26.3704	6.69042
	0.431138	5.96526	25.2708	6.50666
	0.431537	6.19714	25.2532	5.63596
	0.431936	6.34638	26.3526	5.78476
	0.432335	6.52117	27.7827	5.71257
	0.432735	6.02652	26.717	5.75452
	0.433134	6.10676	26.3946	5.91612
	0.433533	6.36043	28.7812	7.62074
	0.433932	6.2422	26.2184	8.36763
	0.434331	6.3689	27.3789	9.34191
	0.434731	5.97185	27.0996	8.38535
	0.43513	6.23942	26.1167	8.05463
	0.435529	6.14568	28.8091	5.57944
	0.435928	6.72022	28.672	5.82659
	0.436327	6.16157	28.0208	5.48844
	0.436727	6.29394	28.0237	5.30918
	0.437126	6.00364	27.9716	6.3907
	0.437525	6.18939	27.8815	6.20073
	0.437924	6.56969	27.9841	5.69595
	0.438323	6.76327	29.0574	6.24678
	0.438723	6.33636	27.5817	6.06547
	0.439122	6.41882	28.3053	6.21052
	0.439521	6.44941	26.9498	6.54457
	0.43992	5.92565	26.6936	6.57476
	0.440319	6.4231	28.553	5.6381
	0.440719	6.12546	29.4922	6.53337
	0.441118	6.45975	29.7872	8.58726
	0.441517	5.86496	30.3403	8.844
	0.441916	6.54872	28.7715	6.77717
	0.442315	6.50745	27.8355	10.2769
	0.442715	6.54096	27.1596	9.26919
	0.443114	6.12243	30.5607	9.86307
	0.443513	6.38493	26.9839	11.59
	0.443912	6.20552	25.7657	10.2703
	0.444311	6.20151	26.6964	9.08275
	0.444711	6.35208	32.0675	11.3233
	0.44511	6.4545	31.8803	10.4388
	0.445509	6.29016	28.3983	10.269
	0.445908	6.28252	27.4472	8.75283
	0.446307	6.192	24.4953	8.21599
	0.446707	6.17004	25.3346	5.97077
	0.447106	6.19129	27.027	5.85923
	0.447505	6.55644	27.2392	6.33392
	0.447904	6.11012	26.1531	6.14701
	0.448303	6.11938	27.987	5.95655
	0.448703	6.30564	30.0195	6.17514
	0.449102	6.01086	27.215	5.89447
	0.449501	6.3966	27.8344	7.42066
	0.4499	6.05126	27.2189	7.34003
	0.450299	6.26872	28.3124	7.82403
	0.450699	6.16339	25.9803	7.86928
	0.451098	6.51147	27.1346	7.6498
	0.451497	5.94486	26.9392	8.17691
	0.451896	6.42312	26.9146	8.6713
	0.452295	6.0755	28.9991	8.92757
	0.452695	6.38718	29.1719	9.17916
	0.453094	6.58828	29.2358	8.42092
	0.453493	5.99752	29.8011	6.10202
	0.453892	6.4292	27.4498	6.42306
	0.454291	6.55931	28.988	6.13088
	0.454691	6.01516	27.5044	6.43281
	0.45509	6.3334	27.6708	6.50958
	0.455489	6.20159	29.2071	6.62929
	0.455888	5.83976	25.8677	7.02417
	0.456287	6.55378	28.9536	6.3324
	0.456687	6.26397	28.4977	5.88209
	0.457086	6.38866	28.2626	6.25729
	0.457485	6.72689	27.2021	6.34052
	0.457884	6.37257	28.0516	6.15626
	0.458283	6.6354	27.7979	6.25774
	0.458683	5.90656	29.4758	6.03634
	0.459082	6.19818	28.2034	6.79473
	0.459481	5.88344	30.1427	7.36894
	0.45988	6.52391	27.1798	6.93941
	0.460279	6.30993	29.6839	6.56747
	0.460679	5.9169	28.1356	7.08961
	0.461078	6.59867	28.4105	6.34428
	0.461477	6.30661	27.5004	6.092
	0.461876	6.00447	27.839	6.47393
	0.462275	5.90326	29.5395	6.01069
	0.462675	5.86993	28.9345	6.93813
	0.463074	6.54127	29.4344	6.12018
	0.463473	6.60154	30.5706	6.09479
	0.463872	6.3246	27.6931	6.72382
	0.464271	6.38769	29.3707	6.31285
	0.464671	6.41389	28.9075	6.86965
	0.46507	6.73022	31.4023	6.38305
	0.465469	5.72921	28.8968	8.80574
	0.465868	6.5113	28.9585	6.72414
	0.466267	6.77953	27.9297	9.78163
	0.466667	6.6307	27.5946	6.894
	0.467066	6.39881	27.2408	6.79095
	0.467465	6.25955	28.2214	6.61382
	0.467864	6.61292	29.7414	6.05945
	0.468263	6.05859	28.817	6.19187
	0.468663	5.97249	26.7965	6.71016
	0.469062	6.3996	28.5446	6.04776
	0.469461	6.22791	27.8465	6.16202
	0.46986	5.9974	28.0565	6.27865
	0.470259	5.74294	27.9528	6.3522
	0.470659	6.01891	25.5681	5.92584
	0.471058	6.31207	29.0171	6.24139
	0.471457	6.35961	26.6196	6.08337
	0.471856	6.36737	27.392	8.15997
	0.472255	5.38306	28.0159	9.51408
	0.472655	5.66525	27.3367	8.46684
	0.473054	6.10872	27.368	8.25912
	0.473453	6.29339	23.6347	9.04879
	0.473852	6.2378	27.4623	9.94437
	0.474251	6.30706	27.3302	7.83247
	0.474651	6.89593	25.5397	6.37663
	0.47505	6.19899	26.7877	6.61732
	0.475449	6.27602	27.0303	6.11301
	0.475848	6.13569	29.1923	6.06859
	0.476248	6.35835	26.835	6.50823
	0.476647	6.51921	29.4426	6.43059
	0.477046	6.01071	28.464	6.50564
	0.477445	6.50902	28.0141	7.11203
	0.477844	6.16465	27.423	6.36658
	0.478244	6.45062	26.4983	8.80071
	0.478643	6.28041	29.5387	6.74859
	0.479042	6.45473	28.8064	8.78468
	0.479441	6.26439	29.2738	9.24619
	0.47984	6.255	27.9014	9.55433
	0.48024	5.96598	27.4142	11.7881
	0.480639	6.28001	28.2168	9.81755
	0.481038	6.12478	28.5353	9.68018
	0.481437	6.14865	28.3181	9.04337
	0.481836	6.4168	28.9333	8.953
	0.482236	6.59441	27.8057	11.4091
	0.482635	6.11904	27.3925	9.92426
	0.483034	6.1449	25.9393	8.1839
	0.483433	6.27768	27.5226	8.2295
	0.483832	6.12434	28.4232	9.81547
	0.484232	6.11468	25.024	8.89321
	0.484631	5.9592	25.9334	6.45357
	0.48503	6.04458	29.2699	6.3807
	0.485429	6.1122	26.7413	6.58135
	0.485828	6.11061	28.5139	6.61352
	0.486228	6.31478	31.4019	6.57433
	0.486627	6.04752	27.1327	6.93706
	0.487026	6.36429	29.4483	6.32293
	0.487425	6.00205	29.2009	7.06663
	0.487824	6.33701	29.3246	6.15846
	0.488224	6.5663	29.4667	6.63576
	0.488623	6.04187	29.779	6.76321
	0.489022	6.14288	27.1592	6.7415
	0.489421	6.24088	26.9649	6.42404
	0.48982	5.95024	27.7584	6.22903
	0.49022	6.4258	28.6681	6.28785
	0.490619	6.51865	27.8793	6.21035
	0.491018	6.31776	29.474	6.51671
	0.491417	6.26321	27.4525	7.00678
	0.491816	6.53065	28.6643	6.12159
	0.492216	6.11808	27.1998	6.05499
	0.492615	6.18567	28.0153	7.08725
	0.493014	6.99178	29.6525	6.51558
	0.493413	6.43144	29.3231	5.88916
	0.493812	5.95474	28.8931	8.25963
	0.494212	6.17591	26.9117	8.20023
	0.494611	6.60522	28.3443	8.11509
	0.49501	6.17651	28.8608	8.03227
	0.495409	5.97282	27.7635	7.24945
	0.495808	5.80278	27.7154	8.37717
	0.496208	6.51502	28.3766	7.81204
	0.496607	6.19689	29.3306	7.5243
	0.497006	5.87875	27.6082	7.66721
	0.497405	5.89668	28.7243	6.36058
	0.497804	6.0294	27.8284	6.17717
	0.498204	6.29975	28.3858	6.39839
	0.498603	6.80159	27.9658	6.40683
	0.499002	6.20746	29.7992	7.98349
	0.499401	6.22461	27.5533	6.32247
	0.4998	6.39621	27.7409	6.48069
	0.5002	6.04752	28.5438	6.81302
	0.500599	5.8408	27.9955	6.63621
	0.500998	6.36054	27.2835	6.81077
	0.501397	6.50709	28.5831	6.66516
	0.501796	5.81512	26.6003	6.15952
	0.502196	5.97366	27.5938	6.71424
	0.502595	5.70104	29.3688	6.57308
	0.502994	6.19132	26.4906	6.22432
	0.503393	6.05532	26.5443	6.63461
	0.503792	6.29112	27.4902	6.69294
	0.504192	6.07102	28.5895	6.30098
	0.504591	6.4062	28.6827	6.66088
	0.50499	5.91352	28.2663	7.28429
	0.505389	6.14729	27.9374	6.58119
	0.505788	6.1327	28.2933	6.51479
	0.506188	6.24127	28.1451	6.81198
	0.506587	5.61231	25.8111	5.7663
	0.506986	5.542	27.5922	6.24686
	0.507385	5.61592	28.7266	6.57615
	0.507784	5.8731	27.0495	7.02493
	0.508184	5.01762	22.9783	11.1189
	0.508583	5.50099	26.3865	9.42117
	0.508982	5.8069	27.4496	9.57919
	0.509381	5.81172	27.2318	9.27859
	0.50978	6.19042	26.7194	11.0397
	0.51018	6.14197	27.0277	8.97458
	0.510579	6.0793	27.8787	7.53853
	0.510978	6.41118	27.5427	6.51408
	0.511377	6.30689	27.2276	6.60685
	0.511776	5.93476	27.7366	7.32184
	0.512176	5.7968	26.3464	6.87577
	0.512575	5.69046	27.1706	6.84372
	0.512974	5.90352	28.1827	6.98379
	0.513373	5.92082	27.5508	7.0138
	0.513772	6.23723	25.5559	7.15322
	0.514172	6.14839	26.2919	6.78721
	0.514571	6.0901	26.2003	6.66296
	0.51497	5.67996	25.8254	6.74162
	0.515369	6.09107	24.1957	6.8237
	0.515768	5.61649	26.6318	6.67966
	0.516168	5.98841	26.4686	7.47332
	0.516567	5.71565	28.2091	7.17513
	0.516966	6.27374	25.9541	7.26836
	0.517365	5.93321	26.9666	6.87201
	0.517764	6.14944	27.7652	6.80348
	0.518164	6.25307	28.0871	6.90288
	0.518563	5.90618	27.3705	6.87001
	0.518962	5.99054	27.6965	6.84387
	0.519361	6.17389	28.0874	6.88723
	0.51976	5.79858	29.7217	6.33651
	0.52016	5.9625	27.1332	6.94554
	0.520559	5.75216	27.9074	7.42367
	0.520958	5.90019	27.3836	8.95579
	0.521357	6.03166	27.1137	9.31254
	0.521756	6.09549	26.7668	8.83999
	0.522156	5.87092	27.3397	8.9714
	0.522555	5.95093	28.9206	9.20066
	0.522954	6.17985	29.312	8.44523
	0.523353	5.70793	31.0174	9.43051
	0.523752	5.87622	29.9946	9.16259
	0.524152	5.97918	27.5596	8.6739
	0.524551	6.04758	27.6098	6.5659
	0.52495	5.65315	28.3962	6.51746
	0.525349	6.05631	29.1165	6.74609
	0.525749	5.76137	28.3899	6.61782
	0.526148	5.92713	28.5782	7.0535
	0.526547	6.95026	27.7084	7.11462
	0.526946	6.04517	28.3003	8.5947
	0.527345	6.11421	27.4422	10.4502
	0.527745	5.75754	27.1168	10.0409
	0.528144	5.99732	27.8727	8.70745
	0.528543	5.94217	28.3642	8.73516
	0.528942	6.75042	26.3788	8.94962
	0.529341	6.18502	26.9501	9.68333
	0.529741	6.13673	25.6381	9.40785
	0.53014	6.05779	27.2314	9.48726
	0.530539	6.06019	26.4312	9.04793
	0.530938	6.25701	26.5277	9.37457
	0.531337	6.6592	28.152	8.94735
	0.531737	6.11249	28.8217	9.43327
	0.532136	6.13574	27.0926	7.29047
	0.532535	5.79257	25.9237	8.71519
	0.532934	6.04749	27.8943	9.57376
	0.533333	6.28981	27.9524	6.56251
	0.533733	6.14963	27.2131	6.80497
	0.534132	5.9874	27.2298	6.54763
	0.534531	6.21188	25.8579	7.10502
	0.53493	6.07961	27.1195	6.67079
	0.535329	6.03608	27.4608	8.78293
	0.535729	5.95961	27.5127	9.11554
	0.536128	6.40825	27.2382	9.22711
	0.536527	6.23123	27.0714	8.96869
	0.536926	7.33613	28.0637	7.61297
	0.537325	6.43393	27.21	9.22424
	0.537725	6.16357	26.8463	10.2494
	0.538124	6.30398	27.4752	9.39956
	0.538523	6.15794	28.7201	9.69081
	0.538922	5.94902	28.1158	8.74338
	0.539321	5.92298	28.0908	9.69969
	0.539721	5.74165	26.4065	9.6387
	0.54012	5.62922	26.6855	9.52735
	0.540519	5.59208	28.6525	9.28983
	0.540918	6.20439	27.4358	9.69336
	0.541317	5.94449	26.8028	9.10093
	0.541717	6.24357	27.174	10.2673
	0.542116	6.13056	26.7743	9.89006
	0.542515	6.52258	26.3341	9.50842
	0.542914	6.06839	27.5911	9.56191
	0.543313	6.25655	28.2444	9.87851
	0.543713	6.23339	27.9802	9.70104
	0.544112	6.26417	27.3492	10.4179
	0.544511	5.94698	26.5593	9.40705
	0.54491	6.07125	26.9144	9.1442
	0.545309	6.25301	26.4135	9.24239
	0.545709	6.07208	28.9527	10.5484
	0.546108	6.1607	28.3367	9.59901
	0.546507	6.11227	27.5688	8.96141
	0.546906	6.32438	27.9164	9.00236
	0.547305	5.86073	29.1268	9.60689
	0.547705	6.35491	27.2925	10.2505
	0.548104	6.09693	29.2968	9.66707
	0.548503	5.78699	27.9357	9.16342
	0.548902	6.15726	27.6226	8.89258
	0.549301	6.18163	28.0919	9.43524
	0.549701	6.68654	26.9658	9.25754
	0.5501	6.20746	27.7446	9.09004
	0.550499	6.34483	27.0527	9.61346
	0.550898	6.20222	26.697	9.07686
	0.551297	5.82445	25.0367	9.58695
	0.551697	6.0876	26.4515	9.0555
	0.552096	6.43171	28.0033	10.9126
	0.552495	6.27858	29.3916	9.33931
	0.552894	6.01473	28.8531	11.2363
	0.553293	6.21509	26.5817	10.4875
	0.553693	6.12135	26.3061	9.8498
	0.554092	5.72825	27.8115	9.39499
	0.554491	5.69018	24.3606	9.83356
	0.55489	5.86295	24.6626	10.3581
	0.555289	5.98273	27.2657	11.7023
	0.555689	7.93025	27.2165	9.32694
	0.556088	6.21638	26.7008	9.45914
	0.556487	5.84582	26.1869	8.94023
	0.556886	6.33317	31.5111	8.936
	0.557285	5.78146	26.7786	9.12141
	0.557685	6.21204	27.4546	6.86284
	0.558084	6.08003	27.607	6.78347
	0.558483	5.3137	26.6482	6.42464
	0.558882	5.56369	27.9451	8.6063
	0.559281	5.57545	27.1596	8.52623
	0.559681	6.10589	29.4282	9.35383
	0.56008	6.0977	28.2839	10.2481
	0.560479	6.00884	28.9666	9.74615
	0.560878	5.71836	28.9096	9.2219
	0.561277	5.75408	25.6471	10.0916
	0.561677	5.51266	29.9076	9.03887
	0.562076	5.5428	28.2059	8.9317
	0.562475	5.92194	28.1776	10.618
	0.562874	5.58163	26.8432	8.92254
	0.563273	5.98332	28.4176	10.5903
	0.563673	5.50077	28.0015	11.4531
	0.564072	6.23801	26.7829	10.6038
	0.564471	6.18357	27.6796	12.3761
	0.56487	6.21566	27.3595	12.6817
	0.565269	6.63321	26.889	12.5693
	0.565669	6.39958	29.6686	12.64
	0.566068	6.1003	28.5556	11.8979
	0.566467	5.82094	28.4564	11.1306
	0.566866	5.51612	28.4844	12.3442
	0.567265	5.84597	28.2193	11.0434
	0.567665	5.81723	27.6355	12.3231
	0.568064	5.69397	26.6723	12.1123
	0.568463	5.88865	27.6975	11.8042
	0.568862	5.74408	29.6974	10.96
	0.569261	5.66682	27.8588	11.7098
	0.569661	6.23026	28.2795	12.2323
	0.57006	5.66919	29.3086	10.5782
	0.570459	5.32314	29.7211	11.1929
	0.570858	5.95922	27.8155	9.97417
	0.571257	5.81396	30.044	10.8943
	0.571657	5.6022	29.8284	10.8265
	0.572056	6.03149	29.6978	10.5785
	0.572455	5.6857	28.8737	11.7198
	0.572854	5.67568	29.6471	12.1444
	0.573253	5.76664	28.7831	10.568
	0.573653	5.60288	28.7081	10.4581
	0.574052	5.84627	30.7849	11.8624
	0.574451	5.89355	30.2019	11.6163
	0.57485	6.12068	29.7561	10.8113
	0.57525	5.8651	30.1971	11.5187
	0.575649	6.05631	29.9303	11.323
	0.576048	6.11419	29.6666	11.3684
	0.576447	6.02068	28.8395	10.6014
	0.576846	5.75521	28.0112	11.808
	0.577246	6.18616	28.341	12.203
	0.577645	6.01921	29.9343	8.66908
	0.578044	5.71013	28.112	10.2644
	0.578443	6.45379	28.3918	13.5154
	0.578842	6.34259	29.0894	13.6331
	0.579242	6.36935	29.7505	13.7446
	0.579641	6.28097	29.3183	12.1068
	0.58004	5.87362	29.3437	14.6757
	0.580439	6.92088	28.0463	10.831
	0.580838	5.9008	28.603	15.6482
	0.581238	6.35575	29.7809	12.7975
	0.581637	6.35951	29.9378	12.1931
	0.582036	6.37308	28.9978	11.1599
	0.582435	6.33995	34.0755	11.3248
	0.582834	6.04898	34.9345	10.9397
	0.583234	6.69824	33.7882	13.9306
	0.583633	6.16775	33.2202	13.1199
	0.584032	5.89199	29.9876	12.5925
	0.584431	6.38121	28.663	10.1755
	0.58483	5.85039	30.389	10.4572
	0.58523	5.4898	27.0621	11.1354
	0.585629	5.30503	29.173	12.07
	0.586028	5.97609	29.8501	12.4555
	0.586427	5.67175	29.4252	9.66459
	0.586826	6.27306	30.6323	10.8243
	0.587226	6.21297	29.0591	9.20349
	0.587625	5.77409	28.4068	9.39603
	0.588024	5.74582	28.7596	9.32016
	0.588423	5.99214	28.4813	9.95454
	0.588822	6.01675	29.6288	10.4303
	0.589222	6.23831	28.484	11.6736
	0.589621	5.77195	29.3575	11.0723
	0.59002	5.78569	30.0872	12.3409
	0.590419	5.52603	29.4736	10.7277
	0.590818	5.87958	28.5708	10.5803
	0.591218	5.70728	29.2604	12.2985
	0.591617	6.27698	28.2705	10.7951
	0.592016	5.57713	29.7443	13.4843
	0.592415	5.96149	29.156	12.3649
	0.592814	5.93941	28.5954	11.6325
	0.593214	5.55674	27.7352	12.3181
	0.593613	5.74509	28.0784	11.4085
	0.594012	6.2627	28.6802	12.1244
	0.594411	5.99237	28.196	12.7824
	0.59481	6.23156	29.3624	10.3386
	0.59521	6.37609	28.71	8.20169
	0.595609	5.47633	29.7295	9.10146
	0.596008	5.99785	25.9204	9.3427
	0.596407	6.38158	28.9512	9.38717
	0.596806	6.45737	28.5412	9.23509
	0.597206	6.42178	29.3876	9.50766
	0.597605	6.32545	26.0856	9.30867
	0.598004	6.24728	27.0574	9.76312
	0.598403	5.82817	29.4307	9.26418
	0.598802	5.70696	26.3633	8.95985
	0.599202	5.73594	27.1947	8.84971
	0.599601	5.65092	29.7084	8.99805
	0.6	5.64731	27.8743	8.60117
	0.600399	5.98372	27.0757	9.10058
	0.600798	5.74311	27.976	8.43452
	0.601198	6.28657	27.9738	9.04671
	0.601597	5.72354	27.6371	9.57058
	0.601996	6.1406	27.8064	9.40845
	0.602395	6.22039	32.7319	8.98677
	0.602794	5.73828	28.7283	8.63134
	0.603194	6.08681	28.5053	10.8821
	0.603593	6.29782	25.8639	12.0813
	0.603992	6.1304	26.8159	11.397
	0.604391	5.72673	26.0994	11.1945
	0.60479	5.9951	28.6771	11.7289
	0.60519	6.21632	25.0065	11.3179
	0.605589	5.78562	26.8973	11.3146
	0.605988	5.75126	25.6855	11.8966
	0.606387	5.65885	27.7575	10.7014
	0.606786	5.69846	25.846	11.5253
	0.607186	5.82698	27.3274	10.9735
	0.607585	5.958	27.7968	8.98513
	0.607984	5.60009	27.8704	6.75539
	0.608383	5.77149	29.228	6.61761
	0.608782	5.93436	27.9772	6.51133
	0.609182	5.60377	28.3866	6.59388
	0.609581	5.96256	27.0763	6.38475
	0.60998	5.85145	27.0108	6.46784
	0.610379	5.88275	26.7835	6.72691
	0.610778	5.83865	25.0527	7.17089
	0.611178	5.93112	26.824	6.54589
	0.611577	6.19304	28.2461	6.10323
	0.611976	6.27345	28.3211	5.87103
	0.612375	5.29827	28.8302	8.9776
	0.612774	5.79045	26.0846	10.5954
	0.613174	5.50585	29.2569	13.9689
	0.613573	6.16299	28.3465	15.7688
	0.613972	5.87236	27.2468	16.4939
	0.614371	5.93354	27.7779	14.5595
	0.61477	6.04697	28.1194	14.8275
	0.61517	6.08284	27.6236	12.6061
	0.615569	6.07411	28.3621	24.6115
	0.615968	5.94751	29.0943	19.372
	0.616367	5.9145	30.2393	22.5949
	0.616766	6.09667	28.5052	24.7839
	0.617166	6.00638	30.1346	26.0877
	0.617565	5.86002	29.4239	24.5416
	0.617964	5.99164	29.0698	28.178
	0.618363	5.83809	28.9667	29.5645
	0.618762	5.20965	29.6768	24.5676
	0.619162	5.65238	28.2197	26.571
	0.619561	5.63121	30.2483	31.8757
	0.61996	5.90153	29.5833	35.1373
	0.620359	5.75905	28.9938	26.3524
	0.620758	6.056	26.9055	28.0736
	0.621158	5.7881	28.7118	34.9649
	0.621557	5.60403	28.5553	38.5523
	0.621956	5.56185	26.5219	43.5877
	0.622355	5.83131	28.1472	45.223
	0.622754	5.38965	29.5385	35.4493
	0.623154	5.74975	28.6733	36.7272
	0.623553	5.68546	27.7006	33.3839
	0.623952	5.5812	27.9487	30.8252
	0.624351	5.60272	26.4082	29.5973
	0.62475	5.87321	27.0955	29.8337
	0.62515	5.71847	27.8688	31.0239
	0.625549	5.949	29.8111	33.2939
	0.625948	5.4798	28.8271	31.835
	0.626347	5.41167	26.2909	35.587
	0.626747	5.36311	27.2968	39.8863
	0.627146	5.74716	27.5799	37.722
	0.627545	5.85704	25.6671	37.9464
	0.627944	5.66634	27.7057	38.8894
	0.628343	5.59851	28.831	46.9495
	0.628743	5.61061	26.4943	44.4663
	0.629142	5.97069	26.7875	32.9165
	0.629541	5.7071	26.0967	29.2817
	0.62994	5.62744	26.294	26.3738
	0.630339	5.83634	24.2343	30.06
	0.630739	5.84703	26.5273	25.5557
	0.631138	5.9268	28.0989	29.6761
	0.631537	5.70436	28.0994	20.5429
	0.631936	5.79976	29.4684	23.8571
	0.632335	5.86725	27.2682	24.2176
	0.632735	5.86738	26.606	24.5172
	0.633134	5.33034	26.6603	24.3614
	0.633533	5.35363	28.6272	17.252
	0.633932	5.4899	28.6981	30.0038
	0.634331	5.58384	26.7662	37.8866
	0.634731	5.66126	28.0902	29.3983
	0.63513	5.51817	29.4405	40.8979
	0.635529	5.73813	27.3314	45.729
	0.635928	5.95753	27.2537	32.2886
	0.636327	5.92146	26.9859	42.6531
	0.636727	5.74777	28.6909	43.9841
	0.637126	5.27517	30.7828	48.8108
	0.637525	5.93204	29.0034	49.4951
	0.637924	5.58314	28.2249	48.8389
	0.638323	5.49796	28.1575	52.8303
	0.638723	5.61557	25.8849	46.1654
	0.639122	5.81011	27.2978	50.5323
	0.639521	6.06984	28.8673	40.906
	0.63992	5.78447	29.1451	46.8508
	0.640319	5.92021	28.9246	44.5899
	0.640719	5.60262	28.6352	47.7234
	0.641118	5.3047	27.0745	43.1491
	0.641517	5.32906	25.7029	37.376
	0.641916	5.05713	26.2949	39.9443
	0.642315	5.12442	28.8201	41.2519
	0.642715	4.90492	25.6399	28.3803
	0.643114	4.90251	26.7255	26.1866
	0.643513	4.46482	28.4966	29.8914
	0.643912	5.68008	25.9594	27.3297
	0.644311	5.37837	27.1755	23.9255
	0.644711	5.59392	27.4495	24.11
	0.64511	5.80101	28.0839	26.7595
	0.645509	5.99605	27.659	24.729
	0.645908	4.88816	29.5469	29.8963
	0.646307	5.83063	31.427	30.2154
	0.646707	5.69683	29.732	37.4489
	0.647106	5.79436	30.0449	47.9708
	0.647505	5.48322	29.0344	39.5974
	0.647904	5.72487	28.5295	32.1554
	0.648303	5.9642	31.9035	30.5931
	0.648703	5.78028	30.9879	31.0584
	0.649102	5.79849	29.7461	28.2144
	0.649501	6.12854	28.4061	27.2842
	0.6499	5.93914	26.4363	25.6096
	0.650299	6.64737	28.04	25.6582
	0.650699	5.98435	25.3481	23.4995
	0.651098	5.81441	27.7613	25.2091
	0.651497	5.87296	28.1146	23.4075
	0.651896	6.06201	27.6199	24.1313
	0.652295	5.78663	26.2684	26.6459
	0.652695	6.03121	24.4544	26.9241
	0.653094	5.73249	27.0887	25.3734
	0.653493	5.82519	28.4389	25.6363
	0.653892	5.81947	24.9719	25.8369
	0.654291	5.50335	26.2268	27.6859
	0.654691	5.92495	26.1686	27.8834
	0.65509	5.90344	26.1636	25.2166
	0.655489	5.68041	25.6586	26.1772
	0.655888	5.77473	27.9778	25.5852
	0.656287	5.91244	27.4132	23.9031
	0.656687	5.83733	28.9175	24.0705
	0.657086	5.85189	30.3186	25.5122
	0.657485	5.8554	31.2206	24.7479
	0.657884	5.88153	29.3032	25.3312
	0.658283	5.78025	29.9296	27.4102
	0.658683	5.96849	31.4386	24.7056
	0.659082	5.97988	28.7047	22.9574
	0.659481	5.27096	27.6638	20.9813
	0.65988	5.4934	29.8993	21.3892
	0.660279	5.20312	28.6397	18.746
	0.660679	5.11196	29.4935	19.4894
	0.661078	5.58185	29.6579	18.9088
	0.661477	5.25155	28.5567	19.3147
	0.661876	5.93173	26.6777	21.5304
	0.662275	6.17305	27.2668	21.4729
	0.662675	6.10106	26.307	19.2585
	0.663074	5.9108	27.4425	20.6795
	0.663473	5.65553	29.3893	21.4968
	0.663872	5.46357	25.963	21.9646
	0.664271	5.46927	26.9202	22.8725
	0.664671	5.64295	29.7938	21.652
	0.66507	5.53395	29.3394	21.5419
	0.665469	6.07165	28.2599	23.0574
	0.665868	5.81456	29.6676	22.5071
	0.666267	5.50779	26.8328	22.0913
	0.666667	5.68444	27.3005	22.4385
	0.667066	6.00911	29.5952	22.3922
	0.667465	5.70232	29.2397	22.7513
	0.667864	5.91069	26.8342	21.5428
	0.668263	5.59573	29.3478	21.9731
	0.668663	5.44142	27.7591	22.2572
	0.669062	5.50244	28.1977	22.7306
	0.669461	5.80047	28.2074	21.9554
	0.66986	5.95457	28.0856	22.1489
	0.670259	5.71715	27.4751	21.8243
	0.670659	5.41962	28.1272	19.7197
	0.671058	5.83443	27.8256	19.9696
	0.671457	5.64903	28.3658	21.2834
	0.671856	5.73782	31.6119	20.8104
	0.672255	5.63597	28.4515	22.1007
	0.672655	5.67033	28.6077	21.8325
	0.673054	6.08712	28.4443	20.8517
	0.673453	5.74282	28.9483	21.3126
	0.673852	5.67381	28.5641	20.964
	0.674251	5.66187	28.5622	22.3306
	0.674651	5.80706	28.47	21.6608
	0.67505	5.47067	26.8002	22.7184
	0.675449	5.74704	27.6043	21.42
	0.675848	5.68729	27.0326	22.4556
	0.676248	6.0158	29.1791	21.5305
	0.676647	6.06568	28.7954	21.2638
	0.677046	5.97975	28.0035	18.5758
	0.677445	6.03034	26.5594	22.4476
	0.677844	5.99084	28.1217	24.9253
	0.678244	5.88534	28.097	25.6116
	0.678643	5.71988	27.8693	25.165
	0.679042	5.73164	29.1216	23.6797
	0.679441	5.5355	27.0993	23.6257
	0.67984	5.77382	27.2699	22.8503
	0.68024	5.81489	28.398	23.248
	0.680639	5.63735	28.925	22.246
	0.681038	5.9268	29.8086	21.4196
	0.681437	5.85604	29.9087	22.727
	0.681836	5.34462	31.1203	22.9417
	0.682236	5.97014	29.386	20.0106
	0.682635	6.12854	31.5952	23.162
	0.683034	5.80056	28.6441	22.1424
	0.683433	6.16673	28.1349	22.9734
	0.683832	5.9752	27.6986	20.6
	0.684232	6.08691	27.8423	24.1414
	0.684631	5.47903	29.3453	24.218
	0.68503	5.98694	28.1697	23.1444
	0.685429	5.91585	28.7695	25.7412
	0.685828	5.91616	29.288	26.4638
	0.686228	5.63913	28.777	25.0043
	0.686627	6.00661	30.0988	23.2607
	0.687026	5.98215	28.6203	22.654
	0.687425	5.92697	29.4921	23.5336
	0.687824	5.86329	27.3731	22.2079
	0.688224	6.0227	27.3053	24.2016
	0.688623	5.76445	29.2335	24.0868
	0.689022	5.89393	28.8872	22.0452
	0.689421	5.39104	29.7389	23.0577
	0.68982	6.06068	26.1469	23.2981
	0.69022	5.83916	27.8087	21.6036
	0.690619	5.74973	28.732	24.0145
	0.691018	5.74451	26.5844	25.0583
	0.691417	5.60381	30.4479	24.0871
	0.691816	5.57345	28.399	23.5182
	0.692216	5.48946	29.3731	23.2875
	0.692615	5.90186	28.7836	21.5766
	0.693014	5.87599	29.8501	24.0436
	0.693413	5.72919	29.3939	23.683
	0.693812	5.83943	29.2235	24.959
	0.694212	5.69622	26.0215	24.4068
	0.694611	5.56205	30.2378	23.9401
	0.69501	5.72724	27.6093	23.9587
	0.695409	5.9613	27.4488	22.2587
	0.695808	5.69144	29.5406	24.1449
	0.696208	5.77093	29.9567	23.4503
	0.696607	6.10904	30.7363	21.0087
	0.697006	5.84261	32.2271	23.3452
	0.697405	5.47607	30.4826	22.7537
	0.697804	5.82627	32.0837	22.6834
	0.698204	6.04745	29.133	23.1869
	0.698603	5.60465	28.4864	22.4442
	0.699002	5.8451	29.3822	22.5814
	0.699401	5.43476	25.2791	23.1986
	0.6998	5.6286	27.6015	21.8814
	0.7002	5.48775	28.7265	22.1201
	0.700599	6.02748	28.7982	22.6839
	0.700998	6.08174	28.3389	22.3059
	0.701397	5.93238	28.4374	20.3481
	0.701796	6.25724	27.2808	21.7502
	0.702196	5.93765	27.5898	23.9779
	0.702595	5.69321	27.6084	22.3791
	0.702994	5.79615	28.3754	21.6953
	0.703393	5.5073	30.6634	22.6569
	0.703792	5.76779	30.0824	22.1729
	0.704192	5.17581	29.5805	22.1367
	0.704591	5.53104	29.138	22.5546
	0.70499	5.69976	28.8586	23.584
	0.705389	5.7737	30.1369	24.1267
	0.705788	5.82713	32.4659	23.0707
	0.706188	5.8684	29.8646	23.0121
	0.706587	5.68912	30.3418	22.7224
	0.706986	5.88637	30.9854	22.3914
	0.707385	5.89312	28.4139	23.1982
	0.707784	5.84083	29.066	23.4465
	0.708184	6.00125	29.8488	23.1456
	0.708583	5.68936	30.3673	22.9286
	0.708982	5.54771	28.3214	21.8581
	0.709381	5.62628	29.6871	22.0941
	0.70978	5.71994	27.9118	21.9536
	0.71018	5.27698	27.9658	22.7219
	0.710579	5.69559	28.1057	22.7744
	0.710978	5.75382	30.4714	21.2529
	0.711377	5.47062	32.8919	22.8696
	0.711776	5.93792	28.9713	22.7194
	0.712176	5.67235	31.1199	23.2193
	0.712575	5.53229	28.9614	22.2698
	0.712974	6.19752	28.2248	23.7977
	0.713373	5.76209	29.0619	22.8605
	0.713772	5.80371	28.6479	20.8333
	0.714172	5.66594	27.9367	22.4469
	0.714571	5.95685	29.2107	22.0484
	0.71497	5.87484	28.4799	23.3208
	0.715369	5.97457	28.9128	21.4044
	0.715768	5.62068	28.59	22.8485
	0.716168	5.74842	29.0547	22.7549
	0.716567	5.61475	28.5661	22.1829
	0.716966	6.1842	29.5087	22.378
	0.717365	5.46153	31.0775	22.3435
	0.717764	5.32817	31.7775	22.7533
	0.718164	5.87076	30.8726	23.2344
	0.718563	5.78585	29.2482	23.0689
	0.718962	5.75256	29.8106	23.9598
	0.719361	5.31011	30.8253	24.3157
	0.71976	5.8395	29.9522	22.1585
	0.72016	5.89947	28.3811	21.5195
	0.720559	5.53776	29.174	21.4959
	0.720958	5.49689	28.0553	21.7362
	0.721357	5.75616	30.1181	22.4587
	0.721756	5.85038	30.672	22.7356
	0.722156	5.59346	29.472	22.2833
	0.722555	6.13528	28.3005	24.1923
	0.722954	5.81351	29.5761	23.8901
	0.723353	6.16923	31.6483	22.584
	0.723752	5.83704	31.6191	24.0917
	0.724152	5.98289	30.2238	23.5763
	0.724551	5.78753	31.7046	23.6422
	0.72495	5.7156	32.1261	21.5832
	0.725349	5.98392	28.9639	20.7948
	0.725749	5.93145	29.1127	23.4835
	0.726148	5.76266	30.491	22.1148
	0.726547	5.79249	30.5449	22.763
	0.726946	5.95636	30.0892	22.9809
	0.727345	5.44677	29.2575	23.2142
	0.727745	5.67009	29.4237	22.5258
	0.728144	5.74015	30.0459	23.5534
	0.728543	5.97886	29.7823	22.0279
	0.728942	6.05853	28.963	20.164
	0.729341	5.69973	30.9468	20.5994
	0.729741	5.65269	32.1083	19.8016
	0.73014	5.51177	29.9591	20.3045
	0.730539	5.71131	29.0469	19.8849
	0.730938	5.86946	28.6518	21.0044
	0.731337	5.50898	28.7323	21.6815
	0.731737	5.48844	29.1253	20.9904
	0.732136	5.63624	28.1025	21.4397
	0.732535	5.8669	29.4169	21.0903
	0.732934	5.73109	27.9589	22.0899
	0.733333	5.49644	28.295	22.7795
	0.733733	6.13777	26.4521	22.3835
	0.734132	5.6133	28.1962	24.0886
	0.734531	5.70643	28.6803	22.5965
	0.73493	6.09221	27.6033	21.3602
	0.735329	5.62594	28.3155	21.4053
	0.735729	5.65103	28.9198	21.2373
	0.736128	6.14675	27.2335	22.9342
	0.736527	6.23539	26.6561	22.9398
	0.736926	5.99231	28.2162	23.4012
	0.737325	5.5342	26.903	23.0944
	0.737725	5.66234	25.1629	23.1843
	0.738124	5.81154	28.2454	23.893
	0.738523	5.5595	28.8277	24.207
	0.738922	6.1871	27.9457	23.3725
	0.739321	5.92178	30.1495	21.8048
	0.739721	5.82719	28.768	23.7929
	0.74012	5.58817	30.242	23.2197
	0.740519	5.93904	29.7417	23.4952
	0.740918	6.2176	29.3288	23.7679
	0.741317	5.65938	28.3063	23.5531
	0.741717	5.82135	29.6588	23.2091
	0.742116	5.99434	29.3676	23.4566
	0.742515	5.52153	29.3219	23.9226
	0.742914	5.88052	27.3319	24.3695
	0.743313	5.25225	26.0276	24.0132
	0.743713	5.25203	27.4767	22.6293
	0.744112	5.16955	27.8785	22.7587
	0.744511	5.86881	28.0455	24.2361
	0.74491	5.81768	27.7386	25.1409
	0.745309	5.88409	29.8978	24.7651
	0.745709	5.49171	29.7571	23.3429
	0.746108	5.68978	29.0721	23.9085
	0.746507	5.95108	28.947	22.6794
	0.746906	5.89322	29.3646	24.5261
	0.747305	5.73263	27.9667	23.5478
	0.747705	5.90519	28.3365	23.0838
	0.748104	5.65319	28.3018	23.0636
	0.748503	5.7901	26.7163	23.3276
	0.748902	5.58642	26.4328	23.6704
	0.749301	6.08072	27.3823	23.2819
	0.749701	6.20144	27.3119	23.1973
	0.7501	5.70076	28.5557	23.0169
	0.750499	5.51682	28.2583	21.3574
	0.750898	5.62948	27.3926	22.5199
	0.751297	5.84967	27.2444	24.6646
	0.751697	5.45155	28.3489	23.4414
	0.752096	5.62319	28.7291	21.9106
	0.752495	5.64216	28.162	23.8881
	0.752894	5.8471	28.1645	22.8356
	0.753293	5.84843	28.6031	22.1908
	0.753693	5.81362	28.3831	22.2068
	0.754092	5.50805	28.4131	22.5328
	0.754491	5.82822	27.5496	25.0819
	0.75489	5.83587	27.9252	21.2879
	0.755289	5.65589	27.4823	23.8524
	0.755689	5.9764	26.8898	23.9052
	0.756088	5.95525	26.5054	22.3905
	0.756487	5.51925	26.3269	24.1051
	0.756886	5.84986	29.0912	22.5677
	0.757285	5.7383	27.3777	22.4957
	0.757685	5.84368	28.3549	23.2386
	0.758084	5.59004	28.2296	22.9328
	0.758483	5.49313	27.4859	22.4256
	0.758882	5.58241	27.3055	22.6565
	0.759281	5.31577	29.2105	23.9067
	0.759681	5.82654	29.2415	22.0916
	0.76008	5.8016	27.1757	22.6786
	0.760479	5.35229	26.7042	22.089
	0.760878	6.27634	27.0766	22.0601
	0.761277	5.66951	26.6043	21.5213
	0.761677	5.48458	27.7241	21.8998
	0.762076	5.94961	27.4367	22.3147
	0.762475	5.80301	29.4145	23.2552
	0.762874	5.65974	27.2442	22.6939
	0.763273	5.84404	28.5775	22.0603
	0.763673	5.62198	29.1078	21.4176
	0.764072	5.60661	29.5766	21.9713
	0.764471	5.63083	30.497	21.8168
	0.76487	5.45038	29.9494	21.5464
	0.765269	5.7876	27.4871	20.0902
	0.765669	5.77988	27.7629	20.7584
	0.766068	6.20043	27.7955	21.1607
	0.766467	5.78278	29.2254	22.2669
	0.766866	5.85978	29.6063	21.5127
	0.767265	5.93533	28.4028	22.4081
	0.767665	5.9099	29.2571	22.2102
	0.768064	5.93095	28.845	21.3075
	0.768463	5.77985	27.2733	22.0556
	0.768862	5.60334	27.8566	21.9072
	0.769261	5.89174	30.6242	21.8204
	0.769661	5.66354	27.4814	22.3821
	0.77006	5.70415	28.5749	23.6902
	0.770459	5.85679	27.5961	22.6936
	0.770858	5.83799	29.7754	22.2691
	0.771257	6.08765	26.9521	22.6025
	0.771657	5.57952	29.1304	21.8656
	0.772056	5.58466	28.9396	22.2281
	0.772455	5.43936	28.0145	22.8211
	0.772854	5.83497	28.6373	23.183
	0.773253	5.72826	29.2153	22.7034
	0.773653	5.85066	28.1386	23.0045
	0.774052	5.82939	27.6684	22.0735
	0.774451	6.01719	26.8964	22.0003
	0.77485	5.71324	26.9807	22.143
	0.77525	5.88804	27.0542	22.7524
	0.775649	5.89925	27.2998	23.1563
	0.776048	5.79096	28.0218	23.333
	0.776447	5.52636	26.9683	22.0266
	0.776846	5.71683	28.8224	20.2118
	0.777246	6.03128	28.0485	21.9071
	0.777645	6.19221	28.002	21.8357
	0.778044	5.88919	28.518	23.0007
	0.778443	5.94916	28.1404	24.64
	0.778842	5.73569	29.6722	23.4951
	0.779242	5.92657	29.4827	23.051
	0.779641	5.96685	29.8211	23.8463
	0.78004	5.91267	28.8358	23.9881
	0.780439	6.01339	28.3784	22.6662
	0.780838	6.41749	26.7784	24.2242
	0.781238	6.16114	26.4965	23.308
	0.781637	6.08718	27.856	22.6422
	0.782036	6.08469	29.1777	21.1521
	0.782435	6.04761	29.8858	25.6358
	0.782834	5.83911	29.4142	23.3522
	0.783234	6.01021	28.1779	24.1909
	0.783633	6.00964	28.1424	22.5467
	0.784032	5.756	28.3102	23.4669
	0.784431	5.70293	28.6887	22.7329
	0.78483	5.71958	27.3678	22.5627
	0.78523	5.83414	28.1125	22.6414
	0.785629	5.53026	25.8255	20.6455
	0.786028	5.74427	28.3627	22.7779
	0.786427	5.90612	26.4429	22.4003
	0.786826	6.02125	28.4158	22.0823
	0.787226	5.75439	29.9759	21.4698
	0.787625	5.80927	28.052	21.5683
	0.788024	5.66846	28.5743	21.4649
	0.788423	5.73781	25.215	23.522
	0.788822	5.61685	27.5141	22.474
	0.789222	5.60121	29.4634	22.022
	0.789621	5.93038	27.8271	20.7449
	0.79002	5.73344	28.0696	21.6545
	0.790419	5.76768	26.9281	22.312
	0.790818	5.86217	28.2852	21.4844
	0.791218	6.15891	27.3938	21.9746
	0.791617	5.84604	28.038	21.0252
	0.792016	5.59333	27.6814	20.556
	0.792415	5.6187	29.1294	23.1938
	0.792814	5.90017	28.345	21.9236
	0.793214	6.00624	30.3568	23.898
	0.793613	5.64518	29.5072	22.5407
	0.794012	5.94698	29.6765	22.9853
	0.794411	5.82418	30.0729	23.2176
	0.79481	5.81875	29.4581	23.6381
	0.79521	5.70352	25.604	24.7478
	0.795609	6.18434	28.4351	23.9227
	0.796008	5.86749	26.1257	23.7879
[truncated: 511 more rows]

## Sheet: Sup Figure 15
Supplementary Figure 15
	Supplementary Figure 15a
	Surface ELISA assays
	WT
	1st	2nd	3rd
	100	100	100
	F184A
	1st	2nd	3rd
	94.7668	101.102	104.701
	F199A
	1st	2nd	3rd
	125.032	117.966	122.991
	F202A
	1st	2nd	3rd
	103.743	105.12	94.8496
	R208A
	1st	2nd	3rd
	118.716	164.175	174.54

[truncated: 10 more sheets: Sup Figure 16, Sup Figure 17, Sup Figure 20, Sup Figure 21, Sup Figure 22, Sup Figure 23a, Sup Figure 23b, Sup Figure 23c, Sup Figure 26, Sup Figure 29]
